# Supplementary material for: Revealing sRNA expression profiles of NDM-5-producing CRKP and explore the role of sRNA207 in NDM-5-producing CRKP resistance
Source: Microbiol Spectr. 2024 Nov 7;12(12):e01537-24. doi: 10.1128/spectrum.01537-24 (PMC11619380; doi:10.1128/spectrum.01537-24)
Supplement: Table S1 — Sources of Klebsiella pneumoniae. [file spectrum.01537-24-s0001.xlsx]

## Sheet: S2
Table S1
Sources of Klebsiella pneumoniae
Klebsiella pneumoniae	Specimen origin		Patient origin		Disease type
	sputum fluid	blood	children	adults	septicemia	pneumonia
CSKP（n=8）	7	1	7	1	0	8
NDM-5 CRKP(n=8)	4	4	8	0	8	0
