# Supplementary material for: Revealing sRNA expression profiles of NDM-5-producing CRKP and explore the role of sRNA207 in NDM-5-producing CRKP resistance
Source: Microbiol Spectr. 2024 Nov 7;12(12):e01537-24. doi: 10.1128/spectrum.01537-24 (PMC11619380; doi:10.1128/spectrum.01537-24)
Supplement: Table S2 — DEGs of NDM-5-producing CRKP. [file spectrum.01537-24-s0002.xlsx]

## Sheet: S3
Table S2
DEGs of NDM-5 CRKP
id	CSKP_FPKM	NDM-5 CRKP_FPKM	log2(FC)	Pvalue	FDR	significant	Symbol	Description
IUJ50_RS26575	0.001	170.44	17.3789	1.56058e-19	6.01215e-17	yes	--	SCA33699.1 Uncharacterised protein [Klebsiella pneumoniae]
IUJ50_RS18230	0.001	115.96	16.8233	1.19815e-23	6.92379e-21	yes	yulB	YP_005228989.1 putative DEOR-type transcriptional regulator [Klebsiella pneumoniae subsp. pneumoniae HS11286] [Klebsiella pneumoniae]
IUJ50_RS26595	0.001	64.5725	15.9786	1.04994e-11	1.61795e-09	yes	--	SQC83366.1 Uncharacterised protein [Klebsiella pneumoniae subsp. pneumoniae] [Klebsiella pneumoniae]
IUJ50_RS26300	0.001	57.2175	15.8042	8.93015e-09	7.78945e-07	yes	--	WP_004098928.1 MULTISPECIES: hypothetical protein [Bacteria]
IUJ50_RS18225	0.001	50.1125	15.6129	7.02701e-17	1.74829e-14	yes	NMB0459	AIA38790.1 cell division protein Fic [Klebsiella pneumoniae subsp. pneumoniae KPNIH10] [Klebsiella pneumoniae]
IUJ50_RS12305	0.001	43.4025	15.4055	7.99782e-10	8.59859e-08	yes	--	WP_125046824.1 RES domain-containing protein [Klebsiella pneumoniae]
IUJ50_RS02665	0.001	42.74	15.3833	1.18421e-13	2.10562e-11	yes	deoC	YP_005226944.1 deoxyribose-phosphate aldolase [Klebsiella pneumoniae subsp. pneumoniae HS11286] [Klebsiella pneumoniae]
IUJ50_RS26560	0.001	41.955	15.3566	1.11734e-07	8.3314e-06	yes	psiB	YP_006973876.1 PsiB [Klebsiella pneumoniae]
IUJ50_RS11820	0.001	37.8075	15.2064	3.64025e-17	9.89934e-15	yes	SLC5A4	WP_004146939.1 sodium:solute symporter family protein [Klebsiella pneumoniae]
IUJ50_RS26570	0.001	32.8525	15.0037	3.62793e-07	2.50327e-05	yes	--	AIA44951.1 theronine dehydrogenase [Klebsiella pneumoniae subsp. pneumoniae KPNIH27] [Klebsiella pneumoniae]
IUJ50_RS19170	0.001	31.2025	14.9294	3.40616e-11	4.63137e-09	yes	sauR	ABR78765.1 putative bacterial regulatory proteins, IclR [Klebsiella pneumoniae subsp. pneumoniae MGH 78578] [Klebsiella pneumoniae]
IUJ50_RS26565	0.001	31.075	14.9235	2.65222e-09	2.45224e-07	yes	--	WP_064158666.1 plasmid SOS inhibition protein A [Klebsiella pneumoniae]
IUJ50_RS19150	0.001	30.19	14.8818	6.75101e-08	5.20165e-06	yes	andAb	AGT22653.1 naphthalene 1,2-dioxygenase system ferredoxin component [Klebsiella pneumoniae JM45] [Klebsiella pneumoniae]
IUJ50_RS19165	0.001	29.9875	14.8721	3.63073e-11	4.79568e-09	yes	fabG	YP_005228736.1 short chain dehydrogenase [Klebsiella pneumoniae subsp. pneumoniae HS11286] [Klebsiella pneumoniae]
IUJ50_RS19155	0.001	27.885	14.7672	1.41775e-07	1.0241e-05	yes	--	AHM77677.1 Putative cytosolic protein [Klebsiella pneumoniae 30684/NJST258_2] [Klebsiella pneumoniae]
IUJ50_RS26790	0.001	25.84	14.6573	6.69369e-07	4.35844e-05	yes	hha	SQC83437.1 haemolysin expression modulating protein [Klebsiella pneumoniae subsp. pneumoniae] [Klebsiella pneumoniae]
IUJ50_RS18240	0.001	24.1975	14.5626	4.83332e-14	8.93778e-12	yes	gatC	YP_005228987.1 PTS system galactitol-specific transporter subunit IIC [Klebsiella pneumoniae subsp. pneumoniae HS11286] [Klebsiella pneumoniae]
IUJ50_RS26540	0.001	16.4925	14.0095	6.83669e-07	4.38972e-05	yes	--	PZA96604.1 SAM-dependent methyltransferase [Klebsiella pneumoniae subsp. pneumoniae] [Klebsiella pneumoniae]
IUJ50_RS18275	0.001	16.1575	13.9799	2.33868e-09	2.20647e-07	yes	gatY	YP_005228980.1 tagatose-bisphosphate aldolase [Klebsiella pneumoniae subsp. pneumoniae HS11286] [Klebsiella pneumoniae]
IUJ50_RS18260	0.001	15.5175	13.9216	9.74255e-09	8.24982e-07	yes	fruB	YP_005228983.1 PTS family enzyme IIA/FPr [Klebsiella pneumoniae subsp. pneumoniae HS11286] [Klebsiella pneumoniae]
IUJ50_RS18270	0.001	15.515	13.9214	1.34994e-08	1.11443e-06	yes	lacC	WP_004149914.1 1-phosphofructokinase [Klebsiella pneumoniae]
IUJ50_RS18265	0.001	12.7225	13.6351	2.20157e-09	2.12039e-07	yes	fruA	YP_005228982.1 PTS family enzyme IIB'BC, fructose-specific [Klebsiella pneumoniae subsp. pneumoniae HS11286] [Klebsiella pneumoniae]
IUJ50_RS19215	0.001	11.885	13.5369	4.68311e-10	5.28049e-08	yes	ALS	AIK82668.1 thiamine pyrophosphate enzyme, C-terminal TPP binding domain protein [Klebsiella pneumoniae subsp. pneumoniae] [Klebsiella pneumoniae]
IUJ50_RS19220	0.001	11.5375	13.494	5.86539e-09	5.21455e-07	yes	oprD	ABR78756.1 putative outer membrane protein [Klebsiella pneumoniae subsp. pneumoniae MGH 78578] [Klebsiella pneumoniae]
IUJ50_RS19205	0.001	11.5025	13.4897	1.17087e-05	0.000510653	yes	nadX	ABR78759.1 putative aspartate dehydrogenase [Klebsiella pneumoniae subsp. pneumoniae MGH 78578] [Klebsiella pneumoniae]
IUJ50_RS04320	0.001	10.9875	13.4236	4.17029e-05	0.00154234	yes	--	WP_025860987.1 ATP-binding protein [Klebsiella pneumoniae]
IUJ50_RS19180	0.001	10.42	13.3471	5.93616e-08	4.73153e-06	yes	cmtAa	WP_004149798.1 FAD-dependent oxidoreductase [Klebsiella pneumoniae]
IUJ50_RS26465	0.163333	1613.84	13.2704	2.18174e-52	1.00862e-48	yes	parB	WP_004150761.1 ParB/RepB/Spo0J family partition protein [Klebsiella pneumoniae]
IUJ50_RS26190	0.001	9.3775	13.195	0.000669153	0.0146611	yes	vagC	WP_032444058.1 AbrB/MazE/SpoVT family DNA-binding domain-containing protein [Klebsiella pneumoniae]
IUJ50_RS18255	0.001	9.26	13.1768	4.12225e-08	3.34336e-06	yes	gatZ	YP_005228984.1 putative tagatose 6-phosphate kinase 1 [Klebsiella pneumoniae subsp. pneumoniae HS11286] [Klebsiella pneumoniae]
IUJ50_RS19175	0.001	9.26	13.1768	2.00861e-07	1.42859e-05	yes	--	ABR78764.1 putative glyoxalase/bleomycin resistance protein/dioxygenas [Klebsiella pneumoniae subsp. pneumoniae MGH 78578] [Klebsiella pneumoniae]
IUJ50_RS19145	0.001	8.87	13.1147	3.45922e-07	2.42303e-05	yes	--	ATU18695.1 MFS transporter [Klebsiella pneumoniae subsp. pneumoniae] [Klebsiella pneumoniae]
IUJ50_RS26530	0.001	8.73	13.0918	0.000720037	0.0155392	yes	--	VAM76861.1 Domain of uncharacterised function (DUF3560) [Klebsiella pneumoniae]
IUJ50_RS19200	0.001	8.3	13.0189	6.4534e-05	0.00224316	yes	PECR	SLY27444.1 short-chain dehydrogenase [Klebsiella pneumoniae]
IUJ50_RS18250	0.001	7.55	12.8823	0.000254884	0.00654628	yes	gatA	YP_005228985.1 galactitol-specific PTS system component IIA [Klebsiella pneumoniae subsp. pneumoniae HS11286] [Klebsiella pneumoniae]
IUJ50_RS19190	0.001	5.83	12.5093	0.000312102	0.00775725	yes	--	AIX71110.1 cupin [Klebsiella pneumoniae subsp. pneumoniae] [Klebsiella pneumoniae]
IUJ50_RS18235	0.001	5.425	12.4054	1.11958e-05	0.000497677	yes	gatD	ABR78946.1 galactitol-1-phosphate dehydrogenase [Klebsiella pneumoniae subsp. pneumoniae MGH 78578] [Klebsiella pneumoniae]
IUJ50_RS13155	0.001	5.3425	12.3833	0.000114019	0.00353765	yes	--	AGX40458.1 type 1 fimbrial protein [Klebsiella pneumoniae CG43] [Klebsiella pneumoniae]
IUJ50_RS19185	0.001	5.1375	12.3269	4.74603e-06	0.000236485	yes	PHT4;6	AIK82662.1 major Facilitator Superfamily protein [Klebsiella pneumoniae subsp. pneumoniae] [Klebsiella pneumoniae]
IUJ50_RS19210	0.001	4.405	12.1049	1.35318e-06	8.12436e-05	yes	styD	WP_004149795.1 aldehyde dehydrogenase [Klebsiella pneumoniae]
IUJ50_RS12315	0.001	4.37	12.0934	0.000792429	0.0166518	yes	--	WP_117254881.1 RES domain-containing protein [Klebsiella pneumoniae]
IUJ50_RS18285	0.103333	406.147	11.9405	1.38685e-40	1.28228e-37	yes	Atu3166	AHM77430.1 Fructokinase [Klebsiella pneumoniae 30684/NJST258_2] [Klebsiella pneumoniae]
IUJ50_RS26470	0.58	2273.29	11.9364	2.84472e-51	6.57557e-48	yes	parA	EJK88486.1 plasmid partition protein A [Klebsiella pneumoniae subsp. pneumoniae DSM 30104] [Klebsiella pneumoniae subsp. pneumoniae DSM 30104 = JCM 1662 = NBRC 14940] [Klebsiella pneumoniae]
IUJ50_RS05965	0.001	2.86	11.4818	0.000713405	0.0155392	yes	--	AEJ97584.1 putative arginase/agmatinase/formimionoglutamate hydrolase [Klebsiella pneumoniae KCTC 2242] [Klebsiella pneumoniae]
IUJ50_RS18280	0.466667	1012.48	11.0832	1.02903e-40	1.1893e-37	yes	ydjF	YP_005228978.1 putative DEOR-type transcriptional regulator [Klebsiella pneumoniae subsp. pneumoniae HS11286] [Klebsiella pneumoniae]
IUJ50_RS26585	1.36667	993.975	9.5064	4.03486e-25	2.66474e-22	yes	hok	AVX35532.1 Hypothetical protein [Klebsiella aerogenes]
IUJ50_RS02660	0.0666667	43.5525	9.35157	1.27833e-19	5.37249e-17	yes	xylB	EJK91109.1 putative pentose kinase [Klebsiella pneumoniae subsp. pneumoniae DSM 30104] [Klebsiella pneumoniae subsp. pneumoniae DSM 30104 = JCM 1662 = NBRC 14940] [Klebsiella pneumoniae]
IUJ50_RS02655	0.126667	75.275	9.21499	1.43411e-18	4.41993e-16	yes	glpR	WP_025861991.1 DeoR/GlpR transcriptional regulator [Klebsiella pneumoniae]
IUJ50_RS13165	0.03	15.325	8.99671	2.47704e-11	3.47011e-09	yes	lpfC	WP_004146707.1 fimbrial biogenesis outer membrane usher protein [Klebsiella pneumoniae]
IUJ50_RS26295	0.313333	133.095	8.73054	1.07705e-12	1.84415e-10	yes	--	SQC83420.1 Uncharacterised protein [Klebsiella pneumoniae subsp. pneumoniae] [Klebsiella pneumoniae]
IUJ50_RS19160	0.233333	53.29	7.83533	5.23671e-15	1.05258e-12	yes	tsaM1	EJK90492.1 rieske [2Fe-2S] domain protein [Klebsiella pneumoniae subsp. pneumoniae DSM 30104] [Klebsiella pneumoniae subsp. pneumoniae DSM 30104 = JCM 1662 = NBRC 14940] [Klebsiella pneumoniae]
IUJ50_RS05970	0.173333	37.7075	7.76516	2.03021e-10	2.46991e-08	yes	uidR	WP_004147899.1 TetR/AcrR family transcriptional regulator [Klebsiella pneumoniae]
IUJ50_RS03170	62.2833	13286.5	7.7369	5.27718e-09	4.78361e-07	yes	bla	P0AD63.1 RecName: Full=Beta-lactamase SHV-1; AltName: Full=PIT-2; Flags: Precursor [Escherichia coli]
IUJ50_RS19195	0.103333	16.86	7.35016	1.16482e-05	0.000510653	yes	EPHX2	ABR78761.1 putative hydrolase [Klebsiella pneumoniae subsp. pneumoniae MGH 78578] [Klebsiella pneumoniae]
IUJ50_RS11815	0.453333	39.5425	6.44669	1.03695e-09	1.0895e-07	yes	dgoK	WP_004146940.1 2-dehydro-3-deoxygalactonokinase [Klebsiella pneumoniae]
IUJ50_RS26590	0.293333	23.7425	6.33879	7.93262e-06	0.000374209	yes	--	SQC83367.1 Uncharacterised protein [Klebsiella pneumoniae subsp. pneumoniae] [Klebsiella pneumoniae]
IUJ50_RS26795	0.273333	16.865	5.94723	9.46445e-06	0.000441961	yes	--	SQC83436.1 Uncharacterised protein [Klebsiella pneumoniae subsp. pneumoniae] [Klebsiella pneumoniae]
IUJ50_RS19005	67.5267	3883.61	5.8458	2.80736e-27	2.16307e-24	yes	nupG	ABR78793.1 nucleoside transport protein (MFS family) [Klebsiella pneumoniae subsp. pneumoniae MGH 78578] [Klebsiella pneumoniae]
IUJ50_RS26545	0.25	13.405	5.7447	3.07517e-05	0.00116731	yes	ssb	SQC83374.1 single-strand binding protein [Klebsiella pneumoniae subsp. pneumoniae] [Klebsiella pneumoniae]
IUJ50_RS18245	0.346667	16.69	5.58929	6.42494e-05	0.00224316	yes	gatB	YP_005228986.1 galactitol-specific PTS system component IIB [Klebsiella pneumoniae subsp. pneumoniae HS11286] [Klebsiella pneumoniae]
IUJ50_RS08830	0.176667	7.4875	5.40538	0.000184445	0.00495749	yes	smf-1	AGT25493.1 fimbrial protein [Klebsiella pneumoniae JM45] [Klebsiella pneumoniae]
IUJ50_RS04645	36.5433	1213.75	5.05372	5.08302e-20	2.34988e-17	yes	--	WP_025860959.1 winged helix-turn-helix transcriptional regulator [Klebsiella pneumoniae]
IUJ50_RS13150	2.33667	36.5525	3.96745	0.00198513	0.0338643	yes	--	SQC62712.1 putative transcriptional regulatory protein [Klebsiella pneumoniae subsp. pneumoniae] [Klebsiella pneumoniae]
IUJ50_RS26185	2.69667	37.51	3.79803	0.000161955	0.00459011	yes	vapC	WP_025862278.1 type II toxin-antitoxin system VapC family toxin [Klebsiella pneumoniae]
IUJ50_RS04340	64.8467	886.875	3.77363	0.000246966	0.00637835	yes	PA2220	YP_005226526.1 putative LysR-family transcriptional regulator [Klebsiella pneumoniae subsp. pneumoniae HS11286] [Klebsiella pneumoniae]
IUJ50_RS11600	353.943	4777.19	3.75457	6.25683e-16	1.31479e-13	yes	deoA	YP_005224991.1 thymidine phosphorylase [Klebsiella pneumoniae subsp. pneumoniae HS11286] [Klebsiella pneumoniae]
IUJ50_RS04315	10.61	138.205	3.70331	0.000170337	0.00474378	yes	ymcF	AGX37553.1 cold-shock protein [Klebsiella pneumoniae CG43] [Klebsiella pneumoniae]
IUJ50_RS11605	764.753	9469.84	3.63027	3.1444e-14	6.0569e-12	yes	deoC	WP_155106029.1 deoxyribose-phosphate aldolase [Klebsiella pneumoniae]
IUJ50_RS15260	44.8567	525.112	3.54923	1.52089e-12	2.51109e-10	yes	mdtL	EJK89028.1 multidrug resistance protein MdtL [Klebsiella pneumoniae subsp. pneumoniae DSM 30104] [Klebsiella pneumoniae subsp. pneumoniae DSM 30104 = JCM 1662 = NBRC 14940] [Klebsiella pneumoniae]
IUJ50_RS26785	11.1633	100.373	3.16852	0.000908366	0.0185813	yes	--	WP_004150541.1 tyrosine-type recombinase/integrase [Klebsiella pneumoniae]
IUJ50_RS20795	96.0267	582.128	2.59983	4.11549e-06	0.000213774	yes	--	YP_005228458.1 putative LysR-family transcriptional regulator [Klebsiella pneumoniae subsp. pneumoniae HS11286] [Klebsiella pneumoniae]
IUJ50_RS19855	17.69	104.16	2.5578	0.000134945	0.00405099	yes	--	YP_005228641.1 putative LuxR family regulatory protein [Klebsiella pneumoniae subsp. pneumoniae HS11286] [Klebsiella pneumoniae]
IUJ50_RS04390	50.6733	263.652	2.37934	2.27773e-06	0.000125356	yes	dsdC	AMA27661.1 LysR family transcriptional regulator [Klebsiella pneumoniae subsp. pneumoniae] [Klebsiella pneumoniae]
IUJ50_RS15505	365.63	1867.51	2.35266	6.17499e-05	0.00217916	yes	--	AWL52357.1 type II toxin-antitoxin system RelE/ParE family toxin [Klebsiella pneumoniae subsp. pneumoniae] [Klebsiella pneumoniae]
IUJ50_RS02460	16.77	84.6325	2.33533	8.00566e-05	0.00260635	yes	fabF	WP_004148431.1 beta-ketoacyl-ACP synthase II [Klebsiella pneumoniae]
IUJ50_RS21035	108.65	514.85	2.24446	0.00033681	0.00824627	yes	mntB	EJK90170.1 ABC transporter, ATP-binding protein [Klebsiella pneumoniae subsp. pneumoniae DSM 30104] [Klebsiella pneumoniae subsp. pneumoniae DSM 30104 = JCM 1662 = NBRC 14940] [Klebsiella pneumoniae]
IUJ50_RS07740	230.603	1062.97	2.20462	7.82202e-06	0.000372796	yes	asnB	CCI78112.1 asnB [Klebsiella pneumoniae subsp. rhinoscleromatis SB3432] [Klebsiella pneumoniae]
IUJ50_RS15255	23.3667	107.355	2.19987	7.75205e-05	0.00254628	yes	yidZ	AHE47153.1 HTH-type transcriptional regulator [Klebsiella pneumoniae subsp. pneumoniae Kp13] [Klebsiella pneumoniae]
IUJ50_RS03180	46.45	204.722	2.13992	0.00167555	0.0300493	yes	ltnD	WP_004148326.1 NAD(P)-dependent oxidoreductase [Klebsiella pneumoniae]
IUJ50_RS11595	717.76	3149.93	2.13375	1.73119e-06	9.88061e-05	yes	deoB	ABR80182.1 phosphopentomutase [Klebsiella pneumoniae subsp. pneumoniae MGH 78578] [Klebsiella pneumoniae]
IUJ50_RS14970	177.68	766.903	2.10976	7.99045e-07	4.99187e-05	yes	glnA	YP_005224327.1 glutamine synthetase [Klebsiella pneumoniae subsp. pneumoniae HS11286] [Klebsiella pneumoniae]
IUJ50_RS04650	24.6033	105.595	2.10162	0.000918524	0.018678	yes	--	WP_004148105.1 zinc-binding alcohol dehydrogenase family protein [Klebsiella pneumoniae]
IUJ50_RS23800	16.9133	72.3375	2.09658	0.00281537	0.0439711	yes	alkA	WP_032443981.1 DNA-3-methyladenine glycosylase 2 [Klebsiella pneumoniae]
IUJ50_RS11590	691.803	2945.28	2.08997	2.39317e-06	0.00013016	yes	deoD	YP_005224993.1 purine nucleoside phosphorylase [Klebsiella pneumoniae subsp. pneumoniae HS11286] [Klebsiella pneumoniae]
IUJ50_RS15500	410.28	1694.1	2.04584	6.59134e-06	0.000317414	yes	--	ABR79450.1 putative helix-turn-helix protein [Klebsiella pneumoniae subsp. pneumoniae MGH 78578] [Klebsiella pneumoniae]
IUJ50_RS03185	36.5533	149.648	2.03349	0.00243077	0.0391549	yes	otnK	WP_004148325.1 four-carbon acid sugar kinase family protein [Klebsiella pneumoniae]
IUJ50_RS03160	39.0867	159.518	2.02897	0.00250691	0.0399636	yes	--	EJK91032.1 RecF/RecN/SMC domain-containing protein [Klebsiella pneumoniae subsp. pneumoniae DSM 30104] [Klebsiella pneumoniae subsp. pneumoniae DSM 30104 = JCM 1662 = NBRC 14940] [Klebsiella pneumoniae]
IUJ50_RS24140	17.9433	71.6075	1.99666	0.000263347	0.00668931	yes	gcvA	WP_004148979.1 LysR family transcriptional regulator [Klebsiella pneumoniae]
IUJ50_RS15115	640.383	2446.28	1.93358	5.38318e-05	0.00194425	yes	asnA	AGT26703.1 asparagine synthetase AsnA [Klebsiella pneumoniae JM45] [Klebsiella pneumoniae]
IUJ50_RS12650	12.34	44.955	1.86514	0.00257427	0.0408964	yes	licH	AEJ96186.1 putative phosphotransferase protein [Klebsiella pneumoniae KCTC 2242] [Klebsiella pneumoniae]
IUJ50_RS08955	235.817	836.898	1.82739	3.05903e-05	0.00116731	yes	cnoX	YP_005225518.1 putative thioredoxin protein [Klebsiella pneumoniae subsp. pneumoniae HS11286] [Klebsiella pneumoniae]
IUJ50_RS13210	483.313	1573.93	1.70334	0.000163789	0.00459011	yes	groS	ENY59371.1 co-chaperonin GroES, partial [Klebsiella pneumoniae subsp. pneumoniae KpMDU1] [Klebsiella pneumoniae]
IUJ50_RS21220	106.7	340.002	1.67199	0.002097	0.0353812	yes	stpA	SWN46230.1 DNA-binding protein [Klebsiella pneumoniae]
IUJ50_RS22670	41.9267	130.287	1.63576	0.0012787	0.0243269	yes	gpr	WP_004149234.1 glyceraldehyde 3-phosphate reductase [Klebsiella pneumoniae]
IUJ50_RS21180	39.49	122.052	1.62794	0.00106157	0.0209412	yes	nrdE	WP_032432207.1 class 1b ribonucleoside-diphosphate reductase subunit alpha [Klebsiella pneumoniae]
IUJ50_RS14720	327.233	1007.78	1.6228	0.000514858	0.0119607	yes	hslV	YP_005224379.1 ATP-dependent protease peptidase subunit [Klebsiella pneumoniae subsp. pneumoniae HS11286] [Klebsiella pneumoniae]
IUJ50_RS16805	44.62	136.355	1.61161	0.000947582	0.0191296	yes	livK	EKB83480.1 leucine-specific-binding protein [Klebsiella pneumoniae subsp. pneumoniae WGLW5] [Klebsiella pneumoniae]
IUJ50_RS13865	201.013	602.71	1.58417	0.000774964	0.0163592	yes	iclR	EJK92715.1 transcriptional repressor IclR [Klebsiella pneumoniae subsp. pneumoniae DSM 30104] [Klebsiella pneumoniae subsp. pneumoniae DSM 30104 = JCM 1662 = NBRC 14940] [Klebsiella pneumoniae]
IUJ50_RS09030	291.97	853.25	1.54715	0.00163914	0.0296006	yes	htpG	A6T5N6.1 RecName: Full=Chaperone protein HtpG; AltName: Full=Heat shock protein HtpG; AltName: Full=High temperature protein G [Klebsiella pneumoniae subsp. pneumoniae MGH 78578] [Klebsiella pneumoniae]
IUJ50_RS02220	62.0467	180.195	1.53813	0.00132932	0.0250834	yes	--	WP_025861973.1 LysR family transcriptional regulator [Klebsiella pneumoniae]
IUJ50_RS14725	337.683	940.602	1.47791	0.00123043	0.023608	yes	hslU	WP_025861501.1 HslU--HslV peptidase ATPase subunit [Klebsiella pneumoniae]
IUJ50_RS09095	3580	9859.95	1.46162	0.000978464	0.0196671	yes	tomB	AEJ96843.1 Hha toxicity attenuator [Klebsiella pneumoniae KCTC 2242] [Klebsiella pneumoniae]
IUJ50_RS11430	1225.25	3357.07	1.45412	0.00218962	0.0361522	yes	dnaK	YP_005225024.1 molecular chaperone DnaK [Klebsiella pneumoniae subsp. pneumoniae HS11286] [Klebsiella pneumoniae]
IUJ50_RS13205	1215.79	3262.28	1.42399	0.00130642	0.0247523	yes	groL	WP_125317086.1 chaperonin GroEL [Klebsiella pneumoniae]
IUJ50_RS23185	259.51	683.982	1.39817	0.00168233	0.0300493	yes	nrdA	WP_032443974.1 ribonucleoside-diphosphate reductase subunit alpha [Klebsiella pneumoniae]
IUJ50_RS11095	59.6567	156.505	1.39145	0.00211781	0.0356023	yes	leuA	EEW38839.1 2-isopropylmalate synthase [Klebsiella pneumoniae subsp. rhinoscleromatis ATCC 13884] [Klebsiella pneumoniae]
IUJ50_RS14515	42.4033	108.55	1.35611	0.00292048	0.0452422	yes	ilvG	CDL19657.1 Acetolactate synthase large subunit [Klebsiella pneumoniae IS53] [Klebsiella pneumoniae]
IUJ50_RS03315	1725.88	4416.5	1.35557	0.00258466	0.0409208	yes	KPN78578_15540	WP_025862254.1 DUF1283 family protein [Klebsiella pneumoniae]
IUJ50_RS02440	86.1933	219.197	1.34658	0.00274026	0.0430892	yes	nimR	AGX37951.1 AraC family transcriptional regulator [Klebsiella pneumoniae CG43] [Klebsiella pneumoniae]
IUJ50_RS25400	135.537	52.0525	-1.38064	0.00236237	0.0383201	yes	treA	WP_025860668.1 alpha,alpha-trehalase [Klebsiella pneumoniae]
IUJ50_RS10105	169.437	60.935	-1.4754	0.000724659	0.0155392	yes	malT	WP_004213871.1 AcoK [Klebsiella pneumoniae]
IUJ50_RS09625	257.34	91.4675	-1.49234	0.000832463	0.0171807	yes	phoB	YP_005225378.1 transcriptional regulator PhoB [Klebsiella pneumoniae subsp. pneumoniae HS11286] [Klebsiella pneumoniae]
IUJ50_RS12850	1839.86	645.447	-1.51122	0.00191365	0.0331341	yes	ytfK	ADC60517.1 protein of unknown function DUF1107 [Klebsiella variicola At-22] [Klebsiella variicola]
IUJ50_RS01530	234.983	82.285	-1.51386	0.00145516	0.0268015	yes	ydcJ	WP_004148567.1 VOC family protein [Klebsiella pneumoniae]
IUJ50_RS20820	538.377	181.852	-1.56585	0.00329378	0.049762	yes	hpf	EJK90211.1 iron ABC transporter, periplasmic iron-binding protein [Klebsiella pneumoniae subsp. pneumoniae DSM 30104] [Klebsiella pneumoniae subsp. pneumoniae DSM 30104 = JCM 1662 = NBRC 14940] [Klebsiella pneumoniae]
IUJ50_RS05160	238.48	78.4025	-1.6049	0.000754578	0.0160756	yes	cydA	WP_004148028.1 cytochrome ubiquinol oxidase subunit I [Klebsiella pneumoniae]
IUJ50_RS18870	551.733	176.01	-1.64831	0.000374345	0.00894909	yes	dkgA	YP_005228859.1 2,5-diketo-D-gluconate reductase A [Klebsiella pneumoniae subsp. pneumoniae HS11286] [Klebsiella pneumoniae]
IUJ50_RS20810	123.72	39.35	-1.65264	0.00324178	0.0491368	yes	yfeC	TBO76854.1 iron/manganese ABC transporter permease subunit SitC [Klebsiella quasipneumoniae subsp. similipneumoniae] [Klebsiella quasipneumoniae]
IUJ50_RS01635	386.657	120.835	-1.67801	0.00168849	0.0300493	yes	ydcS	YP_005227203.1 putative ABC transporter periplasmic binding protein [Klebsiella pneumoniae subsp. pneumoniae HS11286] [Klebsiella pneumoniae]
IUJ50_RS08800	4416.01	1378.39	-1.67976	0.00196065	0.0335953	yes	--	WP_111530898.1 DUF1471 domain-containing protein [Klebsiella pneumoniae]
IUJ50_RS04790	740.717	230.515	-1.68406	0.00292611	0.0452422	yes	spy	AGT24718.1 spheroplast protein Y [Klebsiella pneumoniae JM45] [Klebsiella pneumoniae]
IUJ50_RS22375	676.673	199.162	-1.76451	0.000372774	0.00894909	yes	tktB	ABR78209.1 transketolase [Klebsiella pneumoniae subsp. pneumoniae MGH 78578] [Klebsiella pneumoniae]
IUJ50_RS01640	222.843	64.5975	-1.78648	0.000818181	0.0170381	yes	ydcT	WP_004148553.1 ABC transporter ATP-binding protein [Klebsiella pneumoniae]
IUJ50_RS24780	758.003	211.23	-1.84339	0.000767437	0.0162746	yes	amyA	AHM78739.1 Alpha-amylase [Klebsiella pneumoniae 30684/NJST258_2] [Klebsiella pneumoniae]
IUJ50_RS22675	1806.03	476.277	-1.92295	0.000163826	0.00459011	yes	ipdC	EJK89919.1 putative indolepyruvate decarboxylase [Klebsiella pneumoniae subsp. pneumoniae DSM 30104] [Klebsiella pneumoniae subsp. pneumoniae DSM 30104 = JCM 1662 = NBRC 14940] [Klebsiella pneumoniae]
IUJ50_RS18495	611.55	160.24	-1.93224	0.00021277	0.00555726	yes	patA	ALK12856.1 putrescine aminotransferase [Klebsiella pneumoniae KP-1] [Klebsiella pneumoniae]
IUJ50_RS07020	68.0833	17.7275	-1.94131	0.000203984	0.00535805	yes	ybiO	AFQ66675.1 Potassium efflux system KefA protein / Small-conductance mechanosensitive channel [Klebsiella pneumoniae subsp. pneumoniae 1084] [Klebsiella pneumoniae]
IUJ50_RS02145	226.693	57.8375	-1.97066	0.00082819	0.0171691	yes	ydeI	WP_004189891.1 YdeI family stress tolerance OB fold protein [Klebsiella pneumoniae]
IUJ50_RS11900	122.783	31.0725	-1.9824	0.00299675	0.0461799	yes	ttuB	AVO95975.1 4-hydroxyphenylacetate permease [Klebsiella pneumoniae subsp. ozaenae] [Klebsiella pneumoniae]
IUJ50_RS04440	52.57	13.07	-2.00798	0.000551331	0.0125971	yes	SACOL0084	WP_004148129.1 helix-turn-helix domain-containing protein [Klebsiella pneumoniae]
IUJ50_RS21205	3218.7	789.962	-2.02662	0.000138269	0.00409754	yes	ygaM	AGT22996.1 hypothetical protein N559_1232 [Klebsiella pneumoniae JM45] [Klebsiella pneumoniae]
IUJ50_RS20115	130.547	31.715	-2.04133	1.52564e-05	0.000635407	yes	amiC	ABR78623.1 N-acetylmuramoyl-L-alanine amidase [Klebsiella pneumoniae subsp. pneumoniae MGH 78578] [Klebsiella pneumoniae]
IUJ50_RS12640	95.86	23.2875	-2.04137	1.99443e-05	0.000801763	yes	treC	WP_004146784.1 alpha,alpha-phosphotrehalase [Klebsiella pneumoniae]
IUJ50_RS10185	322.023	77.5675	-2.05364	0.00215639	0.0357412	yes	lhgD	ABR75710.1 putative enzyme [Klebsiella pneumoniae subsp. pneumoniae MGH 78578] [Klebsiella pneumoniae]
IUJ50_RS01645	88.4533	20.9525	-2.07779	0.000454867	0.0107288	yes	ydcU	AIG82167.1 spermidine/putrescine ABC transporter permease [Klebsiella pneumoniae subsp. pneumoniae PittNDM01] [Klebsiella pneumoniae]
IUJ50_RS03780	439.743	103.82	-2.08258	0.00308832	0.0472759	yes	astC	WP_032443865.1 bifunctional succinylornithine transaminase/acetylornithine transaminase [Klebsiella pneumoniae]
IUJ50_RS00575	63.7833	14.9175	-2.09617	0.000203073	0.00535805	yes	metQ	ABR77596.1 putative outer membrane lipoprotein [Klebsiella pneumoniae subsp. pneumoniae MGH 78578] [Klebsiella pneumoniae]
IUJ50_RS07410	4204.9	958.63	-2.13303	0.000226222	0.00587542	yes	ybgS	WP_094309314.1 hypothetical protein [Klebsiella pneumoniae]
IUJ50_RS04395	611.317	137.63	-2.15112	0.00206475	0.0349646	yes	KPN78578_12740	WP_004148142.1 TIGR01620 family protein [Klebsiella pneumoniae]
IUJ50_RS23405	166.477	36.4975	-2.18945	0.0010645	0.0209412	yes	fruA	WP_113851485.1 PTS fructose transporter subunit IIBC [Klebsiella pneumoniae]
IUJ50_RS25225	169.713	36.8975	-2.2015	0.00246029	0.0394927	yes	mntP	A6TAZ2.2 RecName: Full=Putative manganese efflux pump MntP [Klebsiella pneumoniae subsp. pneumoniae MGH 78578] [Klebsiella pneumoniae]
IUJ50_RS12635	160.73	34.185	-2.2332	1.76353e-06	9.94243e-05	yes	treB	WP_004146785.1 PTS trehalose transporter subunit IIBC [Klebsiella pneumoniae]
IUJ50_RS02130	77.5667	15.2725	-2.3445	0.00127805	0.0243269	yes	sadH	WP_004148483.1 SDR family oxidoreductase [Klebsiella pneumoniae]
IUJ50_RS15880	225.233	41.265	-2.44843	0.00304485	0.0467652	yes	yicG	AFQ63536.1 Putative inner membrane protein [Klebsiella pneumoniae subsp. pneumoniae 1084] [Klebsiella pneumoniae]
IUJ50_RS17550	47.13	8.46	-2.47792	1.64431e-05	0.000678718	yes	acrF	WP_004150002.1 multidrug efflux RND transporter permease subunit [Klebsiella pneumoniae]
IUJ50_RS04815	875.787	157.102	-2.47887	0.000921173	0.018678	yes	astC	YP_005226418.1 bifunctional N-succinyldiaminopimelate-aminotransferase/ acetylornithine transaminase protein [Klebsiella pneumoniae subsp. pneumoniae HS11286] [Klebsiella pneumoniae]
IUJ50_RS13490	340.477	59.6375	-2.51326	0.000580512	0.0130912	yes	actP	AIA34674.1 acetate permease [Klebsiella pneumoniae subsp. pneumoniae KPNIH10] [Klebsiella pneumoniae]
IUJ50_RS10195	463.34	80.6725	-2.52192	0.00266413	0.0420351	yes	gabT	YP_005225281.1 4-aminobutyrate aminotransferase [Klebsiella pneumoniae subsp. pneumoniae HS11286] [Klebsiella pneumoniae]
IUJ50_RS23230	462.013	80.0325	-2.52928	0.00149207	0.0271568	yes	alkB	AEJ99136.1 alpha-ketoglutarate-dependent dioxygenase AlkB [Klebsiella pneumoniae KCTC 2242] [Klebsiella pneumoniae]
IUJ50_RS03775	318.48	55.0275	-2.53298	0.000726038	0.0155392	yes	astA	WP_004140076.1 arginine N-succinyltransferase [Klebsiella pneumoniae]
IUJ50_RS21735	302.32	52.2075	-2.53375	0.000458211	0.0107528	yes	hmp	YP_005228248.1 nitric oxide dioxygenase [Klebsiella pneumoniae subsp. pneumoniae HS11286] [Klebsiella pneumoniae]
IUJ50_RS01890	28.9333	4.905	-2.56041	0.0012307	0.023608	yes	narW	WP_025862054.1 nitrate reductase molybdenum cofactor assembly chaperone [Klebsiella pneumoniae]
IUJ50_RS02155	2047.09	334.96	-2.61152	4.40023e-07	2.95771e-05	yes	osmC	YP_005227095.1 osmotically inducible protein [Klebsiella pneumoniae subsp. pneumoniae HS11286] [Klebsiella pneumoniae]
IUJ50_RS13435	224.497	36.43	-2.6235	0.000538041	0.0123749	yes	rbsB	YP_005224629.1 ribose ABC transporter ATP-binding protein [Klebsiella pneumoniae subsp. pneumoniae HS11286] [Klebsiella pneumoniae]
IUJ50_RS05870	707.453	112.96	-2.64682	0.00215418	0.0357412	yes	dinI	AHM80224.1 DNA-damage-inducible protein I [Klebsiella pneumoniae 30684/NJST258_2] [Klebsiella pneumoniae]
IUJ50_RS20615	96.2367	15.315	-2.65164	0.00110892	0.0215401	yes	cysN	YP_005228488.1 sulfate adenylyltransferase subunit 1 [Klebsiella pneumoniae subsp. pneumoniae HS11286] [Klebsiella pneumoniae]
IUJ50_RS01885	49.5467	7.8225	-2.66309	0.000126731	0.00382926	yes	narV	WP_025862053.1 respiratory nitrate reductase subunit gamma [Klebsiella pneumoniae]
IUJ50_RS22515	162.42	25.34	-2.68024	0.00233418	0.0379961	yes	cysU	YP_005228140.1 sulfate/thiosulfate transporter subunit [Klebsiella pneumoniae subsp. pneumoniae HS11286] [Klebsiella pneumoniae]
IUJ50_RS03855	417.45	64.5625	-2.69284	7.76608e-05	0.00254628	yes	paaK	ABR76911.1 phenylacetate-CoA ligase [Klebsiella pneumoniae subsp. pneumoniae MGH 78578] [Klebsiella pneumoniae]
IUJ50_RS23395	163.003	24.9375	-2.70851	0.000648786	0.0142826	yes	fruB	WP_105329799.1 fused PTS fructose transporter subunit IIA/HPr protein [Klebsiella pneumoniae]
IUJ50_RS23400	149.337	22.7825	-2.71257	0.00056237	0.0127443	yes	fruK	YP_005227964.1 1-phosphofructokinase [Klebsiella pneumoniae subsp. pneumoniae HS11286] [Klebsiella pneumoniae]
IUJ50_RS11755	256.94	38.615	-2.7342	1.0033e-05	0.00045473	yes	rpnB	WP_021313592.1 Rpn family recombination-promoting nuclease/putative transposase [Klebsiella pneumoniae]
IUJ50_RS22525	163.727	24.57	-2.73632	0.00173859	0.0306929	yes	cysA	ABR78180.1 ATP-binding component of sulfate permease A protein; chromate resistance [Klebsiella pneumoniae subsp. pneumoniae MGH 78578] [Klebsiella pneumoniae]
IUJ50_RS20610	88.6767	12.875	-2.78398	0.00220413	0.0361661	yes	cysD	YP_005228489.1 sulfate adenylyltransferase subunit 2 [Klebsiella pneumoniae subsp. pneumoniae HS11286] [Klebsiella pneumoniae]
IUJ50_RS03880	173.007	24.3525	-2.82869	0.0018616	0.032354	yes	paaF	WP_032438501.1 2,3-dehydroadipyl-CoA hydratase [Klebsiella pneumoniae]
IUJ50_RS03860	320.253	45.0325	-2.83018	0.000183797	0.00495749	yes	paaJ	AMV52134.1 beta-ketoadipyl CoA thiolase [Klebsiella pneumoniae subsp. pneumoniae] [Klebsiella pneumoniae]
IUJ50_RS04795	310.603	43.2925	-2.84288	0.000537013	0.0123749	yes	astE	WP_004148087.1 succinylglutamate desuccinylase [Klebsiella pneumoniae]
IUJ50_RS22510	210.75	28.58	-2.88245	0.00181439	0.031736	yes	cysP	WP_032443972.1 thiosulfate/sulfate ABC transporter substrate-binding protein CysP [Klebsiella pneumoniae]
IUJ50_RS03770	386.837	51.865	-2.89889	0.000182125	0.00495272	yes	astD	WP_032443866.1 succinylglutamate-semialdehyde dehydrogenase [Klebsiella pneumoniae]
IUJ50_RS11950	1038.8	135.808	-2.93528	1.14299e-07	8.38737e-06	yes	ssdA	ABR80118.1 putative aldehyde dehydrogenase [Klebsiella pneumoniae subsp. pneumoniae MGH 78578] [Klebsiella pneumoniae]
IUJ50_RS11420	842.293	108.588	-2.95546	0.00168999	0.0300493	yes	nhaA1	WP_002887958.1 Na+/H+ antiporter NhaA [Klebsiella pneumoniae]
IUJ50_RS20200	58.2367	7.2775	-3.00041	0.00238864	0.0386107	yes	ddrA	AIG85189.1 glycerol dehydratase [Klebsiella pneumoniae subsp. pneumoniae PittNDM01] [Klebsiella pneumoniae]
IUJ50_RS02105	166.827	20.745	-3.00751	0.000314555	0.00777641	yes	yciG	RCH13131.1 stress-induced bacterial acidophilic repeat motif family protein [Klebsiella pneumoniae]
IUJ50_RS04810	866.35	107.373	-3.01233	0.000176153	0.00484737	yes	astA	YP_005226419.1 arginine N-succinyltransferase [Klebsiella pneumoniae subsp. pneumoniae HS11286] [Klebsiella pneumoniae]
IUJ50_RS05180	410.803	50.865	-3.0137	0.000159738	0.00455845	yes	yciG	WP_047694556.1 general stress protein [Klebsiella pneumoniae]
IUJ50_RS03875	248.677	30.74	-3.01608	0.000719329	0.0155392	yes	paaG	WP_025862049.1 2-(1,2-epoxy-1,2-dihydrophenyl)acetyl-CoA isomerase [Klebsiella pneumoniae]
IUJ50_RS22865	149.523	18.1925	-3.03895	2.66972e-10	3.08553e-08	yes	folC	WP_004149205.1 bifunctional tetrahydrofolate synthase/dihydrofolate synthase [Klebsiella pneumoniae]
IUJ50_RS18185	845.093	101.295	-3.06055	2.23472e-06	0.000124471	yes	yhbO	WP_025861533.1 type 1 glutamine amidotransferase [Klebsiella pneumoniae]
IUJ50_RS03760	201.793	24.0425	-3.06922	5.80134e-05	0.00207904	yes	astE	WP_025862301.1 succinylglutamate desuccinylase [Klebsiella pneumoniae]
IUJ50_RS03870	170.227	19.79	-3.10461	0.000343806	0.00836533	yes	paaH	WP_004148222.1 3-hydroxyacyl-CoA dehydrogenase [Klebsiella pneumoniae]
IUJ50_RS03890	216.117	25.1025	-3.10591	0.00195131	0.0335953	yes	paaD	EPO21841.1 phenylacetate-CoA oxygenase, PaaJ subunit [Klebsiella pneumoniae DMC0799] [Klebsiella pneumoniae]
IUJ50_RS03755	128.163	14.885	-3.10605	0.000118726	0.00362079	yes	cycA	WP_004148242.1 amino acid permease [Klebsiella pneumoniae]
IUJ50_RS04805	796.373	90.7175	-3.13399	9.91643e-05	0.00316163	yes	astD	WP_004148085.1 succinylglutamate-semialdehyde dehydrogenase [Klebsiella pneumoniae]
IUJ50_RS10115	183.933	20.9175	-3.1364	2.37933e-05	0.000948244	yes	acoB	YP_005225297.1 acetoin:2,6-dichlorophenolindophenol oxidoreductase, beta subunit [Klebsiella pneumoniae subsp. pneumoniae HS11286] [Klebsiella pneumoniae]
IUJ50_RS10200	129.1	14.575	-3.14692	0.000114939	0.00354243	yes	gabP	YP_005225280.1 gamma-aminobutyrate transporter [Klebsiella pneumoniae subsp. pneumoniae HS11286] [Klebsiella pneumoniae]
IUJ50_RS23225	1188.92	133.275	-3.15717	0.00018582	0.00496558	yes	ada	WP_004149143.1 bifunctional DNA-binding transcriptional regulator/O6-methylguanine-DNA methyltransferase Ada [Klebsiella pneumoniae]
IUJ50_RS02930	84.9967	9.435	-3.17131	0.00139371	0.0258761	yes	yjiJ	WP_004148360.1 YbfB/YjiJ family MFS transporter [Klebsiella pneumoniae]
IUJ50_RS13720	4775.37	511.882	-3.22173	7.76185e-07	4.91549e-05	yes	yjbJ	AHE46879.1 General stress response CsbD-like protein [Klebsiella pneumoniae subsp. pneumoniae Kp13] [Klebsiella pneumoniae]
IUJ50_RS03900	227.863	23.22	-3.29473	0.00220611	0.0361661	yes	paaB	WP_009486372.1 1,2-phenylacetyl-CoA epoxidase subunit B [Klebsiella pneumoniae]
IUJ50_RS03765	351.247	35.6825	-3.2992	7.08726e-05	0.00239156	yes	astB	ADC58749.1 succinylarginine dihydrolase [Klebsiella variicola At-22] [Klebsiella variicola]
IUJ50_RS10180	411.163	41.73	-3.30055	0.000145904	0.00424222	yes	glaH	WP_004147195.1 carbon starvation induced protein CsiD [Klebsiella pneumoniae]
IUJ50_RS04800	575.15	57.6925	-3.31748	6.98496e-05	0.00237437	yes	astB	WP_004148086.1 N-succinylarginine dihydrolase [Klebsiella pneumoniae]
IUJ50_RS07335	306.44	29.5425	-3.37474	4.41449e-07	2.95771e-05	yes	ariR	AGX37024.1 two-component-system connector protein AriR [Klebsiella pneumoniae CG43] [Klebsiella pneumoniae]
IUJ50_RS03910	385.85	36.78	-3.39105	0.000135965	0.00405525	yes	paaZ	WP_004148219.1 phenylacetic acid degradation bifunctional protein PaaZ [Klebsiella pneumoniae]
IUJ50_RS20605	133.86	12.5225	-3.41813	0.00080316	0.0168009	yes	cysG1	WP_073980545.1 uroporphyrinogen-III C-methyltransferase [Klebsiella pneumoniae]
IUJ50_RS20180	63.0633	5.795	-3.44392	0.00148497	0.0271345	yes	pduL	WP_025862037.1 phosphate propanoyltransferase [Klebsiella pneumoniae]
IUJ50_RS22520	153.617	13.7975	-3.47686	0.00107698	0.0210969	yes	cysW	YP_005228139.1 sulfate/thiosulfate transporter permease subunit [Klebsiella pneumoniae subsp. pneumoniae HS11286] [Klebsiella pneumoniae]
IUJ50_RS23695	24.38	2.1275	-3.51847	0.000592761	0.0133026	yes	hxpB	AGX38643.1 HAD family hydrolase [Klebsiella pneumoniae CG43] [Klebsiella pneumoniae]
IUJ50_RS00065	324.343	28.2075	-3.52337	0.000110652	0.00345638	yes	ais	WP_025862017.1 substrate-binding domain-containing protein [Klebsiella pneumoniae]
IUJ50_RS03905	648.313	55.63	-3.54276	0.000181307	0.00495272	yes	paaA	ADC58784.1 phenylacetate-CoA oxygenase, PaaG subunit [Klebsiella variicola At-22] [Klebsiella variicola]
IUJ50_RS20150	60.15	5.025	-3.58137	0.00331997	0.0499942	yes	rnfC	AIX70961.1 NADH dehydrogenase [Klebsiella pneumoniae subsp. pneumoniae] [Klebsiella pneumoniae]
IUJ50_RS15685	163.957	13.6575	-3.58555	0.000142504	0.00416959	yes	--	WP_020801593.1 nuclear transport factor 2 family protein [Klebsiella pneumoniae]
IUJ50_RS10120	64.7767	5.25	-3.62508	5.42007e-07	3.57957e-05	yes	pdhC	WP_004147205.1 2-oxo acid dehydrogenase subunit E2 [Klebsiella pneumoniae]
IUJ50_RS10110	231.98	18.8	-3.6252	0.000450532	0.0106811	yes	acoA	WP_032428594.1 thiamine pyrophosphate-dependent dehydrogenase E1 component subunit alpha [Klebsiella pneumoniae]
IUJ50_RS03865	206.737	16.5725	-3.64093	9.80365e-05	0.00314738	yes	paaI	WP_025862048.1 hydroxyphenylacetyl-CoA thioesterase PaaI [Klebsiella pneumoniae]
IUJ50_RS08785	283.547	21.43	-3.72588	0.000880274	0.0180867	yes	cadA	YP_005225609.1 lysine decarboxylase 1 [Klebsiella pneumoniae subsp. pneumoniae HS11286] [Klebsiella pneumoniae]
IUJ50_RS05165	1284.66	92.9725	-3.78843	1.24167e-06	7.55295e-05	yes	cotJC	AEJ97692.1 putative catalase [Klebsiella pneumoniae KCTC 2242] [Klebsiella pneumoniae]
IUJ50_RS10125	90.7133	6.3	-3.84789	1.62241e-06	9.37548e-05	yes	lpdA	AWX80844.1 dihydrolipoyl dehydrogenase [Klebsiella pneumoniae subsp. pneumoniae] [Klebsiella pneumoniae]
IUJ50_RS24720	311.647	21.09	-3.88528	0.000141789	0.00416959	yes	ompS2	WP_004148894.1 porin OmpC [Klebsiella pneumoniae]
IUJ50_RS05175	747.5	46.1525	-4.01759	4.75732e-06	0.000236485	yes	yciF	ABR76583.1 putative structural proteins [Klebsiella pneumoniae subsp. pneumoniae MGH 78578] [Klebsiella pneumoniae]
IUJ50_RS21380	185.18	11.1125	-4.05867	0.000105689	0.00333133	yes	rob	WP_021312367.1 helix-turn-helix domain-containing protein [Klebsiella pneumoniae]
IUJ50_RS05170	1058.97	62.55	-4.08151	1.4271e-06	8.45833e-05	yes	yciE	AFQ66327.1 Protein yciE [Klebsiella pneumoniae subsp. pneumoniae 1084] [Klebsiella pneumoniae]
IUJ50_RS05230	2.23333	0.1275	-4.13063	0.00311962	0.0475973	yes	J	WP_004148022.1 DUF1983 domain-containing protein [Klebsiella pneumoniae]
IUJ50_RS11880	170.137	9.665	-4.13778	5.50979e-06	0.000268248	yes	hpcB	YP_005224932.1 4-hydroxyphenylacetate catabolism [Klebsiella pneumoniae subsp. pneumoniae HS11286] [Klebsiella pneumoniae]
IUJ50_RS20160	82.0333	4.475	-4.19625	0.000301225	0.00756827	yes	eutE	ABR78614.1 Propanediol utilization: CoA-dependent propionaldehyde dehydrogenase [Klebsiella pneumoniae subsp. pneumoniae MGH 78578] [Klebsiella pneumoniae]
IUJ50_RS07310	276.95	15.0975	-4.19724	8.24876e-12	1.31497e-09	yes	--	YP_005225911.1 LuxR transcriptional regulator [Klebsiella pneumoniae subsp. pneumoniae HS11286] [Klebsiella pneumoniae]
IUJ50_RS20220	141.567	7.6925	-4.20189	0.000193491	0.00514085	yes	pduB	YP_005228567.1 propanediol utilization polyhedral bodies protein [Klebsiella pneumoniae subsp. pneumoniae HS11286] [Klebsiella pneumoniae]
IUJ50_RS07330	540.257	28.3325	-4.25312	1.34238e-10	1.67725e-08	yes	--	AEJ97255.1 hypothetical protein KPN2242_06685 [Klebsiella pneumoniae KCTC 2242] [Klebsiella pneumoniae]
IUJ50_RS07325	809.577	40.8575	-4.30849	6.56088e-10	7.22165e-08	yes	ycgZ	AGX37026.1 two-component-system connector protein YcgZ [Klebsiella pneumoniae CG43] [Klebsiella pneumoniae]
IUJ50_RS20210	114.223	5.56	-4.36063	0.000119048	0.00362079	yes	pduD	AEJ99679.1 propanediol dehydratase medium subunit [Klebsiella pneumoniae KCTC 2242] [Klebsiella pneumoniae]
IUJ50_RS03885	420.977	20.0875	-4.38937	1.34524e-05	0.000570553	yes	paaE	WP_004148221.1 phenylacetate-CoA oxygenase/reductase subunit PaaK [Klebsiella pneumoniae]
IUJ50_RS02100	1125.48	50.38	-4.48154	7.31206e-11	9.3899e-09	yes	yhxD	YP_005227108.1 putative oxidoreductase [Klebsiella pneumoniae subsp. pneumoniae HS11286] [Klebsiella pneumoniae]
IUJ50_RS08790	384.647	15.71	-4.61378	0.000349372	0.00845628	yes	cadB	AHM80917.1 Cadaverine/lysine antiporter [Klebsiella pneumoniae 30684/NJST258_2] [Klebsiella pneumoniae]
IUJ50_RS00060	347.183	13.7825	-4.65479	2.4757e-06	0.000133083	yes	citH	CDL11503.1 metabolite/H symporter, major facilitator superfamily (MFS) [Klebsiella pneumoniae IS43] [Klebsiella pneumoniae]
IUJ50_RS04185	7.02	0.2675	-4.71386	0.000997382	0.0199606	yes	--	WP_004148177.1 type VI secretion system protein TssA [Klebsiella pneumoniae]
IUJ50_RS20205	96.7667	3.665	-4.72263	0.000105928	0.00333133	yes	pduE	YP_005228570.1 propanediol utilization dehydratase small subunit [Klebsiella pneumoniae subsp. pneumoniae HS11286] [Klebsiella pneumoniae]
IUJ50_RS15680	248.667	9.22	-4.7533	4.97996e-05	0.00182717	yes	--	YP_005229500.1 putative enzyme with a phophatase-like domain [Klebsiella pneumoniae subsp. pneumoniae HS11286] [Klebsiella pneumoniae]
IUJ50_RS20215	191.56	6.97	-4.78049	2.6321e-05	0.00102254	yes	pduC	YP_005228568.1 propanediol utilization dehydratase, large subunit [Klebsiella pneumoniae subsp. pneumoniae HS11286] [Klebsiella pneumoniae]
IUJ50_RS03340	51.09	1.85	-4.78744	1.26375e-05	0.000540957	yes	dmsB	WP_032443873.1 dimethylsulfoxide reductase subunit B [Klebsiella pneumoniae]
IUJ50_RS07305	168.193	4.7125	-5.15748	6.62036e-08	5.18744e-06	yes	--	AHE45608.1 biofilm-dependent modulation domain-containing protein [Klebsiella pneumoniae subsp. pneumoniae Kp13] [Klebsiella pneumoniae]
IUJ50_RS25340	252.29	3.4575	-6.18921	0.00037554	0.00894909	yes	--	ADC57776.1 Protein of unknown function DUF1971 [Klebsiella variicola At-22] [Klebsiella variicola]
IUJ50_RS02615	41.73	0.3775	-6.78846	1.11296e-11	1.65975e-09	yes	--	WP_100219340.1 LacI family DNA-binding transcriptional regulator [Klebsiella pneumoniae]
IUJ50_RS26265	27.3233	0.1275	-7.74349	0.00151215	0.0274145	yes	dksA	WP_004150723.1 RNA polymerase-binding protein DksA [Klebsiella pneumoniae]
IUJ50_RS06205	13.8833	0.0625	-7.79528	0.00138974	0.0258761	yes	--	AGX40799.1 peptidase [Klebsiella pneumoniae CG43] [Klebsiella pneumoniae]
IUJ50_RS11310	9.28667	0.0375	-7.95213	3.08051e-05	0.00116731	yes	citF	EJK92511.1 putative bifunctional citrate lyase alpha chain/citrate-ACP transferase [Klebsiella pneumoniae subsp. pneumoniae DSM 30104] [Klebsiella pneumoniae subsp. pneumoniae DSM 30104 = JCM 1662 = NBRC 14940] [Klebsiella pneumoniae]
IUJ50_RS26720	39.8867	0.0975	-8.67629	0.000262269	0.00668931	yes	ybcY	EJK88709.1 unknown protein encoded within prophage [Klebsiella pneumoniae subsp. pneumoniae DSM 30104] [Klebsiella pneumoniae subsp. pneumoniae DSM 30104 = JCM 1662 = NBRC 14940] [Klebsiella pneumoniae]
IUJ50_RS24555	34.8433	0.0525	-9.37435	7.62824e-05	0.00253707	yes	yciC	AFQ63367.1 Putative metal chaperone [Klebsiella pneumoniae subsp. pneumoniae 1084] [Klebsiella pneumoniae]
IUJ50_RS16215	101.277	0.0825	-10.2616	2.40694e-05	0.000951048	yes	yiaJ	WP_021440873.1 IclR family transcriptional regulator YiaJ [Klebsiella pneumoniae]
IUJ50_RS06230	42.0133	0.03	-10.4517	2.51542e-05	0.000985489	yes	--	EJK91359.1 SD repeat-containing cell surface protein precursor [Klebsiella pneumoniae subsp. pneumoniae DSM 30104] [Klebsiella pneumoniae subsp. pneumoniae DSM 30104 = JCM 1662 = NBRC 14940] [Klebsiella pneumoniae]
IUJ50_RS26250	65.8333	0.04	-10.6846	9.1439e-08	6.92988e-06	yes	insB2	WP_143966122.1 IS1 family transposase [Klebsiella pneumoniae]
IUJ50_RS11325	2.51667	0.001	-11.2973	0.00121268	0.023457	yes	citC	WP_004147016.1 [citrate (pro-3S)-lyase] ligase [Klebsiella pneumoniae]
IUJ50_RS03945	2.84	0.001	-11.4717	0.00284269	0.0442483	yes	GK0582	AJC04982.1 monooxygenase, putative [Klebsiella pneumoniae subsp. pneumoniae 1158] [Klebsiella pneumoniae]
IUJ50_RS03955	2.88333	0.001	-11.4935	0.002157	0.0357412	yes	NGR_a01510	WP_004148211.1 amino acid ABC transporter permease/ATP-binding protein [Klebsiella pneumoniae]
IUJ50_RS04210	3.09667	0.001	-11.5965	0.00101695	0.0201828	yes	--	WP_004148173.1 DUF2235 domain-containing protein [Klebsiella pneumoniae]
IUJ50_RS26765	1389.38	0.41	-11.7265	1.75401e-48	2.70292e-45	yes	sopA	AIX72185.1 plasmid-partitioning protein SopA [Klebsiella pneumoniae subsp. pneumoniae] [Klebsiella pneumoniae]
IUJ50_RS00115	3.43667	0.001	-11.7468	1.86397e-05	0.000755889	yes	vgrG2a	WP_004148793.1 type VI secretion system tip protein VgrG [Klebsiella pneumoniae]
IUJ50_RS00105	3.54333	0.001	-11.7909	6.09443e-05	0.00216727	yes	yiaD	WP_004148794.1 OmpA family protein [Klebsiella pneumoniae]
IUJ50_RS12400	3.67667	0.001	-11.8442	0.00315996	0.0480543	yes	--	SQC62568.1 Uncharacterised protein [Klebsiella pneumoniae subsp. pneumoniae] [Klebsiella pneumoniae]
IUJ50_RS24640	3.80333	0.001	-11.893	0.00173946	0.0306929	yes	pyrC	AVE37033.1 dihydroorotase [Klebsiella aerogenes]
IUJ50_RS24645	3.91	0.001	-11.933	0.00247486	0.0395891	yes	hemB	WP_004150565.1 porphobilinogen synthase [Klebsiella pneumoniae]
IUJ50_RS03970	3.91333	0.001	-11.9342	0.00181508	0.031736	yes	--	EOY64384.1 class II aldolase/adducin N-terminal domain protein [Klebsiella pneumoniae KP-7] [Klebsiella pneumoniae]
IUJ50_RS16210	4.24667	0.001	-12.0521	0.00229794	0.0375384	yes	dlgD	WP_004150165.1 3-dehydro-L-gulonate 2-dehydrogenase [Klebsiella pneumoniae]
IUJ50_RS06225	4.34333	0.001	-12.0846	0.00133846	0.0251533	yes	--	EJK91360.1 putative outer membrane efflux protein [Klebsiella pneumoniae subsp. pneumoniae DSM 30104] [Klebsiella pneumoniae subsp. pneumoniae DSM 30104 = JCM 1662 = NBRC 14940] [Klebsiella pneumoniae]
IUJ50_RS11315	4.86333	0.001	-12.2477	0.000306588	0.00766138	yes	citE	P17725.2 RecName: Full=Citrate lyase subunit beta; Short=Citrase beta chain; AltName: Full=Citrate (pro-3S)-lyase subunit beta; AltName: Full=Citryl-CoA lyase subunit [Klebsiella pneumoniae]
IUJ50_RS25655	356.883	0.0725	-12.2652	1.52943e-06	8.95008e-05	yes	aidA	WP_025862299.1 alpha/beta hydrolase [Klebsiella pneumoniae]
IUJ50_RS26270	5.01	0.001	-12.2906	0.00196209	0.0335953	yes	folE2	WP_004150724.1 GTP cyclohydrolase I FolE2 [Klebsiella pneumoniae]
IUJ50_RS06215	5.04667	0.001	-12.3011	0.00136631	0.0255727	yes	cyaD	ABR76433.1 putative secretion protein HlyD [Klebsiella pneumoniae subsp. pneumoniae MGH 78578] [Klebsiella pneumoniae]
IUJ50_RS05225	5.14	0.001	-12.3276	0.00143344	0.0265072	yes	--	WP_004148023.1 tail fiber domain-containing protein [Klebsiella pneumoniae]
IUJ50_RS11330	5.25667	0.001	-12.3599	8.6457e-05	0.00279504	yes	citS	WP_025860623.1 citrate/sodium symporter CitN [Klebsiella pneumoniae]
IUJ50_RS02195	5.61	0.001	-12.4538	0.00181918	0.031736	yes	chbA	WP_048331861.1 PTS lactose/cellobiose transporter subunit IIA [Klebsiella pneumoniae]
IUJ50_RS24605	5.73	0.001	-12.4843	0.00201272	0.0342089	yes	--	WP_004150573.1 DUF1460 domain-containing protein [Klebsiella pneumoniae]
IUJ50_RS06220	5.81	0.001	-12.5043	0.00049843	0.0116376	yes	cyaB	WP_004147865.1 type I secretion system permease/ATPase [Klebsiella pneumoniae]
IUJ50_RS26715	5.81333	0.001	-12.5051	0.00279034	0.0437279	yes	--	WP_004150524.1 transcriptional regulator [Klebsiella pneumoniae]
IUJ50_RS04195	6.31667	0.001	-12.6249	0.00110044	0.0214656	yes	--	SQC47261.1 Uncharacterised protein [Klebsiella pneumoniae subsp. pneumoniae] [Klebsiella pneumoniae]
IUJ50_RS20725	6.58	0.001	-12.6839	0.00101722	0.0201828	yes	insF1	WP_085956349.1 IS3 family transposase [Klebsiella pneumoniae]
IUJ50_RS05995	6.94667	0.001	-12.7621	0.00213418	0.0357412	yes	dsbA	WP_025860838.1 thioredoxin domain-containing protein [Klebsiella pneumoniae]
IUJ50_RS04250	7.49	0.001	-12.8708	0.00147949	0.0271345	yes	--	AWL49642.1 DUF4123 domain-containing protein [Klebsiella pneumoniae subsp. pneumoniae] [Klebsiella pneumoniae]
IUJ50_RS26260	9.15667	0.001	-13.1606	0.000597608	0.0133466	yes	yciC	WP_004150722.1 cobalamin biosynthesis protein CobW [Klebsiella pneumoniae]
IUJ50_RS11305	9.67667	0.001	-13.2403	3.13072e-05	0.00117669	yes	citG	P45414.1 RecName: Full=2-(5''-triphosphoribosyl)-3'-dephosphocoenzyme-A synthase; Short=2-(5''-triphosphoribosyl)-3'-dephospho-CoA synthase [Klebsiella pneumoniae]
IUJ50_RS02420	10.04	0.001	-13.2935	9.99471e-06	0.00045473	yes	rutB	WP_025862003.1 cysteine hydrolase [Klebsiella pneumoniae]
IUJ50_RS24540	10.67	0.001	-13.3813	0.00061491	0.0136016	yes	MJ0087	ACI01734.1 putative iron(III) ABC transporter permease protein [Escherichia coli]
IUJ50_RS11350	11.0533	0.001	-13.4322	3.73347e-06	0.000196134	yes	citA	SWK28334.1 signal transduction histidine kinase regulating citrate/malate metabolism [Klebsiella pneumoniae]
IUJ50_RS24590	12.4667	0.001	-13.6058	0.000553148	0.0125971	yes	folE2	AFQ65048.1 GTP cyclohydrolase I [Klebsiella pneumoniae subsp. pneumoniae 1084] [Klebsiella pneumoniae]
IUJ50_RS26740	14.0633	0.001	-13.7797	0.000612119	0.0136016	yes	CBU_0006	EJK88713.1 transposase family protein [Klebsiella pneumoniae subsp. pneumoniae DSM 30104] [Klebsiella pneumoniae subsp. pneumoniae DSM 30104 = JCM 1662 = NBRC 14940] [Klebsiella pneumoniae]
IUJ50_RS01140	15.2033	0.001	-13.8921	1.26239e-05	0.000540957	yes	--	EJK90589.1 L, D-carboxypeptidase A (in murein recycling) [Klebsiella pneumoniae subsp. pneumoniae DSM 30104] [Klebsiella pneumoniae subsp. pneumoniae DSM 30104 = JCM 1662 = NBRC 14940] [Klebsiella pneumoniae]
IUJ50_RS12390	15.8433	0.001	-13.9516	6.74876e-05	0.00231108	yes	pcrA	EJK92977.1 UvrD/REP helicase [Klebsiella pneumoniae subsp. pneumoniae DSM 30104] [Klebsiella pneumoniae subsp. pneumoniae DSM 30104 = JCM 1662 = NBRC 14940] [Klebsiella pneumoniae]
IUJ50_RS12385	16.1833	0.001	-13.9822	6.70658e-05	0.00231108	yes	--	EJK92978.1 ATP-dependent endonuclease [Klebsiella pneumoniae subsp. pneumoniae DSM 30104] [Klebsiella pneumoniae subsp. pneumoniae DSM 30104 = JCM 1662 = NBRC 14940] [Klebsiella pneumoniae]
IUJ50_RS00715	16.99	0.001	-14.0524	1.7576e-05	0.000719059	yes	--	AHE44104.1 TetR-family trancriptional regulatory protein [Klebsiella pneumoniae subsp. pneumoniae Kp13] [Klebsiella pneumoniae]
IUJ50_RS15940	17.47	0.001	-14.0926	4.65227e-06	0.000236345	yes	--	WP_117021991.1 SMP-30/gluconolactonase/LRE family protein [Klebsiella pneumoniae]
IUJ50_RS24580	17.5133	0.001	-14.0962	0.00017371	0.00480874	yes	yciC	WP_004150577.1 cobalamin biosynthesis protein CobW [Klebsiella pneumoniae]
IUJ50_RS11355	18.8233	0.001	-14.2002	9.65097e-06	0.000446165	yes	citB	ABR75488.1 putative transcription regulator sensor for citrate [Klebsiella pneumoniae subsp. pneumoniae MGH 78578] [Klebsiella pneumoniae]
IUJ50_RS26240	19.1167	0.001	-14.2225	0.000337128	0.00824627	yes	--	WP_112209671.1 transposase [Klebsiella pneumoniae]
IUJ50_RS24565	19.2433	0.001	-14.2321	0.000155037	0.00445178	yes	SAV2584	WP_032105442.1 NAD(P)-binding domain-containing protein [Klebsiella pneumoniae]
IUJ50_RS12070	19.4767	0.001	-14.2495	1.48532e-11	2.14582e-09	yes	rbsC	ABR80101.1 ribose high-affinity ABC transporter permease component [Klebsiella pneumoniae subsp. pneumoniae MGH 78578] [Klebsiella pneumoniae]
IUJ50_RS19440	20.0933	0.001	-14.2944	0.00027124	0.00685214	yes	bsdA	ESB01912.1 transcriptional regulator, LysR family [Klebsiella pneumoniae 909957] [Klebsiella pneumoniae]
IUJ50_RS12075	24.0533	0.001	-14.5539	5.76947e-16	1.27011e-13	yes	rbsA2	WP_004146908.1 sugar ABC transporter ATP-binding protein [Klebsiella pneumoniae]
IUJ50_RS24570	26.6733	0.001	-14.7031	3.32404e-05	0.00123928	yes	cysS	WP_025862258.1 cysteine--tRNA ligase [Klebsiella pneumoniae]
IUJ50_RS22050	30.6667	0.001	-14.9044	0.000147929	0.00427423	yes	--	WP_025860570.1 terminase small subunit [Klebsiella pneumoniae]
IUJ50_RS02465	32.48	0.001	-14.9873	1.43669e-16	3.32091e-14	yes	emrB	WP_004148430.1 DHA2 family efflux MFS transporter permease subunit [Klebsiella pneumoniae]
IUJ50_RS24045	43.2967	0.001	-15.402	4.54878e-06	0.000233656	yes	insK	ATO01819.1 IS3 family transposase [Klebsiella pneumoniae subsp. pneumoniae] [Klebsiella pneumoniae]
IUJ50_RS12935	44.52	0.001	-15.4422	2.32527e-17	6.71859e-15	yes	MJ1317	AHM81755.1 Permease [Klebsiella pneumoniae 30684/NJST258_2] [Klebsiella pneumoniae]
IUJ50_RS12080	44.68	0.001	-15.4473	7.18527e-17	1.74829e-14	yes	thpA	EJK92393.1 putative LacI-type transcriptional regulator [Klebsiella pneumoniae subsp. pneumoniae DSM 30104] [Klebsiella pneumoniae subsp. pneumoniae DSM 30104 = JCM 1662 = NBRC 14940] [Klebsiella pneumoniae]
IUJ50_RS22150	44.8067	0.001	-15.4514	5.13642e-05	0.00186974	yes	HI_1418	AIE25884.1 anti-repressor protein [Klebsiella pneumoniae subsp. pneumoniae KPNIH1] [Klebsiella pneumoniae]
IUJ50_RS12065	46.23	0.001	-15.4965	1.37459e-18	4.41993e-16	yes	frcC	WP_025862025.1 ABC transporter permease [Klebsiella pneumoniae]
IUJ50_RS12270	59.9967	0.001	-15.8726	2.45666e-10	2.91209e-08	yes	HI_1578	AFQ67653.1 IPT/TIG domain-containing protein [Klebsiella pneumoniae subsp. pneumoniae 1084] [Klebsiella pneumoniae]
IUJ50_RS26255	61.6333	0.001	-15.9114	7.2936e-05	0.00244335	yes	--	WP_025862337.1 transcriptional repressor [Klebsiella pneumoniae]
IUJ50_RS25440	69.2367	0.001	-16.0792	1.11889e-05	0.000497677	yes	--	ALA00426.1 transposase [Enterobacter hormaechei subsp. xiangfangensis] [Enterobacter hormaechei]
IUJ50_RS02410	78.0667	0.001	-16.2524	3.98417e-19	1.41683e-16	yes	pspA	ABR77215.1 phosphoglycerate mutase [Klebsiella pneumoniae subsp. pneumoniae MGH 78578] [Klebsiella pneumoniae]
IUJ50_RS02470	83.8633	0.001	-16.3558	3.39282e-21	1.74278e-18	yes	emrA	WP_008804823.1 HlyD family secretion protein [Klebsiella variicola]
IUJ50_RS02430	93.9167	0.001	-16.5191	1.20583e-09	1.23879e-07	yes	--	WP_165453462.1 hypothetical protein [Klebsiella pneumoniae]
IUJ50_RS01150	100.083	0.001	-16.6108	9.81485e-09	8.24982e-07	yes	ykoH	WP_004148635.1 HAMP domain-containing histidine kinase CrrB [Klebsiella pneumoniae]
IUJ50_RS12265	100.93	0.001	-16.623	1.9139e-09	1.88255e-07	yes	--	EOY80048.1 polysaccharide pyruvyl transferase [Klebsiella pneumoniae UHKPC81] [Klebsiella pneumoniae]
IUJ50_RS24575	122.773	0.001	-16.9056	1.44712e-05	0.000608185	yes	--	WP_095858452.1 cysteine--tRNA ligase [Klebsiella pneumoniae]
IUJ50_RS26680	128.297	0.001	-16.9691	3.30638e-06	0.000175694	yes	ybdN	WP_016529501.1 phosphoadenosine phosphosulfate reductase [Klebsiella pneumoniae]
IUJ50_RS26685	145.85	0.001	-17.1541	1.15391e-06	7.11269e-05	yes	ybdM	WP_004144055.1 ParB N-terminal domain-containing protein [Klebsiella pneumoniae]
IUJ50_RS25660	169.74	0.001	-17.373	5.51234e-06	0.000268248	yes	tnpR	WP_025862298.1 recombinase family protein [Klebsiella pneumoniae]
IUJ50_RS01155	318.017	0.001	-18.2787	1.36468e-09	1.37151e-07	yes	baeR	WP_114504827.1 response regulator transcription factor [Klebsiella pneumoniae]
