# Supplementary material for: Revealing sRNA expression profiles of NDM-5-producing CRKP and explore the role of sRNA207 in NDM-5-producing CRKP resistance
Source: Microbiol Spectr. 2024 Nov 7;12(12):e01537-24. doi: 10.1128/spectrum.01537-24 (PMC11619380; doi:10.1128/spectrum.01537-24)
Supplement: Table S3 — KEGG pathways of DEGs. [file spectrum.01537-24-s0003.xlsx]

## Sheet: S4
Table S3
KEGG pathways of DEGs
KEGG_A_class	KEGG_B_class	Pathway	D-vs-S (118)	All (1779)	Pvalue	Qvalue	Pathway ID	Genes	K_IDs
Metabolism	Amino acid metabolism	Arginine and proline metabolism	12	31	2.01491e-07	1.47089e-05	ko00330	IUJ50_RS03760;IUJ50_RS03765;IUJ50_RS03770;IUJ50_RS03775;IUJ50_RS03780;IUJ50_RS04795;IUJ50_RS04800;IUJ50_RS04805;IUJ50_RS04810;IUJ50_RS04815;IUJ50_RS05965;IUJ50_RS18495	K05526+K01484+K06447+K00673+K00840+K05526+K01484+K06447+K00673+K00840+K01476+K09251
Metabolism	Amino acid metabolism	Phenylalanine metabolism	12	34	6.5961e-07	2.40758e-05	ko00360	IUJ50_RS03855;IUJ50_RS03860;IUJ50_RS03865;IUJ50_RS03870;IUJ50_RS03875;IUJ50_RS03880;IUJ50_RS03885;IUJ50_RS03890;IUJ50_RS03900;IUJ50_RS03905;IUJ50_RS03910;IUJ50_RS19180	K01912+K02615+K02614+K00074+K15866+K01692+K02613+K02612+K02610+K02609+K02618+K00529
Metabolism	Amino acid metabolism	Lysine degradation	8	18	7.41101e-06	0.000180334	ko00310	IUJ50_RS03880;IUJ50_RS08785;IUJ50_RS10125;IUJ50_RS10180;IUJ50_RS10185;IUJ50_RS10195;IUJ50_RS11950;IUJ50_RS18495	K01692+K01582+K00382+K15737+K15736+K07250+K00135+K09251
Metabolism	Carbohydrate metabolism	Galactose metabolism	9	32	0.000140462	0.00256344	ko00052	IUJ50_RS11815;IUJ50_RS18235;IUJ50_RS18240;IUJ50_RS18245;IUJ50_RS18250;IUJ50_RS18255;IUJ50_RS18270;IUJ50_RS18275;IUJ50_RS18285	K00883+K00094+K02775+K02774+K02773+K16371+K16370+K08302+K21621
Metabolism	Global and overview maps	Metabolic pathways	81	1006	0.00367775	0.0458167	ko01100	IUJ50_RS01885;IUJ50_RS02460;IUJ50_RS02660;IUJ50_RS02665;IUJ50_RS03340;IUJ50_RS03760;IUJ50_RS03765;IUJ50_RS03770;IUJ50_RS03775;IUJ50_RS03780;IUJ50_RS03855;IUJ50_RS03860;IUJ50_RS03865;IUJ50_RS03870;IUJ50_RS03875;IUJ50_RS03880;IUJ50_RS03885;IUJ50_RS03890;IUJ50_RS03900;IUJ50_RS03905;IUJ50_RS03910;IUJ50_RS04795;IUJ50_RS04800;IUJ50_RS04805;IUJ50_RS04810;IUJ50_RS04815;IUJ50_RS05965;IUJ50_RS07740;IUJ50_R…	K00374+K09458+K00854+K01619+K07307+K05526+K01484+K06447+K00673+K00840+K01912+K02615+K02614+K00074+K15866+K01692+K02613+K02612+K02610+K02609+K02618+K05526+K01484+K06447+K00673+K00840+K01476+K01953+K01582+K00627+K00382+K15737+K15736+K07250+K01649+K03784+K01839+K00758+K01619+K00883+K00455+K00135+K01226+K01652+K01915+K01914+K01053+K08092+K00094+K02775+K02774+K02773+K16371+K02770+K16370+K08302+K21621+…
Metabolism	Carbohydrate metabolism	Propanoate metabolism	8	40	0.00376576	0.0458167	ko00640	IUJ50_RS03880;IUJ50_RS10125;IUJ50_RS10195;IUJ50_RS20160;IUJ50_RS20180;IUJ50_RS20205;IUJ50_RS20210;IUJ50_RS20215	K01692+K00382+K07250+K13922+K13923+K13920+K13919+K01699
Metabolism	Energy metabolism	Sulfur metabolism	7	35	0.00669159	0.0697838	ko00920	IUJ50_RS03340;IUJ50_RS20610;IUJ50_RS20615;IUJ50_RS22510;IUJ50_RS22515;IUJ50_RS22520;IUJ50_RS22525	K07307+K00957+K00956+K02048+K02046+K02047+K02045
Environmental Information Processing	Membrane transport	Phosphotransferase system (PTS)	10	66	0.00991846	0.090506	ko02060	IUJ50_RS02195;IUJ50_RS12635;IUJ50_RS18240;IUJ50_RS18245;IUJ50_RS18250;IUJ50_RS18260;IUJ50_RS18265;IUJ50_RS23395;IUJ50_RS23400;IUJ50_RS23405	K02759+K02819+K02775+K02774+K02773+K02784+K02770+K11183+K00882+K02770
Metabolism	Global and overview maps	Microbial metabolism in diverse environments	31	326	0.0171831	0.139374	ko01120	IUJ50_RS01885;IUJ50_RS03855;IUJ50_RS03860;IUJ50_RS03870;IUJ50_RS03875;IUJ50_RS03880;IUJ50_RS03885;IUJ50_RS03890;IUJ50_RS03900;IUJ50_RS03905;IUJ50_RS03910;IUJ50_RS08785;IUJ50_RS10120;IUJ50_RS10125;IUJ50_RS10180;IUJ50_RS10185;IUJ50_RS10195;IUJ50_RS11880;IUJ50_RS11950;IUJ50_RS14970;IUJ50_RS15940;IUJ50_RS18265;IUJ50_RS18270;IUJ50_RS18495;IUJ50_RS19180;IUJ50_RS20605;IUJ50_RS20610;IUJ50_RS20615;IUJ50_R…	K00374+K01912+K02615+K00074+K15866+K01692+K02613+K02612+K02610+K02609+K02618+K01582+K00627+K00382+K15737+K15736+K07250+K00455+K00135+K01915+K01053+K02770+K16370+K09251+K00529+K02302+K00957+K00956+K00615+K02770+K01698
Metabolism	Xenobiotics biodegradation and metabolism	Caprolactam degradation	2	4	0.0239645	0.174941	ko00930	IUJ50_RS03880;IUJ50_RS15940	K01692+K01053
Metabolism	Amino acid metabolism	Tryptophan metabolism	3	11	0.0317061	0.210413	ko00380	IUJ50_RS03880;IUJ50_RS10125;IUJ50_RS22675	K01692+K00382+K04103
Metabolism	Carbohydrate metabolism	Butanoate metabolism	6	38	0.0359696	0.218815	ko00650	IUJ50_RS03870;IUJ50_RS03880;IUJ50_RS10195;IUJ50_RS11950;IUJ50_RS14515;IUJ50_RS19215	K00074+K01692+K07250+K00135+K01652+K01652
Metabolism	Amino acid metabolism	Valine, leucine and isoleucine degradation	3	13	0.0498842	0.280119	ko00280	IUJ50_RS03880;IUJ50_RS10125;IUJ50_RS10195	K01692+K00382+K07250
Metabolism	Amino acid metabolism	Alanine, aspartate and glutamate metabolism	5	33	0.0628011	0.327463	ko00250	IUJ50_RS07740;IUJ50_RS10195;IUJ50_RS11950;IUJ50_RS14970;IUJ50_RS15115	K01953+K07250+K00135+K01915+K01914
Metabolism	Carbohydrate metabolism	Pentose phosphate pathway	6	45	0.0728911	0.354737	ko00030	IUJ50_RS02665;IUJ50_RS11595;IUJ50_RS11605;IUJ50_RS15940;IUJ50_RS18270;IUJ50_RS22375	K01619+K01839+K01619+K01053+K16370+K00615
Metabolism	Amino acid metabolism	Valine, leucine and isoleucine biosynthesis	3	19	0.126927	0.532273	ko00290	IUJ50_RS11095;IUJ50_RS14515;IUJ50_RS19215	K01649+K01652+K01652
Organismal Systems	Immune system	NOD-like receptor signaling pathway	1	2	0.128294	0.532273	ko04621	IUJ50_RS09030	K04079
Metabolism	Biosynthesis of other secondary metabolites	Monobactam biosynthesis	2	10	0.138537	0.532273	ko00261	IUJ50_RS20610;IUJ50_RS20615	K00957+K00956
Metabolism	Metabolism of other amino acids	beta-Alanine metabolism	2	10	0.138537	0.532273	ko00410	IUJ50_RS03880;IUJ50_RS10195	K01692+K07250
Metabolism	Metabolism of terpenoids and polyketides	Limonene and pinene degradation	1	3	0.186179	0.679553	ko00903	IUJ50_RS03880	K01692
Metabolism	Carbohydrate metabolism	C5-Branched dibasic acid metabolism	2	13	0.211549	0.723471	ko00660	IUJ50_RS14515;IUJ50_RS19215	K01652+K01652
Metabolism	Nucleotide metabolism	Pyrimidine metabolism	5	49	0.221453	0.723471	ko00240	IUJ50_RS11590;IUJ50_RS11600;IUJ50_RS21180;IUJ50_RS23185;IUJ50_RS24640	K03784+K00758+K00525+K00525+K01465
Metabolism	Metabolism of cofactors and vitamins	Nicotinate and nicotinamide metabolism	3	26	0.245912	0.723471	ko00760	IUJ50_RS11590;IUJ50_RS11950;IUJ50_RS19205	K03784+K00135+K06989
Metabolism	Carbohydrate metabolism	Starch and sucrose metabolism	6	64	0.247265	0.723471	ko00500	IUJ50_RS02195;IUJ50_RS12635;IUJ50_RS12640;IUJ50_RS12650;IUJ50_RS24780;IUJ50_RS25400	K02759+K02819+K01226+K01222+K01176+K01194
Genetic Information Processing	Folding, sorting and degradation	RNA degradation	2	15	0.262053	0.723471	ko03018	IUJ50_RS11430;IUJ50_RS13205	K04043+K04077
Metabolism	Metabolism of cofactors and vitamins	Folate biosynthesis	3	27	0.264283	0.723471	ko00790	IUJ50_RS22865;IUJ50_RS24590;IUJ50_RS26270	K11754+K09007+K09007
Environmental Information Processing	Signal transduction	Two-component system	11	136	0.287144	0.723471	ko02020	IUJ50_RS01885;IUJ50_RS01890;IUJ50_RS05160;IUJ50_RS09625;IUJ50_RS11305;IUJ50_RS11310;IUJ50_RS11315;IUJ50_RS11325;IUJ50_RS11350;IUJ50_RS11355;IUJ50_RS14970	K00374+K00373+K00425+K07657+K05966+K01643+K01644+K01910+K07700+K07702+K01915
Metabolism	Lipid metabolism	Fatty acid degradation	2	16	0.287406	0.723471	ko00071	IUJ50_RS03880;IUJ50_RS19180	K01692+K00529
Metabolism	Metabolism of other amino acids	Selenocompound metabolism	2	16	0.287406	0.723471	ko00450	IUJ50_RS20610;IUJ50_RS20615	K00957+K00956
Metabolism	Metabolism of terpenoids and polyketides	Geraniol degradation	1	6	0.337934	0.79578	ko00281	IUJ50_RS03880	K01692
Cellular Processes	Cell motility	Bacterial chemotaxis	1	6	0.337934	0.79578	ko02030	IUJ50_RS13435	K10439
Metabolism	Global and overview maps	2-Oxocarboxylic acid metabolism	3	33	0.376287	0.796736	ko01210	IUJ50_RS11095;IUJ50_RS14515;IUJ50_RS19215	K01649+K01652+K01652
Metabolism	Carbohydrate metabolism	Fructose and mannose metabolism	4	47	0.380049	0.796736	ko00051	IUJ50_RS18265;IUJ50_RS18270;IUJ50_RS23400;IUJ50_RS23405	K02770+K16370+K00882+K02770
Metabolism	Metabolism of other amino acids	Cyanoamino acid metabolism	1	7	0.381997	0.796736	ko00460	IUJ50_RS15115	K01914
Metabolism	Metabolism of terpenoids and polyketides	Biosynthesis of ansamycins	1	7	0.381997	0.796736	ko01051	IUJ50_RS22375	K00615
Organismal Systems	Environmental adaptation	Plant-pathogen interaction	1	8	0.423151	0.80228	ko04626	IUJ50_RS09030	K04079
Metabolism	Nucleotide metabolism	Purine metabolism	6	79	0.428168	0.80228	ko00230	IUJ50_RS11590;IUJ50_RS11595;IUJ50_RS20610;IUJ50_RS20615;IUJ50_RS21180;IUJ50_RS23185	K03784+K01839+K00957+K00956+K00525+K00525
Metabolism	Carbohydrate metabolism	Ascorbate and aldarate metabolism	2	22	0.434629	0.80228	ko00053	IUJ50_RS15940;IUJ50_RS16210	K01053+K08092
Metabolism	Amino acid metabolism	Arginine biosynthesis	2	22	0.434629	0.80228	ko00220	IUJ50_RS05965;IUJ50_RS14970	K01476+K01915
Metabolism	Amino acid metabolism	Tyrosine metabolism	2	23	0.457702	0.80228	ko00350	IUJ50_RS11880;IUJ50_RS11950	K00455+K00135
Metabolism	Metabolism of cofactors and vitamins	Pantothenate and CoA biosynthesis	2	23	0.457702	0.80228	ko00770	IUJ50_RS14515;IUJ50_RS19215	K01652+K01652
Genetic Information Processing	Replication and repair	Nucleotide excision repair	1	9	0.461585	0.80228	ko03420	IUJ50_RS12390	K03657
Metabolism	Energy metabolism	Nitrogen metabolism	2	24	0.48023	0.815274	ko00910	IUJ50_RS01885;IUJ50_RS14970	K00374+K01915
Genetic Information Processing	Replication and repair	Mismatch repair	2	26	0.523539	0.855168	ko03430	IUJ50_RS12390;IUJ50_RS26545	K03657+K03111
Metabolism	Global and overview maps	Fatty acid metabolism	2	27	0.54428	0.855168	ko01212	IUJ50_RS02460;IUJ50_RS03880	K09458+K01692
Metabolism	Global and overview maps	Degradation of aromatic compounds	3	43	0.552106	0.855168	ko01220	IUJ50_RS11880;IUJ50_RS15940;IUJ50_RS19180	K00455+K01053+K00529
Metabolism	Carbohydrate metabolism	Glycolysis / Gluconeogenesis	4	59	0.558664	0.855168	ko00010	IUJ50_RS10120;IUJ50_RS10125;IUJ50_RS12650;IUJ50_RS18270	K00627+K00382+K01222+K16370
Metabolism	Xenobiotics biodegradation and metabolism	Aminobenzoate degradation	1	12	0.562302	0.855168	ko00627	IUJ50_RS03880	K01692
Genetic Information Processing	Replication and repair	Base excision repair	1	14	0.618824	0.918005	ko03410	IUJ50_RS23800	K01247
Metabolism	Carbohydrate metabolism	Citrate cycle (TCA cycle)	2	32	0.638442	0.918005	ko00020	IUJ50_RS10120;IUJ50_RS10125	K00627+K00382
Metabolism	Global and overview maps	Biosynthesis of amino acids	9	147	0.654415	0.918005	ko01230	IUJ50_RS05965;IUJ50_RS07740;IUJ50_RS11095;IUJ50_RS14515;IUJ50_RS14970;IUJ50_RS15115;IUJ50_RS18270;IUJ50_RS19215;IUJ50_RS22375	K01476+K01953+K01649+K01652+K01915+K01914+K16370+K01652+K00615
Metabolism	Carbohydrate metabolism	Glyoxylate and dicarboxylate metabolism	2	33	0.655355	0.918005	ko00630	IUJ50_RS10125;IUJ50_RS14970	K00382+K01915
Cellular Processes	Cellular community - prokaryotes	Biofilm formation - Escherichia coli	2	34	0.671639	0.918005	ko02026	IUJ50_RS24140;IUJ50_RS26265	K03566+K06204
Metabolism	Carbohydrate metabolism	Pentose and glucuronate interconversions	2	36	0.702349	0.918005	ko00040	IUJ50_RS02660;IUJ50_RS16210	K00854+K08092
Metabolism	Lipid metabolism	Fatty acid biosynthesis	1	18	0.711055	0.918005	ko00061	IUJ50_RS02460	K09458
Metabolism	Xenobiotics biodegradation and metabolism	Drug metabolism - other enzymes	1	18	0.711055	0.918005	ko00983	IUJ50_RS11600	K00758
Metabolism	Xenobiotics biodegradation and metabolism	Benzoate degradation	2	37	0.716798	0.918005	ko00362	IUJ50_RS03870;IUJ50_RS03880	K00074+K01692
Genetic Information Processing	Replication and repair	DNA replication	1	19	0.730417	0.919318	ko03030	IUJ50_RS26545	K03111
Metabolism	Metabolism of cofactors and vitamins	Biotin metabolism	1	20	0.748491	0.926099	ko00780	IUJ50_RS02460	K09458
Metabolism	Metabolism of cofactors and vitamins	Porphyrin and chlorophyll metabolism	2	41	0.76886	0.935447	ko00860	IUJ50_RS20605;IUJ50_RS24645	K02302+K01698
Metabolism	Carbohydrate metabolism	Pyruvate metabolism	3	63	0.801991	0.95296	ko00620	IUJ50_RS10120;IUJ50_RS10125;IUJ50_RS11095	K00627+K00382+K01649
Metabolism	Amino acid metabolism	Glycine, serine and threonine metabolism	2	45	0.812466	0.95296	ko00260	IUJ50_RS10125;IUJ50_RS19210	K00382+K00130
Metabolism	Energy metabolism	Carbon fixation in photosynthetic organisms	1	26	0.834292	0.95296	ko00710	IUJ50_RS22375	K00615
Metabolism	Global and overview maps	Carbon metabolism	6	125	0.852691	0.95296	ko01200	IUJ50_RS03870;IUJ50_RS10120;IUJ50_RS10125;IUJ50_RS15940;IUJ50_RS18270;IUJ50_RS22375	K00074+K00627+K00382+K01053+K16370+K00615
Cellular Processes	Cellular community - prokaryotes	Biofilm formation - Vibrio cholerae	1	28	0.855856	0.95296	ko05111	IUJ50_RS03855	K01912
Genetic Information Processing	Translation	Aminoacyl-tRNA biosynthesis	1	30	0.874634	0.95296	ko00970	IUJ50_RS24570	K01883
Genetic Information Processing	Replication and repair	Homologous recombination	1	30	0.874634	0.95296	ko03440	IUJ50_RS26545	K03111
Metabolism	Energy metabolism	Methane metabolism	1	33	0.898348	0.955287	ko00680	IUJ50_RS18270	K16370
Metabolism	Global and overview maps	Biosynthesis of secondary metabolites	20	377	0.902942	0.955287	ko01110	IUJ50_RS03880;IUJ50_RS05965;IUJ50_RS07740;IUJ50_RS08785;IUJ50_RS10120;IUJ50_RS10125;IUJ50_RS11095;IUJ50_RS11590;IUJ50_RS14515;IUJ50_RS15115;IUJ50_RS15940;IUJ50_RS18270;IUJ50_RS19215;IUJ50_RS20605;IUJ50_RS20610;IUJ50_RS20615;IUJ50_RS22375;IUJ50_RS24645;IUJ50_RS24780;IUJ50_RS25400	K01692+K01476+K01953+K01582+K00627+K00382+K01649+K03784+K01652+K01914+K01053+K16370+K01652+K02302+K00957+K00956+K00615+K01698+K01176+K01194
Metabolism	Energy metabolism	Oxidative phosphorylation	1	45	0.956223	0.977967	ko00190	IUJ50_RS05160	K00425
Environmental Information Processing	Membrane transport	ABC transporters	11	253	0.962643	0.977967	ko02010	IUJ50_RS00065;IUJ50_RS00575;IUJ50_RS06220;IUJ50_RS13435;IUJ50_RS16805;IUJ50_RS20810;IUJ50_RS20820;IUJ50_RS22510;IUJ50_RS22515;IUJ50_RS22520;IUJ50_RS22525	K02020+K02073+K12541+K10439+K01999+K11605+K11604+K02048+K02046+K02047+K02045
Environmental Information Processing	Membrane transport	Bacterial secretion system	1	48	0.96457	0.977967	ko03070	IUJ50_RS00115	K11904
Cellular Processes	Cellular community - prokaryotes	Quorum sensing	1	82	0.996864	0.996864	ko02024	IUJ50_RS16805	K01999
