# Supplementary material for: Revealing sRNA expression profiles of NDM-5-producing CRKP and explore the role of sRNA207 in NDM-5-producing CRKP resistance
Source: Microbiol Spectr. 2024 Nov 7;12(12):e01537-24. doi: 10.1128/spectrum.01537-24 (PMC11619380; doi:10.1128/spectrum.01537-24)
Supplement: Table S4 — GO of DEGs. [file spectrum.01537-24-s0004.xlsx]

## Sheet: Cellular component
Table S4. GO analysis of DEGs
GO analysis (Cellular component)of DEGs.
GO ID	Description	GeneRatio (176)	BgRatio (3293)	pvalue	geneID
GO:0016465	chaperonin ATPase complex	2	2	0.00284118	IUJ50_RS13205;IUJ50_RS13210
GO:0020003	symbiont-containing vacuole	2	2	0.00284118	IUJ50_RS11430;IUJ50_RS13205
GO:0030430	host cell cytoplasm	2	2	0.00284118	IUJ50_RS11430;IUJ50_RS13205
GO:0033655	host cell cytoplasm part	2	2	0.00284118	IUJ50_RS11430;IUJ50_RS13205
GO:0043230	extracellular organelle	2	2	0.00284118	IUJ50_RS11430;IUJ50_RS13205
GO:0065010	extracellular membrane-bounded organelle	2	2	0.00284118	IUJ50_RS11430;IUJ50_RS13205
GO:1990220	GroEL-GroES complex	2	2	0.00284118	IUJ50_RS13205;IUJ50_RS13210
GO:0016507	mitochondrial fatty acid beta-oxidation multienzyme complex	3	7	0.00447878	IUJ50_RS03870;IUJ50_RS03875;IUJ50_RS03880
GO:0036125	fatty acid beta-oxidation multienzyme complex	3	7	0.00447878	IUJ50_RS03870;IUJ50_RS03875;IUJ50_RS03880
GO:0005576	extracellular region	8	55	0.00797955	IUJ50_RS09030;IUJ50_RS10105;IUJ50_RS11430;IUJ50_RS11600;IUJ50_RS13205;IUJ50_RS21205;IUJ50_RS25440;IUJ50_RS26240
GO:0043234	protein complex	66	969	0.0109635	IUJ50_RS00065;IUJ50_RS00105;IUJ50_RS00115;IUJ50_RS00575;IUJ50_RS00715;IUJ50_RS01635;IUJ50_RS01640;IUJ50_RS01645;IUJ50_RS01885;IUJ50_RS02460;IUJ50_RS02470;IUJ50_RS03160;IUJ50_RS03340;IUJ50_RS03870;IUJ50_RS03875;IUJ50_RS03880;IUJ50_RS03885;IUJ50_RS03955;IUJ50_RS05160;IUJ50_RS06215;IUJ50_RS06220;IUJ50_RS07305;IUJ50_RS08790;IUJ50_RS10110;IUJ50_RS10120;IUJ50_RS10125;IUJ50_RS10185;IUJ50_RS11310;IUJ50_R…
GO:0005971	ribonucleoside-diphosphate reductase complex	2	4	0.0158691	IUJ50_RS21180;IUJ50_RS23185
GO:0009346	citrate lyase complex	2	4	0.0158691	IUJ50_RS11310;IUJ50_RS11315
GO:0033646	host intracellular part	2	4	0.0158691	IUJ50_RS11430;IUJ50_RS13205
GO:0043656	intracellular region of host	2	4	0.0158691	IUJ50_RS11430;IUJ50_RS13205
GO:0005948	acetolactate synthase complex	3	12	0.023095	IUJ50_RS14515;IUJ50_RS19215;IUJ50_RS22675
GO:0016272	prefoldin complex	2	5	0.0255243	IUJ50_RS25440;IUJ50_RS26240
GO:1990204	oxidoreductase complex	15	168	0.032586	IUJ50_RS01885;IUJ50_RS02470;IUJ50_RS03340;IUJ50_RS03870;IUJ50_RS06215;IUJ50_RS10110;IUJ50_RS10120;IUJ50_RS10125;IUJ50_RS10185;IUJ50_RS18235;IUJ50_RS19180;IUJ50_RS21180;IUJ50_RS22375;IUJ50_RS23185;IUJ50_RS26765
GO:0018995	host	2	7	0.0499451	IUJ50_RS11430;IUJ50_RS13205
GO:0033643	host cell part	2	7	0.0499451	IUJ50_RS11430;IUJ50_RS13205
GO:0043657	host cell	2	7	0.0499451	IUJ50_RS11430;IUJ50_RS13205
GO:0044215	other organism	2	7	0.0499451	IUJ50_RS11430;IUJ50_RS13205
GO:0044216	other organism cell	2	7	0.0499451	IUJ50_RS11430;IUJ50_RS13205
GO:0044217	other organism part	2	7	0.0499451	IUJ50_RS11430;IUJ50_RS13205
GO:0032991	macromolecular complex	69	1094	0.0507802	IUJ50_RS00065;IUJ50_RS00105;IUJ50_RS00115;IUJ50_RS00575;IUJ50_RS00715;IUJ50_RS01635;IUJ50_RS01640;IUJ50_RS01645;IUJ50_RS01885;IUJ50_RS02460;IUJ50_RS02470;IUJ50_RS03160;IUJ50_RS03340;IUJ50_RS03870;IUJ50_RS03875;IUJ50_RS03880;IUJ50_RS03885;IUJ50_RS03955;IUJ50_RS05160;IUJ50_RS06215;IUJ50_RS06220;IUJ50_RS07305;IUJ50_RS08790;IUJ50_RS10110;IUJ50_RS10120;IUJ50_RS10125;IUJ50_RS10185;IUJ50_RS11310;IUJ50_R…
GO:0045254	pyruvate dehydrogenase complex	4	27	0.0528615	IUJ50_RS06215;IUJ50_RS10110;IUJ50_RS10120;IUJ50_RS22375
GO:0098798	mitochondrial protein complex	4	27	0.0528615	IUJ50_RS03870;IUJ50_RS03875;IUJ50_RS03880;IUJ50_RS07305
GO:0005663	DNA replication factor C complex	1	1	0.0534467	IUJ50_RS07305
GO:0031360	intrinsic component of thylakoid membrane	1	1	0.0534467	IUJ50_RS20200
GO:0031361	integral component of thylakoid membrane	1	1	0.0534467	IUJ50_RS20200
GO:0042721	mitochondrial inner membrane protein insertion complex	1	1	0.0534467	IUJ50_RS07305
GO:0005759	mitochondrial matrix	3	17	0.0587242	IUJ50_RS03870;IUJ50_RS03875;IUJ50_RS03880
GO:0005739	mitochondrion	5	43	0.0767289	IUJ50_RS02460;IUJ50_RS03870;IUJ50_RS03875;IUJ50_RS03880;IUJ50_RS07305
GO:0009376	HslUV protease complex	2	10	0.0963828	IUJ50_RS14720;IUJ50_RS14725
GO:0031597	cytosolic proteasome complex	2	10	0.0963828	IUJ50_RS14720;IUJ50_RS14725
GO:0044421	extracellular region part	2	10	0.0963828	IUJ50_RS11430;IUJ50_RS13205
GO:1902494	catalytic complex	47	741	0.101874	IUJ50_RS00065;IUJ50_RS00575;IUJ50_RS01635;IUJ50_RS01640;IUJ50_RS01645;IUJ50_RS01885;IUJ50_RS02470;IUJ50_RS03160;IUJ50_RS03340;IUJ50_RS03870;IUJ50_RS03955;IUJ50_RS06215;IUJ50_RS06220;IUJ50_RS08790;IUJ50_RS10110;IUJ50_RS10120;IUJ50_RS10125;IUJ50_RS10185;IUJ50_RS12065;IUJ50_RS12070;IUJ50_RS12075;IUJ50_RS12080;IUJ50_RS12390;IUJ50_RS13435;IUJ50_RS14515;IUJ50_RS14720;IUJ50_RS14725;IUJ50_RS16805;IUJ50_R…
GO:0005777	peroxisome	1	2	0.104052	IUJ50_RS21220
GO:0030684	preribosome	1	2	0.104052	IUJ50_RS02470
GO:0032040	small-subunit processome	1	2	0.104052	IUJ50_RS02470
GO:0042579	microbody	1	2	0.104052	IUJ50_RS21220
GO:0071595	Nem1-Spo7 phosphatase complex	1	2	0.104052	IUJ50_RS08790
GO:0034357	photosynthetic membrane	4	34	0.105077	IUJ50_RS02460;IUJ50_RS03340;IUJ50_RS13150;IUJ50_RS20200
GO:0044445	cytosolic part	10	121	0.109809	IUJ50_RS10110;IUJ50_RS13205;IUJ50_RS13210;IUJ50_RS14720;IUJ50_RS14725;IUJ50_RS20150;IUJ50_RS21180;IUJ50_RS22375;IUJ50_RS23185;IUJ50_RS26795
GO:0009289	pilus	4	35	0.113948	IUJ50_RS08830;IUJ50_RS13155;IUJ50_RS18225;IUJ50_RS18280
GO:0009342	glutamate synthase complex (NADPH)	3	23	0.121469	IUJ50_RS03870;IUJ50_RS18235;IUJ50_RS19180
GO:0031026	glutamate synthase complex	3	23	0.121469	IUJ50_RS03870;IUJ50_RS18235;IUJ50_RS19180
GO:0009579	thylakoid	4	36	0.12314	IUJ50_RS02460;IUJ50_RS03340;IUJ50_RS13150;IUJ50_RS20200
GO:0044429	mitochondrial part	4	36	0.12314	IUJ50_RS03870;IUJ50_RS03875;IUJ50_RS03880;IUJ50_RS07305
GO:0044436	thylakoid part	4	36	0.12314	IUJ50_RS02460;IUJ50_RS03340;IUJ50_RS13150;IUJ50_RS20200
GO:0045240	dihydrolipoyl dehydrogenase complex	3	24	0.13365	IUJ50_RS02470;IUJ50_RS10110;IUJ50_RS10120
GO:0045252	oxoglutarate dehydrogenase complex	3	24	0.13365	IUJ50_RS02470;IUJ50_RS10110;IUJ50_RS10120
GO:0044424	intracellular part	108	1881	0.137554	IUJ50_RS00715;IUJ50_RS01640;IUJ50_RS01890;IUJ50_RS02155;IUJ50_RS02220;IUJ50_RS02460;IUJ50_RS02470;IUJ50_RS02655;IUJ50_RS02665;IUJ50_RS03160;IUJ50_RS03180;IUJ50_RS03340;IUJ50_RS03780;IUJ50_RS03870;IUJ50_RS03875;IUJ50_RS03880;IUJ50_RS03885;IUJ50_RS03905;IUJ50_RS03945;IUJ50_RS03955;IUJ50_RS04340;IUJ50_RS04390;IUJ50_RS04815;IUJ50_RS05995;IUJ50_RS06215;IUJ50_RS06220;IUJ50_RS07305;IUJ50_RS07740;IUJ50_R…
GO:0005839	proteasome core complex	1	3	0.151967	IUJ50_RS14720
GO:0008287	protein serine/threonine phosphatase complex	1	3	0.151967	IUJ50_RS08790
GO:0016011	dystroglycan complex	1	3	0.151967	IUJ50_RS00115
GO:0016012	sarcoglycan complex	1	3	0.151967	IUJ50_RS00115
GO:0017101	aminoacyl-tRNA synthetase multienzyme complex	1	3	0.151967	IUJ50_RS24570
GO:1903293	phosphatase complex	1	3	0.151967	IUJ50_RS08790
GO:0005737	cytoplasm	96	1669	0.164566	IUJ50_RS00715;IUJ50_RS01890;IUJ50_RS02155;IUJ50_RS02220;IUJ50_RS02460;IUJ50_RS02470;IUJ50_RS02655;IUJ50_RS02665;IUJ50_RS03160;IUJ50_RS03180;IUJ50_RS03780;IUJ50_RS03870;IUJ50_RS03875;IUJ50_RS03880;IUJ50_RS03905;IUJ50_RS03945;IUJ50_RS04340;IUJ50_RS04390;IUJ50_RS04815;IUJ50_RS05995;IUJ50_RS06215;IUJ50_RS06220;IUJ50_RS07305;IUJ50_RS07740;IUJ50_RS08785;IUJ50_RS08955;IUJ50_RS09030;IUJ50_RS09095;IUJ50_R…
GO:0009521	photosystem	3	27	0.172479	IUJ50_RS02460;IUJ50_RS03340;IUJ50_RS13150
GO:0000502	proteasome complex	2	15	0.189508	IUJ50_RS14720;IUJ50_RS14725
GO:0033104	type VI protein secretion system complex	2	15	0.189508	IUJ50_RS00105;IUJ50_RS14725
GO:0045250	cytosolic pyruvate dehydrogenase complex	2	15	0.189508	IUJ50_RS10110;IUJ50_RS22375
GO:0005622	intracellular	109	1927	0.193495	IUJ50_RS00715;IUJ50_RS01150;IUJ50_RS01640;IUJ50_RS01890;IUJ50_RS02155;IUJ50_RS02220;IUJ50_RS02460;IUJ50_RS02470;IUJ50_RS02655;IUJ50_RS02665;IUJ50_RS03160;IUJ50_RS03180;IUJ50_RS03340;IUJ50_RS03780;IUJ50_RS03870;IUJ50_RS03875;IUJ50_RS03880;IUJ50_RS03885;IUJ50_RS03905;IUJ50_RS03945;IUJ50_RS03955;IUJ50_RS04340;IUJ50_RS04390;IUJ50_RS04815;IUJ50_RS05995;IUJ50_RS06215;IUJ50_RS06220;IUJ50_RS07305;IUJ50_R…
GO:0009539	photosystem II reaction center	1	4	0.197333	IUJ50_RS13150
GO:0009331	glycerol-3-phosphate dehydrogenase complex	3	29	0.199937	IUJ50_RS10125;IUJ50_RS10185;IUJ50_RS26765
GO:1904949	ATPase complex	26	411	0.201332	IUJ50_RS00065;IUJ50_RS00575;IUJ50_RS01635;IUJ50_RS01640;IUJ50_RS01645;IUJ50_RS02470;IUJ50_RS03160;IUJ50_RS03955;IUJ50_RS06215;IUJ50_RS06220;IUJ50_RS12065;IUJ50_RS12070;IUJ50_RS12075;IUJ50_RS12080;IUJ50_RS13435;IUJ50_RS14720;IUJ50_RS14725;IUJ50_RS16805;IUJ50_RS20810;IUJ50_RS21035;IUJ50_RS22510;IUJ50_RS22515;IUJ50_RS22520;IUJ50_RS22525;IUJ50_RS24540;IUJ50_RS24555
GO:0031362	anchored component of external side of plasma membrane	6	75	0.20991	IUJ50_RS00065;IUJ50_RS00575;IUJ50_RS01635;IUJ50_RS12080;IUJ50_RS13435;IUJ50_RS22510
GO:0046658	anchored component of plasma membrane	6	75	0.20991	IUJ50_RS00065;IUJ50_RS00575;IUJ50_RS01635;IUJ50_RS12080;IUJ50_RS13435;IUJ50_RS22510
GO:0045239	tricarboxylic acid cycle enzyme complex	3	30	0.214038	IUJ50_RS02470;IUJ50_RS10110;IUJ50_RS10120
GO:0009986	cell surface	8	111	0.240022	IUJ50_RS00065;IUJ50_RS00575;IUJ50_RS01635;IUJ50_RS05170;IUJ50_RS12080;IUJ50_RS13205;IUJ50_RS13435;IUJ50_RS22510
GO:0000345	cytosolic DNA-directed RNA polymerase complex	1	5	0.240285	IUJ50_RS20150
GO:0009316	3-isopropylmalate dehydratase complex	1	5	0.240285	IUJ50_RS26795
GO:0031225	anchored component of membrane	6	79	0.245206	IUJ50_RS00065;IUJ50_RS00575;IUJ50_RS01635;IUJ50_RS12080;IUJ50_RS13435;IUJ50_RS22510
GO:1990234	transferase complex	8	114	0.262901	IUJ50_RS02470;IUJ50_RS10110;IUJ50_RS10120;IUJ50_RS14515;IUJ50_RS14725;IUJ50_RS19215;IUJ50_RS20150;IUJ50_RS22675
GO:0009340	DNA topoisomerase IV complex	1	6	0.280951	IUJ50_RS00715
GO:0016010	dystrophin-associated glycoprotein complex	1	6	0.280951	IUJ50_RS00115
GO:0090665	glycoprotein complex	1	6	0.280951	IUJ50_RS00115
GO:0043190	ATP-binding cassette (ABC) transporter complex	24	397	0.287162	IUJ50_RS00065;IUJ50_RS00575;IUJ50_RS01635;IUJ50_RS01640;IUJ50_RS01645;IUJ50_RS02470;IUJ50_RS03160;IUJ50_RS03955;IUJ50_RS06215;IUJ50_RS06220;IUJ50_RS12065;IUJ50_RS12070;IUJ50_RS12075;IUJ50_RS12080;IUJ50_RS13435;IUJ50_RS16805;IUJ50_RS20810;IUJ50_RS21035;IUJ50_RS22510;IUJ50_RS22515;IUJ50_RS22520;IUJ50_RS22525;IUJ50_RS24540;IUJ50_RS24555
GO:0009317	acetyl-CoA carboxylase complex	2	20	0.290216	IUJ50_RS10120;IUJ50_RS21205
GO:0009522	photosystem I	2	21	0.310401	IUJ50_RS02460;IUJ50_RS03340
GO:0000775	chromosome, centromeric region	1	7	0.319452	IUJ50_RS26470
GO:0098533	ATPase dependent transmembrane transport complex	24	406	0.327871	IUJ50_RS00065;IUJ50_RS00575;IUJ50_RS01635;IUJ50_RS01640;IUJ50_RS01645;IUJ50_RS02470;IUJ50_RS03160;IUJ50_RS03955;IUJ50_RS06215;IUJ50_RS06220;IUJ50_RS12065;IUJ50_RS12070;IUJ50_RS12075;IUJ50_RS12080;IUJ50_RS13435;IUJ50_RS16805;IUJ50_RS20810;IUJ50_RS21035;IUJ50_RS22510;IUJ50_RS22515;IUJ50_RS22520;IUJ50_RS22525;IUJ50_RS24540;IUJ50_RS24555
GO:0055052	ATP-binding cassette (ABC) transporter complex, substrate-binding subunit-containing	19	318	0.336921	IUJ50_RS00065;IUJ50_RS00575;IUJ50_RS01635;IUJ50_RS01640;IUJ50_RS01645;IUJ50_RS03160;IUJ50_RS03955;IUJ50_RS06220;IUJ50_RS12065;IUJ50_RS12070;IUJ50_RS12075;IUJ50_RS12080;IUJ50_RS13435;IUJ50_RS16805;IUJ50_RS21035;IUJ50_RS22510;IUJ50_RS22515;IUJ50_RS22520;IUJ50_RS22525
GO:0043227	membrane-bounded organelle	9	141	0.339529	IUJ50_RS02460;IUJ50_RS03870;IUJ50_RS03875;IUJ50_RS03880;IUJ50_RS07305;IUJ50_RS11430;IUJ50_RS13205;IUJ50_RS21220;IUJ50_RS26470
GO:0098796	membrane protein complex	31	537	0.346356	IUJ50_RS00065;IUJ50_RS00115;IUJ50_RS00575;IUJ50_RS01635;IUJ50_RS01640;IUJ50_RS01645;IUJ50_RS02460;IUJ50_RS02470;IUJ50_RS03160;IUJ50_RS03340;IUJ50_RS03955;IUJ50_RS06215;IUJ50_RS06220;IUJ50_RS07305;IUJ50_RS08790;IUJ50_RS12065;IUJ50_RS12070;IUJ50_RS12075;IUJ50_RS12080;IUJ50_RS13150;IUJ50_RS13435;IUJ50_RS16805;IUJ50_RS20810;IUJ50_RS21035;IUJ50_RS22510;IUJ50_RS22515;IUJ50_RS22520;IUJ50_RS22525;IUJ50_R…
GO:0098687	chromosomal region	1	8	0.355902	IUJ50_RS26470
GO:1902495	transmembrane transporter complex	24	414	0.365399	IUJ50_RS00065;IUJ50_RS00575;IUJ50_RS01635;IUJ50_RS01640;IUJ50_RS01645;IUJ50_RS02470;IUJ50_RS03160;IUJ50_RS03955;IUJ50_RS06215;IUJ50_RS06220;IUJ50_RS12065;IUJ50_RS12070;IUJ50_RS12075;IUJ50_RS12080;IUJ50_RS13435;IUJ50_RS16805;IUJ50_RS20810;IUJ50_RS21035;IUJ50_RS22510;IUJ50_RS22515;IUJ50_RS22520;IUJ50_RS22525;IUJ50_RS24540;IUJ50_RS24555
GO:1990351	transporter complex	24	417	0.37972	IUJ50_RS00065;IUJ50_RS00575;IUJ50_RS01635;IUJ50_RS01640;IUJ50_RS01645;IUJ50_RS02470;IUJ50_RS03160;IUJ50_RS03955;IUJ50_RS06215;IUJ50_RS06220;IUJ50_RS12065;IUJ50_RS12070;IUJ50_RS12075;IUJ50_RS12080;IUJ50_RS13435;IUJ50_RS16805;IUJ50_RS20810;IUJ50_RS21035;IUJ50_RS22510;IUJ50_RS22515;IUJ50_RS22520;IUJ50_RS22525;IUJ50_RS24540;IUJ50_RS24555
GO:0031233	intrinsic component of external side of plasma membrane	6	94	0.388233	IUJ50_RS00065;IUJ50_RS00575;IUJ50_RS01635;IUJ50_RS12080;IUJ50_RS13435;IUJ50_RS22510
GO:0009523	photosystem II	1	9	0.390411	IUJ50_RS13150
GO:0042651	thylakoid membrane	1	9	0.390411	IUJ50_RS20200
GO:0009337	sulfite reductase complex (NADPH)	1	10	0.423081	IUJ50_RS03885
GO:0009338	exodeoxyribonuclease V complex	1	10	0.423081	IUJ50_RS12390
GO:0098797	plasma membrane protein complex	25	448	0.440493	IUJ50_RS00065;IUJ50_RS00115;IUJ50_RS00575;IUJ50_RS01635;IUJ50_RS01640;IUJ50_RS01645;IUJ50_RS02470;IUJ50_RS03160;IUJ50_RS03955;IUJ50_RS06215;IUJ50_RS06220;IUJ50_RS12065;IUJ50_RS12070;IUJ50_RS12075;IUJ50_RS12080;IUJ50_RS13435;IUJ50_RS16805;IUJ50_RS20810;IUJ50_RS21035;IUJ50_RS22510;IUJ50_RS22515;IUJ50_RS22520;IUJ50_RS22525;IUJ50_RS24540;IUJ50_RS24555
GO:0009325	nitrate reductase complex	2	28	0.446218	IUJ50_RS01885;IUJ50_RS03340
GO:0009897	external side of plasma membrane	6	100	0.446706	IUJ50_RS00065;IUJ50_RS00575;IUJ50_RS01635;IUJ50_RS12080;IUJ50_RS13435;IUJ50_RS22510
GO:0042175	nuclear outer membrane-endoplasmic reticulum membrane network	1	11	0.454009	IUJ50_RS08790
GO:0019028	viral capsid	1	12	0.483288	IUJ50_RS25400
GO:0031469	polyhedral organelle	1	12	0.483288	IUJ50_RS20220
GO:0031974	membrane-enclosed lumen	3	49	0.491639	IUJ50_RS03870;IUJ50_RS03875;IUJ50_RS03880
GO:0043233	organelle lumen	3	49	0.491639	IUJ50_RS03870;IUJ50_RS03875;IUJ50_RS03880
GO:0070013	intracellular organelle lumen	3	49	0.491639	IUJ50_RS03870;IUJ50_RS03875;IUJ50_RS03880
GO:0044464	cell part	165	3076	0.504094	IUJ50_RS00060;IUJ50_RS00065;IUJ50_RS00105;IUJ50_RS00115;IUJ50_RS00575;IUJ50_RS00715;IUJ50_RS01150;IUJ50_RS01635;IUJ50_RS01640;IUJ50_RS01645;IUJ50_RS01885;IUJ50_RS01890;IUJ50_RS02155;IUJ50_RS02220;IUJ50_RS02460;IUJ50_RS02465;IUJ50_RS02470;IUJ50_RS02655;IUJ50_RS02665;IUJ50_RS03160;IUJ50_RS03170;IUJ50_RS03180;IUJ50_RS03315;IUJ50_RS03340;IUJ50_RS03755;IUJ50_RS03780;IUJ50_RS03870;IUJ50_RS03875;IUJ50_R…
GO:0070069	cytochrome complex	1	13	0.511006	IUJ50_RS05160
GO:0044427	chromosomal part	2	32	0.517002	IUJ50_RS07305;IUJ50_RS26470
GO:0005623	cell	165	3080	0.530938	IUJ50_RS00060;IUJ50_RS00065;IUJ50_RS00105;IUJ50_RS00115;IUJ50_RS00575;IUJ50_RS00715;IUJ50_RS01150;IUJ50_RS01635;IUJ50_RS01640;IUJ50_RS01645;IUJ50_RS01885;IUJ50_RS01890;IUJ50_RS02155;IUJ50_RS02220;IUJ50_RS02460;IUJ50_RS02465;IUJ50_RS02470;IUJ50_RS02655;IUJ50_RS02665;IUJ50_RS03160;IUJ50_RS03170;IUJ50_RS03180;IUJ50_RS03315;IUJ50_RS03340;IUJ50_RS03755;IUJ50_RS03780;IUJ50_RS03870;IUJ50_RS03875;IUJ50_R…
GO:0055051	ATP-binding cassette (ABC) transporter complex, integrated substrate binding	8	147	0.532891	IUJ50_RS01640;IUJ50_RS03160;IUJ50_RS03955;IUJ50_RS06220;IUJ50_RS12075;IUJ50_RS21035;IUJ50_RS22525;IUJ50_RS24555
GO:0046930	pore complex	1	14	0.537245	IUJ50_RS24720
GO:0042995	cell projection	4	72	0.542875	IUJ50_RS08830;IUJ50_RS13155;IUJ50_RS18225;IUJ50_RS18280
GO:0098800	inner mitochondrial membrane protein complex	1	15	0.562083	IUJ50_RS07305
GO:0019897	extrinsic component of plasma membrane	1	16	0.585595	IUJ50_RS23395
GO:0030288	outer membrane-bounded periplasmic space	10	193	0.589965	IUJ50_RS00065;IUJ50_RS00575;IUJ50_RS01635;IUJ50_RS04790;IUJ50_RS12080;IUJ50_RS13435;IUJ50_RS16805;IUJ50_RS20115;IUJ50_RS22510;IUJ50_RS25400
GO:0043231	intracellular membrane-bounded organelle	7	137	0.606195	IUJ50_RS02460;IUJ50_RS03870;IUJ50_RS03875;IUJ50_RS03880;IUJ50_RS07305;IUJ50_RS21220;IUJ50_RS26470
GO:0005743	mitochondrial inner membrane	1	17	0.607852	IUJ50_RS07305
GO:0009368	endopeptidase Clp complex	1	18	0.62892	IUJ50_RS14725
GO:0009379	Holliday junction helicase complex	1	18	0.62892	IUJ50_RS14725
GO:0012505	endomembrane system	1	18	0.62892	IUJ50_RS08790
GO:0019866	organelle inner membrane	1	18	0.62892	IUJ50_RS07305
GO:0031522	cell envelope Sec protein transport complex	1	18	0.62892	IUJ50_RS17550
GO:0044455	mitochondrial membrane part	1	18	0.62892	IUJ50_RS07305
GO:0031975	envelope	16	316	0.632041	IUJ50_RS00065;IUJ50_RS00105;IUJ50_RS00575;IUJ50_RS01635;IUJ50_RS03315;IUJ50_RS04790;IUJ50_RS06225;IUJ50_RS07305;IUJ50_RS12080;IUJ50_RS13165;IUJ50_RS13435;IUJ50_RS16805;IUJ50_RS20115;IUJ50_RS22510;IUJ50_RS24720;IUJ50_RS25400
GO:0030313	cell envelope	15	298	0.639295	IUJ50_RS00065;IUJ50_RS00105;IUJ50_RS00575;IUJ50_RS01635;IUJ50_RS03315;IUJ50_RS04790;IUJ50_RS06225;IUJ50_RS12080;IUJ50_RS13165;IUJ50_RS13435;IUJ50_RS16805;IUJ50_RS20115;IUJ50_RS22510;IUJ50_RS24720;IUJ50_RS25400
GO:0005657	replication fork	1	19	0.648862	IUJ50_RS07305
GO:0005740	mitochondrial envelope	1	19	0.648862	IUJ50_RS07305
GO:0019898	extrinsic component of membrane	1	19	0.648862	IUJ50_RS23395
GO:0031966	mitochondrial membrane	1	19	0.648862	IUJ50_RS07305
GO:0009538	photosystem I reaction center	1	20	0.667738	IUJ50_RS03340
GO:0031967	organelle envelope	1	20	0.667738	IUJ50_RS07305
GO:0033202	DNA helicase complex	1	20	0.667738	IUJ50_RS14725
GO:0044423	virion part	1	20	0.667738	IUJ50_RS25400
GO:0048476	Holliday junction resolvase complex	1	21	0.685605	IUJ50_RS14725
GO:0005694	chromosome	2	44	0.691172	IUJ50_RS07305;IUJ50_RS26470
GO:0009279	cell outer membrane	5	108	0.694536	IUJ50_RS00105;IUJ50_RS03315;IUJ50_RS06225;IUJ50_RS13165;IUJ50_RS24720
GO:0000428	DNA-directed RNA polymerase complex	1	22	0.702516	IUJ50_RS20150
GO:0030880	RNA polymerase complex	1	22	0.702516	IUJ50_RS20150
GO:0098552	side of membrane	14	291	0.70427	IUJ50_RS00065;IUJ50_RS00575;IUJ50_RS01635;IUJ50_RS01640;IUJ50_RS03160;IUJ50_RS03955;IUJ50_RS06220;IUJ50_RS12075;IUJ50_RS12080;IUJ50_RS12385;IUJ50_RS13435;IUJ50_RS21035;IUJ50_RS22510;IUJ50_RS22525
GO:0044444	cytoplasmic part	56	1102	0.709593	IUJ50_RS00715;IUJ50_RS02155;IUJ50_RS02460;IUJ50_RS02470;IUJ50_RS03870;IUJ50_RS03875;IUJ50_RS03880;IUJ50_RS03905;IUJ50_RS06215;IUJ50_RS07305;IUJ50_RS07740;IUJ50_RS08955;IUJ50_RS09030;IUJ50_RS10105;IUJ50_RS10110;IUJ50_RS10120;IUJ50_RS10125;IUJ50_RS10185;IUJ50_RS10195;IUJ50_RS11095;IUJ50_RS11310;IUJ50_RS11315;IUJ50_RS11430;IUJ50_RS11590;IUJ50_RS11595;IUJ50_RS11600;IUJ50_RS11605;IUJ50_RS12640;IUJ50_R…
GO:0044459	plasma membrane part	41	825	0.737121	IUJ50_RS00060;IUJ50_RS00065;IUJ50_RS00115;IUJ50_RS00575;IUJ50_RS01635;IUJ50_RS01640;IUJ50_RS01645;IUJ50_RS02465;IUJ50_RS02470;IUJ50_RS03160;IUJ50_RS03755;IUJ50_RS03955;IUJ50_RS06215;IUJ50_RS06220;IUJ50_RS08790;IUJ50_RS10200;IUJ50_RS11820;IUJ50_RS11900;IUJ50_RS12065;IUJ50_RS12070;IUJ50_RS12075;IUJ50_RS12080;IUJ50_RS12385;IUJ50_RS12935;IUJ50_RS13435;IUJ50_RS13490;IUJ50_RS15260;IUJ50_RS16805;IUJ50_R…
GO:0031226	intrinsic component of plasma membrane	35	711	0.742129	IUJ50_RS00060;IUJ50_RS00065;IUJ50_RS00575;IUJ50_RS01635;IUJ50_RS01640;IUJ50_RS01645;IUJ50_RS02465;IUJ50_RS03160;IUJ50_RS03755;IUJ50_RS03955;IUJ50_RS06220;IUJ50_RS08790;IUJ50_RS10200;IUJ50_RS11820;IUJ50_RS11900;IUJ50_RS12065;IUJ50_RS12070;IUJ50_RS12075;IUJ50_RS12080;IUJ50_RS12935;IUJ50_RS13435;IUJ50_RS13490;IUJ50_RS15260;IUJ50_RS18255;IUJ50_RS19005;IUJ50_RS19145;IUJ50_RS19185;IUJ50_RS20810;IUJ50_R…
GO:0016020	membrane	87	1698	0.745217	IUJ50_RS00060;IUJ50_RS00065;IUJ50_RS00105;IUJ50_RS00115;IUJ50_RS00575;IUJ50_RS01150;IUJ50_RS01155;IUJ50_RS01635;IUJ50_RS01640;IUJ50_RS01645;IUJ50_RS01885;IUJ50_RS02460;IUJ50_RS02465;IUJ50_RS02470;IUJ50_RS03160;IUJ50_RS03170;IUJ50_RS03315;IUJ50_RS03340;IUJ50_RS03755;IUJ50_RS03955;IUJ50_RS04395;IUJ50_RS05170;IUJ50_RS06215;IUJ50_RS06220;IUJ50_RS06225;IUJ50_RS06230;IUJ50_RS07020;IUJ50_RS07305;IUJ50_R…
GO:0009898	cytoplasmic side of plasma membrane	8	178	0.747059	IUJ50_RS01640;IUJ50_RS03160;IUJ50_RS03955;IUJ50_RS06220;IUJ50_RS12075;IUJ50_RS12385;IUJ50_RS21035;IUJ50_RS22525
GO:0098562	cytoplasmic side of membrane	8	178	0.747059	IUJ50_RS01640;IUJ50_RS03160;IUJ50_RS03955;IUJ50_RS06220;IUJ50_RS12075;IUJ50_RS12385;IUJ50_RS21035;IUJ50_RS22525
GO:0009360	DNA polymerase III complex	1	25	0.748011	IUJ50_RS14725
GO:0042575	DNA polymerase complex	1	26	0.761582	IUJ50_RS14725
GO:0019867	outer membrane	6	139	0.763988	IUJ50_RS00105;IUJ50_RS03315;IUJ50_RS05170;IUJ50_RS06225;IUJ50_RS13165;IUJ50_RS24720
GO:0044462	external encapsulating structure part	5	118	0.766511	IUJ50_RS00105;IUJ50_RS03315;IUJ50_RS06225;IUJ50_RS13165;IUJ50_RS24720
GO:0042597	periplasmic space	11	247	0.782568	IUJ50_RS00065;IUJ50_RS00575;IUJ50_RS01635;IUJ50_RS04790;IUJ50_RS12080;IUJ50_RS13435;IUJ50_RS16805;IUJ50_RS20115;IUJ50_RS20820;IUJ50_RS22510;IUJ50_RS25400
GO:0061695	transferase complex, transferring phosphorus-containing groups	2	54	0.793921	IUJ50_RS14725;IUJ50_RS20150
GO:0044425	membrane part	68	1367	0.808795	IUJ50_RS00060;IUJ50_RS00065;IUJ50_RS00105;IUJ50_RS00115;IUJ50_RS00575;IUJ50_RS01150;IUJ50_RS01635;IUJ50_RS01640;IUJ50_RS01645;IUJ50_RS01885;IUJ50_RS02460;IUJ50_RS02465;IUJ50_RS02470;IUJ50_RS03160;IUJ50_RS03340;IUJ50_RS03755;IUJ50_RS03955;IUJ50_RS04395;IUJ50_RS06215;IUJ50_RS06220;IUJ50_RS06230;IUJ50_RS07020;IUJ50_RS07305;IUJ50_RS08790;IUJ50_RS10200;IUJ50_RS11330;IUJ50_RS11420;IUJ50_RS11820;IUJ50_R…
GO:0005887	integral component of plasma membrane	29	623	0.8283	IUJ50_RS00060;IUJ50_RS01640;IUJ50_RS01645;IUJ50_RS02465;IUJ50_RS03160;IUJ50_RS03755;IUJ50_RS03955;IUJ50_RS06220;IUJ50_RS08790;IUJ50_RS10200;IUJ50_RS11820;IUJ50_RS11900;IUJ50_RS12065;IUJ50_RS12070;IUJ50_RS12075;IUJ50_RS12935;IUJ50_RS13490;IUJ50_RS15260;IUJ50_RS18255;IUJ50_RS19005;IUJ50_RS19145;IUJ50_RS19185;IUJ50_RS20810;IUJ50_RS21035;IUJ50_RS22515;IUJ50_RS22520;IUJ50_RS22525;IUJ50_RS24540;IUJ50_R…
GO:0019012	virion	1	32	0.829028	IUJ50_RS25400
GO:0031090	organelle membrane	1	33	0.838256	IUJ50_RS07305
GO:0005886	plasma membrane	66	1346	0.844945	IUJ50_RS00060;IUJ50_RS00065;IUJ50_RS00115;IUJ50_RS00575;IUJ50_RS01150;IUJ50_RS01635;IUJ50_RS01640;IUJ50_RS01645;IUJ50_RS01885;IUJ50_RS02465;IUJ50_RS02470;IUJ50_RS03160;IUJ50_RS03170;IUJ50_RS03755;IUJ50_RS03955;IUJ50_RS04395;IUJ50_RS06215;IUJ50_RS06220;IUJ50_RS07020;IUJ50_RS08790;IUJ50_RS09030;IUJ50_RS10105;IUJ50_RS10185;IUJ50_RS10200;IUJ50_RS11330;IUJ50_RS11420;IUJ50_RS11430;IUJ50_RS11820;IUJ50_R…
GO:0009295	nucleoid	1	34	0.846988	IUJ50_RS21220
GO:0016021	integral component of membrane	62	1274	0.852938	IUJ50_RS00060;IUJ50_RS00065;IUJ50_RS00105;IUJ50_RS00115;IUJ50_RS00575;IUJ50_RS01150;IUJ50_RS01635;IUJ50_RS01640;IUJ50_RS01645;IUJ50_RS01885;IUJ50_RS02465;IUJ50_RS02470;IUJ50_RS03160;IUJ50_RS03755;IUJ50_RS03955;IUJ50_RS04395;IUJ50_RS06215;IUJ50_RS06220;IUJ50_RS06230;IUJ50_RS07020;IUJ50_RS08790;IUJ50_RS10200;IUJ50_RS11330;IUJ50_RS11420;IUJ50_RS11820;IUJ50_RS11900;IUJ50_RS12065;IUJ50_RS12070;IUJ50_R…
GO:0009380	excinuclease repair complex	5	137	0.867006	IUJ50_RS01640;IUJ50_RS03955;IUJ50_RS12075;IUJ50_RS21035;IUJ50_RS22525
GO:0015934	large ribosomal subunit	1	38	0.877472	IUJ50_RS26255
GO:1990391	DNA repair complex	5	140	0.878999	IUJ50_RS01640;IUJ50_RS03955;IUJ50_RS12075;IUJ50_RS21035;IUJ50_RS22525
GO:0071944	cell periphery	71	1460	0.880184	IUJ50_RS00060;IUJ50_RS00065;IUJ50_RS00105;IUJ50_RS00115;IUJ50_RS00575;IUJ50_RS01150;IUJ50_RS01635;IUJ50_RS01640;IUJ50_RS01645;IUJ50_RS01885;IUJ50_RS02465;IUJ50_RS02470;IUJ50_RS03160;IUJ50_RS03170;IUJ50_RS03315;IUJ50_RS03755;IUJ50_RS03955;IUJ50_RS04395;IUJ50_RS06215;IUJ50_RS06220;IUJ50_RS06225;IUJ50_RS07020;IUJ50_RS08790;IUJ50_RS09030;IUJ50_RS10105;IUJ50_RS10185;IUJ50_RS10200;IUJ50_RS11330;IUJ50_R…
GO:0031224	intrinsic component of membrane	62	1297	0.89309	IUJ50_RS00060;IUJ50_RS00065;IUJ50_RS00105;IUJ50_RS00115;IUJ50_RS00575;IUJ50_RS01150;IUJ50_RS01635;IUJ50_RS01640;IUJ50_RS01645;IUJ50_RS01885;IUJ50_RS02465;IUJ50_RS02470;IUJ50_RS03160;IUJ50_RS03755;IUJ50_RS03955;IUJ50_RS04395;IUJ50_RS06215;IUJ50_RS06220;IUJ50_RS06230;IUJ50_RS07020;IUJ50_RS08790;IUJ50_RS10200;IUJ50_RS11330;IUJ50_RS11420;IUJ50_RS11820;IUJ50_RS11900;IUJ50_RS12065;IUJ50_RS12070;IUJ50_R…
GO:0030312	external encapsulating structure	7	191	0.896077	IUJ50_RS00105;IUJ50_RS03315;IUJ50_RS06225;IUJ50_RS09030;IUJ50_RS10105;IUJ50_RS13165;IUJ50_RS24720
GO:0005618	cell wall	2	72	0.905422	IUJ50_RS09030;IUJ50_RS10105
GO:0005634	nucleus	1	44	0.912245	IUJ50_RS26470
GO:0043226	organelle	11	302	0.94147	IUJ50_RS02460;IUJ50_RS03870;IUJ50_RS03875;IUJ50_RS03880;IUJ50_RS07305;IUJ50_RS11430;IUJ50_RS13205;IUJ50_RS20220;IUJ50_RS21220;IUJ50_RS26255;IUJ50_RS26470
GO:0044446	intracellular organelle part	6	190	0.948372	IUJ50_RS03870;IUJ50_RS03875;IUJ50_RS03880;IUJ50_RS07305;IUJ50_RS26255;IUJ50_RS26470
GO:0032993	protein-DNA complex	1	54	0.949759	IUJ50_RS23800
GO:0044422	organelle part	6	195	0.956365	IUJ50_RS03870;IUJ50_RS03875;IUJ50_RS03880;IUJ50_RS07305;IUJ50_RS26255;IUJ50_RS26470
GO:0043229	intracellular organelle	9	271	0.961701	IUJ50_RS02460;IUJ50_RS03870;IUJ50_RS03875;IUJ50_RS03880;IUJ50_RS07305;IUJ50_RS20220;IUJ50_RS21220;IUJ50_RS26255;IUJ50_RS26470
GO:0030529	intracellular ribonucleoprotein complex	2	106	0.980682	IUJ50_RS02470;IUJ50_RS26255
GO:1990904	ribonucleoprotein complex	2	106	0.980682	IUJ50_RS02470;IUJ50_RS26255
GO:0044391	ribosomal subunit	1	72	0.981672	IUJ50_RS26255
GO:0005829	cytosol	38	924	0.981766	IUJ50_RS02155;IUJ50_RS03905;IUJ50_RS07740;IUJ50_RS08955;IUJ50_RS09030;IUJ50_RS10105;IUJ50_RS10110;IUJ50_RS10195;IUJ50_RS11095;IUJ50_RS11430;IUJ50_RS11590;IUJ50_RS11595;IUJ50_RS11600;IUJ50_RS11605;IUJ50_RS12640;IUJ50_RS13205;IUJ50_RS13210;IUJ50_RS13720;IUJ50_RS13865;IUJ50_RS14720;IUJ50_RS14725;IUJ50_RS14970;IUJ50_RS15115;IUJ50_RS18185;IUJ50_RS18235;IUJ50_RS18245;IUJ50_RS18250;IUJ50_RS18495;IUJ50_R…
GO:0043232	intracellular non-membrane-bounded organelle	4	171	0.98494	IUJ50_RS07305;IUJ50_RS20220;IUJ50_RS26255;IUJ50_RS26470
GO:0005840	ribosome	1	90	0.993352	IUJ50_RS26255
GO:0043228	non-membrane-bounded organelle	4	202	0.996	IUJ50_RS07305;IUJ50_RS20220;IUJ50_RS26255;IUJ50_RS26470
GO:0005575	cellular_component	96	2504	1	IUJ50_RS01150;IUJ50_RS01635;IUJ50_RS01640;IUJ50_RS01645;IUJ50_RS01885;IUJ50_RS01890;IUJ50_RS02155;IUJ50_RS02460;IUJ50_RS02665;IUJ50_RS03170;IUJ50_RS03315;IUJ50_RS03905;IUJ50_RS03955;IUJ50_RS04395;IUJ50_RS04790;IUJ50_RS06220;IUJ50_RS07020;IUJ50_RS07740;IUJ50_RS08785;IUJ50_RS08790;IUJ50_RS08955;IUJ50_RS09030;IUJ50_RS09095;IUJ50_RS09625;IUJ50_RS10105;IUJ50_RS10125;IUJ50_RS10185;IUJ50_RS10195;IUJ50_R…

## Sheet: Molecular function
Table S5. GO analysis of DEGs
GO analysis (Molecular function)of DEGs.
GO ID	Description	GeneRatio (259)	BgRatio (4028)	pvalue	geneID
GO:0016211	ammonia ligase activity	4	4	1.67256e-05	IUJ50_RS04440;IUJ50_RS07740;IUJ50_RS14970;IUJ50_RS15115
GO:0005353	fructose transmembrane transporter activity	3	3	0.000262971	IUJ50_RS18265;IUJ50_RS23395;IUJ50_RS23405
GO:0022877	protein-N(PI)-phosphohistidine-fructose phosphotransferase system transporter activity	3	3	0.000262971	IUJ50_RS18265;IUJ50_RS23395;IUJ50_RS23405
GO:0090584	protein-phosphocysteine-galactitol-phosphotransferase system transporter activity	3	3	0.000262971	IUJ50_RS18240;IUJ50_RS18245;IUJ50_RS18250
GO:0090563	protein-phosphocysteine-sugar phosphotransferase activity	6	16	0.000308663	IUJ50_RS12635;IUJ50_RS18240;IUJ50_RS18245;IUJ50_RS18250;IUJ50_RS23395;IUJ50_RS23405
GO:0003842	1-pyrroline-5-carboxylate dehydrogenase activity	6	22	0.0020716	IUJ50_RS03770;IUJ50_RS03910;IUJ50_RS04805;IUJ50_RS11950;IUJ50_RS19210;IUJ50_RS20160
GO:0004491	methylmalonate-semialdehyde dehydrogenase (acylating) activity	6	22	0.0020716	IUJ50_RS03770;IUJ50_RS03910;IUJ50_RS04805;IUJ50_RS11950;IUJ50_RS19210;IUJ50_RS20160
GO:0009024	tagatose-6-phosphate kinase activity	3	5	0.00238518	IUJ50_RS18270;IUJ50_RS18285;IUJ50_RS23400
GO:0004015	adenosylmethionine-8-amino-7-oxononanoate transaminase activity	4	10	0.00257483	IUJ50_RS03780;IUJ50_RS04815;IUJ50_RS10195;IUJ50_RS18495
GO:0004300	enoyl-CoA hydratase activity	4	10	0.00257483	IUJ50_RS03870;IUJ50_RS03875;IUJ50_RS03880;IUJ50_RS03910
GO:0004587	ornithine-oxo-acid transaminase activity	4	10	0.00257483	IUJ50_RS03780;IUJ50_RS04815;IUJ50_RS10195;IUJ50_RS18495
GO:0033094	butane-1,4-diamine:2-oxoglutarate aminotransferase activity	4	10	0.00257483	IUJ50_RS03780;IUJ50_RS04815;IUJ50_RS10195;IUJ50_RS18495
GO:0045303	diaminobutyrate-2-oxoglutarate transaminase activity	4	10	0.00257483	IUJ50_RS03780;IUJ50_RS04815;IUJ50_RS10195;IUJ50_RS18495
GO:0004777	succinate-semialdehyde dehydrogenase (NAD+) activity	6	23	0.00265425	IUJ50_RS03770;IUJ50_RS03910;IUJ50_RS04805;IUJ50_RS11950;IUJ50_RS19210;IUJ50_RS20160
GO:0009013	succinate-semialdehyde dehydrogenase [NAD(P)+] activity	6	23	0.00265425	IUJ50_RS03770;IUJ50_RS03910;IUJ50_RS04805;IUJ50_RS11950;IUJ50_RS19210;IUJ50_RS20160
GO:0008802	betaine-aldehyde dehydrogenase activity	6	24	0.00335171	IUJ50_RS03770;IUJ50_RS03910;IUJ50_RS04805;IUJ50_RS11950;IUJ50_RS19210;IUJ50_RS20160
GO:0003867	4-aminobutyrate transaminase activity	4	11	0.00384361	IUJ50_RS03780;IUJ50_RS04815;IUJ50_RS10195;IUJ50_RS18495
GO:0016813	hydrolase activity, acting on carbon-nitrogen (but not peptide) bonds, in linear amidines	4	11	0.00384361	IUJ50_RS03765;IUJ50_RS04800;IUJ50_RS05965;IUJ50_RS26185
GO:0016880	acid-ammonia (or amide) ligase activity	4	11	0.00384361	IUJ50_RS04440;IUJ50_RS07740;IUJ50_RS14970;IUJ50_RS15115
GO:0042286	glutamate-1-semialdehyde 2,1-aminomutase activity	4	11	0.00384361	IUJ50_RS03780;IUJ50_RS04815;IUJ50_RS10195;IUJ50_RS18495
GO:0004071	aspartate-ammonia ligase activity	2	2	0.00411954	IUJ50_RS07740;IUJ50_RS15115
GO:0004356	glutamate-ammonia ligase activity	2	2	0.00411954	IUJ50_RS04440;IUJ50_RS14970
GO:0008791	arginine N-succinyltransferase activity	2	2	0.00411954	IUJ50_RS03775;IUJ50_RS04810
GO:0009015	N-succinylarginine dihydrolase activity	2	2	0.00411954	IUJ50_RS03765;IUJ50_RS04800
GO:0009017	succinylglutamate desuccinylase activity	2	2	0.00411954	IUJ50_RS03760;IUJ50_RS04795
GO:0015577	galactitol transmembrane transporter activity	2	2	0.00411954	IUJ50_RS18240;IUJ50_RS18245
GO:0043824	succinylglutamate-semialdehyde dehydrogenase activity	2	2	0.00411954	IUJ50_RS03770;IUJ50_RS04805
GO:0043825	succinylornithine transaminase activity	2	2	0.00411954	IUJ50_RS03780;IUJ50_RS04815
GO:0004748	ribonucleoside-diphosphate reductase activity, thioredoxin disulfide as acceptor	3	6	0.00454425	IUJ50_RS21180;IUJ50_RS23185;IUJ50_RS26790
GO:0004751	ribose-5-phosphate isomerase activity	3	6	0.00454425	IUJ50_RS02655;IUJ50_RS18230;IUJ50_RS18245
GO:0061731	ribonucleoside-diphosphate reductase activity	3	6	0.00454425	IUJ50_RS21180;IUJ50_RS23185;IUJ50_RS26790
GO:0051082	unfolded protein binding	9	51	0.0045637	IUJ50_RS01890;IUJ50_RS04790;IUJ50_RS09030;IUJ50_RS11430;IUJ50_RS13205;IUJ50_RS13210;IUJ50_RS14725;IUJ50_RS25440;IUJ50_RS26240
GO:0008661	1-deoxy-D-xylulose-5-phosphate synthase activity	4	12	0.00547744	IUJ50_RS10110;IUJ50_RS10115;IUJ50_RS19215;IUJ50_RS22375
GO:0016491	oxidoreductase activity	64	742	0.00553978	IUJ50_RS01885;IUJ50_RS02100;IUJ50_RS02130;IUJ50_RS02155;IUJ50_RS03180;IUJ50_RS03340;IUJ50_RS03770;IUJ50_RS03870;IUJ50_RS03875;IUJ50_RS03880;IUJ50_RS03885;IUJ50_RS03890;IUJ50_RS03905;IUJ50_RS03910;IUJ50_RS03945;IUJ50_RS04650;IUJ50_RS04805;IUJ50_RS05165;IUJ50_RS05175;IUJ50_RS05995;IUJ50_RS07330;IUJ50_RS08955;IUJ50_RS10110;IUJ50_RS10115;IUJ50_RS10120;IUJ50_RS10125;IUJ50_RS10180;IUJ50_RS10185;IUJ50_R…
GO:0016645	oxidoreductase activity, acting on the CH-NH group of donors	12	83	0.00617826	IUJ50_RS03770;IUJ50_RS03910;IUJ50_RS03945;IUJ50_RS04805;IUJ50_RS07330;IUJ50_RS10125;IUJ50_RS10185;IUJ50_RS11950;IUJ50_RS19180;IUJ50_RS19210;IUJ50_RS20160;IUJ50_RS21735
GO:0030976	thiamine pyrophosphate binding	6	27	0.00626445	IUJ50_RS01635;IUJ50_RS10110;IUJ50_RS14515;IUJ50_RS19215;IUJ50_RS22375;IUJ50_RS22675
GO:0016646	oxidoreductase activity, acting on the CH-NH group of donors, NAD or NADP as acceptor	8	45	0.0070418	IUJ50_RS03770;IUJ50_RS03910;IUJ50_RS04805;IUJ50_RS07330;IUJ50_RS11950;IUJ50_RS19210;IUJ50_RS20160;IUJ50_RS21735
GO:0016822	hydrolase activity, acting on acid carbon-carbon bonds	4	13	0.00751756	IUJ50_RS03910;IUJ50_RS14515;IUJ50_RS19215;IUJ50_RS22675
GO:0016823	hydrolase activity, acting on acid carbon-carbon bonds, in ketonic substances	4	13	0.00751756	IUJ50_RS03910;IUJ50_RS14515;IUJ50_RS19215;IUJ50_RS22675
GO:0016869	intramolecular transferase activity, transferring amino groups	4	13	0.00751756	IUJ50_RS03780;IUJ50_RS04815;IUJ50_RS10195;IUJ50_RS18495
GO:0008949	oxalyl-CoA decarboxylase activity	3	7	0.00757672	IUJ50_RS14515;IUJ50_RS19215;IUJ50_RS22675
GO:0047434	indolepyruvate decarboxylase activity	3	7	0.00757672	IUJ50_RS14515;IUJ50_RS19215;IUJ50_RS22675
GO:0004029	aldehyde dehydrogenase (NAD) activity	7	38	0.0094505	IUJ50_RS03770;IUJ50_RS03910;IUJ50_RS04805;IUJ50_RS11950;IUJ50_RS18235;IUJ50_RS19210;IUJ50_RS20160
GO:0016744	transferase activity, transferring aldehyde or ketonic groups	6	30	0.0106862	IUJ50_RS10110;IUJ50_RS10115;IUJ50_RS14515;IUJ50_RS19215;IUJ50_RS22375;IUJ50_RS22675
GO:0004165	dodecenoyl-CoA delta-isomerase activity	3	8	0.0115519	IUJ50_RS03870;IUJ50_RS03875;IUJ50_RS03880
GO:0008692	3-hydroxybutyryl-CoA epimerase activity	3	8	0.0115519	IUJ50_RS03870;IUJ50_RS03875;IUJ50_RS03880
GO:0009028	tartronate-semialdehyde synthase activity	3	8	0.0115519	IUJ50_RS14515;IUJ50_RS19215;IUJ50_RS22675
GO:0016623	oxidoreductase activity, acting on the aldehyde or oxo group of donors, oxygen as acceptor	3	8	0.0115519	IUJ50_RS14515;IUJ50_RS19215;IUJ50_RS22675
GO:0016856	racemase and epimerase activity, acting on hydroxy acids and derivatives	3	8	0.0115519	IUJ50_RS03870;IUJ50_RS03875;IUJ50_RS03880
GO:0033980	phosphonopyruvate decarboxylase activity	3	8	0.0115519	IUJ50_RS14515;IUJ50_RS19215;IUJ50_RS22675
GO:0047112	pyruvate oxidase activity	3	8	0.0115519	IUJ50_RS14515;IUJ50_RS19215;IUJ50_RS22675
GO:0050487	sulfoacetaldehyde acetyltransferase activity	3	8	0.0115519	IUJ50_RS14515;IUJ50_RS19215;IUJ50_RS22675
GO:0004362	glutathione-disulfide reductase activity	5	24	0.0163621	IUJ50_RS03945;IUJ50_RS10125;IUJ50_RS12650;IUJ50_RS19180;IUJ50_RS24565
GO:0046912	transferase activity, transferring acyl groups, acyl groups converted into alkyl on transfer	4	16	0.0164267	IUJ50_RS11095;IUJ50_RS14515;IUJ50_RS19215;IUJ50_RS22675
GO:0003857	3-hydroxyacyl-CoA dehydrogenase activity	3	9	0.0165146	IUJ50_RS03870;IUJ50_RS03875;IUJ50_RS03880
GO:0008478	pyridoxal kinase activity	3	9	0.0165146	IUJ50_RS18270;IUJ50_RS18285;IUJ50_RS23400
GO:0016866	intramolecular transferase activity	12	96	0.0189541	IUJ50_RS03780;IUJ50_RS03945;IUJ50_RS04815;IUJ50_RS10125;IUJ50_RS10195;IUJ50_RS11595;IUJ50_RS12640;IUJ50_RS14970;IUJ50_RS16805;IUJ50_RS18495;IUJ50_RS23695;IUJ50_RS24780
GO:0015037	peptide disulfide oxidoreductase activity	5	25	0.0194084	IUJ50_RS03945;IUJ50_RS10125;IUJ50_RS12650;IUJ50_RS19180;IUJ50_RS24565
GO:0015038	glutathione disulfide oxidoreductase activity	5	25	0.0194084	IUJ50_RS03945;IUJ50_RS10125;IUJ50_RS12650;IUJ50_RS19180;IUJ50_RS24565
GO:0004350	glutamate-5-semialdehyde dehydrogenase activity	3	10	0.0224887	IUJ50_RS11950;IUJ50_RS19210;IUJ50_RS20160
GO:0015927	trehalase activity	3	10	0.0224887	IUJ50_RS12640;IUJ50_RS24780;IUJ50_RS25400
GO:0003934	GTP cyclohydrolase I activity	2	4	0.0226636	IUJ50_RS24590;IUJ50_RS26270
GO:0003992	N2-acetyl-L-ornithine:2-oxoglutarate 5-aminotransferase activity	2	4	0.0226636	IUJ50_RS04815;IUJ50_RS10195
GO:0004139	deoxyribose-phosphate aldolase activity	2	4	0.0226636	IUJ50_RS02665;IUJ50_RS11605
GO:0004604	phosphoadenylyl-sulfate reductase (thioredoxin) activity	2	4	0.0226636	IUJ50_RS20610;IUJ50_RS26680
GO:0005298	proline:sodium symporter activity	2	4	0.0226636	IUJ50_RS11820;IUJ50_RS13490
GO:0008815	citrate (pro-3S)-lyase activity	2	4	0.0226636	IUJ50_RS11310;IUJ50_RS11315
GO:0015193	L-proline transmembrane transporter activity	2	4	0.0226636	IUJ50_RS11820;IUJ50_RS13490
GO:0015233	pantothenate transmembrane transporter activity	2	4	0.0226636	IUJ50_RS11820;IUJ50_RS13490
GO:0015498	pantothenate:sodium symporter activity	2	4	0.0226636	IUJ50_RS11820;IUJ50_RS13490
GO:0016725	oxidoreductase activity, acting on CH or CH2 groups	4	19	0.0300648	IUJ50_RS03910;IUJ50_RS21180;IUJ50_RS23185;IUJ50_RS26790
GO:0016860	intramolecular oxidoreductase activity	10	80	0.0308441	IUJ50_RS02655;IUJ50_RS02665;IUJ50_RS03870;IUJ50_RS03875;IUJ50_RS03880;IUJ50_RS05995;IUJ50_RS08955;IUJ50_RS18230;IUJ50_RS18245;IUJ50_RS23695
GO:0016903	oxidoreductase activity, acting on the aldehyde or oxo group of donors	16	153	0.0350458	IUJ50_RS03340;IUJ50_RS03770;IUJ50_RS03910;IUJ50_RS04650;IUJ50_RS04805;IUJ50_RS10110;IUJ50_RS10120;IUJ50_RS11950;IUJ50_RS14515;IUJ50_RS18235;IUJ50_RS19210;IUJ50_RS19215;IUJ50_RS20160;IUJ50_RS20605;IUJ50_RS22375;IUJ50_RS22675
GO:0005416	cation:amino acid symporter activity	4	20	0.0357392	IUJ50_RS03755;IUJ50_RS10200;IUJ50_RS11820;IUJ50_RS13490
GO:0003860	3-hydroxyisobutyryl-CoA hydrolase activity	2	5	0.0361826	IUJ50_RS03875;IUJ50_RS03880
GO:0008701	4-hydroxy-2-oxovalerate aldolase activity	2	5	0.0361826	IUJ50_RS11095;IUJ50_RS11605
GO:0008935	1,4-dihydroxy-2-naphthoyl-CoA synthase activity	2	5	0.0361826	IUJ50_RS03875;IUJ50_RS03880
GO:0070403	NAD+ binding	8	60	0.0364804	IUJ50_RS02130;IUJ50_RS03180;IUJ50_RS03870;IUJ50_RS10125;IUJ50_RS16210;IUJ50_RS18235;IUJ50_RS19165;IUJ50_RS19180
GO:0003984	acetolactate synthase activity	3	12	0.0374818	IUJ50_RS14515;IUJ50_RS19215;IUJ50_RS22675
GO:0015149	hexose transmembrane transporter activity	6	40	0.0404541	IUJ50_RS12080;IUJ50_RS12635;IUJ50_RS13435;IUJ50_RS18265;IUJ50_RS23395;IUJ50_RS23405
GO:0015081	sodium ion transmembrane transporter activity	7	51	0.0427192	IUJ50_RS03755;IUJ50_RS10120;IUJ50_RS10200;IUJ50_RS11095;IUJ50_RS11420;IUJ50_RS11820;IUJ50_RS13490
GO:0016798	hydrolase activity, acting on glycosyl bonds	10	85	0.0443246	IUJ50_RS01635;IUJ50_RS03765;IUJ50_RS04440;IUJ50_RS05230;IUJ50_RS11590;IUJ50_RS12640;IUJ50_RS12650;IUJ50_RS23800;IUJ50_RS24780;IUJ50_RS25400
GO:0016728	oxidoreductase activity, acting on CH or CH2 groups, disulfide as acceptor	3	13	0.046471	IUJ50_RS21180;IUJ50_RS23185;IUJ50_RS26790
GO:0015370	solute:sodium symporter activity	4	22	0.0488189	IUJ50_RS03755;IUJ50_RS10200;IUJ50_RS11820;IUJ50_RS13490
GO:0004803	transposase activity	6	42	0.0497255	IUJ50_RS20725;IUJ50_RS24045;IUJ50_RS25440;IUJ50_RS26240;IUJ50_RS26250;IUJ50_RS26740
GO:0016667	oxidoreductase activity, acting on a sulfur group of donors	13	123	0.0505727	IUJ50_RS03340;IUJ50_RS03885;IUJ50_RS03945;IUJ50_RS05995;IUJ50_RS08955;IUJ50_RS10125;IUJ50_RS10185;IUJ50_RS12650;IUJ50_RS19180;IUJ50_RS20610;IUJ50_RS21735;IUJ50_RS24565;IUJ50_RS26680
GO:0005283	sodium:amino acid symporter activity	2	6	0.0520018	IUJ50_RS11820;IUJ50_RS13490
GO:0030973	molybdate ion binding	2	6	0.0520018	IUJ50_RS00065;IUJ50_RS22510
GO:0044183	protein binding involved in protein folding	2	6	0.0520018	IUJ50_RS11430;IUJ50_RS13205
GO:0070204	2-succinyl-5-enolpyruvyl-6-hydroxy-3-cyclohexene-1-carboxylic-acid synthase activity	2	6	0.0520018	IUJ50_RS14515;IUJ50_RS19215
GO:0008982	protein-N(PI)-phosphohistidine-sugar phosphotransferase activity	7	54	0.0555925	IUJ50_RS03875;IUJ50_RS12635;IUJ50_RS18245;IUJ50_RS18260;IUJ50_RS18265;IUJ50_RS23395;IUJ50_RS23405
GO:0000286	alanine dehydrogenase activity	3	14	0.0564173	IUJ50_RS03870;IUJ50_RS10125;IUJ50_RS18235
GO:0016671	oxidoreductase activity, acting on a sulfur group of donors, disulfide as acceptor	3	14	0.0564173	IUJ50_RS20610;IUJ50_RS21735;IUJ50_RS26680
GO:0045181	glutamate synthase activity, NAD(P)H as acceptor	5	33	0.0572154	IUJ50_RS03870;IUJ50_RS03945;IUJ50_RS10125;IUJ50_RS18235;IUJ50_RS19180
GO:0003700	transcription factor activity, sequence-specific DNA binding	35	419	0.0595476	IUJ50_RS00715;IUJ50_RS01155;IUJ50_RS02220;IUJ50_RS02440;IUJ50_RS02615;IUJ50_RS02655;IUJ50_RS04340;IUJ50_RS04390;IUJ50_RS04440;IUJ50_RS04645;IUJ50_RS05970;IUJ50_RS09625;IUJ50_RS10105;IUJ50_RS11355;IUJ50_RS13150;IUJ50_RS13865;IUJ50_RS15255;IUJ50_RS15680;IUJ50_RS16215;IUJ50_RS18225;IUJ50_RS18230;IUJ50_RS18280;IUJ50_RS19170;IUJ50_RS19440;IUJ50_RS19855;IUJ50_RS20795;IUJ50_RS21380;IUJ50_RS23225;IUJ50_R…
GO:0016833	oxo-acid-lyase activity	6	44	0.0602033	IUJ50_RS03875;IUJ50_RS03880;IUJ50_RS11095;IUJ50_RS11310;IUJ50_RS11315;IUJ50_RS11605
GO:0003689	DNA clamp loader activity	1	1	0.0642999	IUJ50_RS07305
GO:0003847	1-alkyl-2-acetylglycerophosphocholine esterase activity	1	1	0.0642999	IUJ50_RS25655
GO:0004164	diphthine synthase activity	1	1	0.0642999	IUJ50_RS20605
GO:0004298	threonine-type endopeptidase activity	1	1	0.0642999	IUJ50_RS14720
GO:0005344	oxygen transporter activity	1	1	0.0642999	IUJ50_RS21735
GO:0008691	3-hydroxybutyryl-CoA dehydrogenase activity	1	1	0.0642999	IUJ50_RS03870
GO:0008814	citrate CoA-transferase activity	1	1	0.0642999	IUJ50_RS11310
GO:0008868	galactitol-1-phosphate 5-dehydrogenase activity	1	1	0.0642999	IUJ50_RS18235
GO:0008941	nitric oxide dioxygenase activity	1	1	0.0642999	IUJ50_RS21735
GO:0008973	phosphopentomutase activity	1	1	0.0642999	IUJ50_RS11595
GO:0009025	tagatose-bisphosphate aldolase activity	1	1	0.0642999	IUJ50_RS18275
GO:0010011	auxin binding	1	1	0.0642999	IUJ50_RS19190
GO:0015117	thiosulfate transmembrane transporter activity	1	1	0.0642999	IUJ50_RS22525
GO:0015118	tellurite transmembrane transporter activity	1	1	0.0642999	IUJ50_RS13490
GO:0015151	alpha-glucoside transmembrane transporter activity	1	1	0.0642999	IUJ50_RS12635
GO:0015490	cadaverine transmembrane transporter activity	1	1	0.0642999	IUJ50_RS08790
GO:0015574	trehalose transmembrane transporter activity	1	1	0.0642999	IUJ50_RS12635
GO:0015654	tellurite uptake transmembrane transporter activity	1	1	0.0642999	IUJ50_RS13490
GO:0019825	oxygen binding	1	1	0.0642999	IUJ50_RS21735
GO:0032131	alkylated DNA binding	1	1	0.0642999	IUJ50_RS23800
GO:0032451	demethylase activity	1	1	0.0642999	IUJ50_RS23230
GO:0033170	protein-DNA loading ATPase activity	1	1	0.0642999	IUJ50_RS07305
GO:0033735	aspartate dehydrogenase activity	1	1	0.0642999	IUJ50_RS19205
GO:0033812	3-oxoadipyl-CoA thiolase activity	1	1	0.0642999	IUJ50_RS03860
GO:0034022	3-(hydroxyamino)phenol mutase activity	1	1	0.0642999	IUJ50_RS14970
GO:0034419	L-2-hydroxyglutarate oxidase activity	1	1	0.0642999	IUJ50_RS10185
GO:0035515	oxidative RNA demethylase activity	1	1	0.0642999	IUJ50_RS23230
GO:0036173	thiosulfate binding	1	1	0.0642999	IUJ50_RS22510
GO:0042562	hormone binding	1	1	0.0642999	IUJ50_RS19190
GO:0043734	DNA-N1-methyladenine dioxygenase activity	1	1	0.0642999	IUJ50_RS23230
GO:0043872	lysine:cadaverine antiporter activity	1	1	0.0642999	IUJ50_RS08790
GO:0043879	glycolate transmembrane transporter activity	1	1	0.0642999	IUJ50_RS13490
GO:0043916	DNA-7-methylguanine glycosylase activity	1	1	0.0642999	IUJ50_RS23800
GO:0047559	3-dehydro-L-gulonate 2-dehydrogenase activity	1	1	0.0642999	IUJ50_RS16210
GO:0047589	5-aminovalerate transaminase activity	1	1	0.0642999	IUJ50_RS10195
GO:0050498	oxidoreductase activity, acting on paired donors, with incorporation or reduction of molecular oxygen, with 2-oxoglutarate as one donor, and the other dehydrogenated	1	1	0.0642999	IUJ50_RS10180
GO:0050580	2,5-didehydrogluconate reductase activity	1	1	0.0642999	IUJ50_RS18870
GO:0051063	CDP reductase activity	1	1	0.0642999	IUJ50_RS21180
GO:0052821	DNA-7-methyladenine glycosylase activity	1	1	0.0642999	IUJ50_RS23800
GO:0052822	DNA-3-methylguanine glycosylase activity	1	1	0.0642999	IUJ50_RS23800
GO:0052852	very-long-chain-(S)-2-hydroxy-acid oxidase activity	1	1	0.0642999	IUJ50_RS10185
GO:0052853	long-chain-(S)-2-hydroxy-long-chain-acid oxidase activity	1	1	0.0642999	IUJ50_RS10185
GO:0052854	medium-chain-(S)-2-hydroxy-acid oxidase activity	1	1	0.0642999	IUJ50_RS10185
GO:0070003	threonine-type peptidase activity	1	1	0.0642999	IUJ50_RS14720
GO:0070579	methylcytosine dioxygenase activity	1	1	0.0642999	IUJ50_RS23230
GO:0070728	leucine binding	1	1	0.0642999	IUJ50_RS16805
GO:0090582	protein-phosphocysteine-D-fructose-phosphotransferase system transporter activity	1	1	0.0642999	IUJ50_RS23405
GO:0097266	phenylacetyl-CoA 1,2-epoxidase activity	1	1	0.0642999	IUJ50_RS03905
GO:1901681	sulfur compound binding	7	56	0.0653858	IUJ50_RS01635;IUJ50_RS10110;IUJ50_RS14515;IUJ50_RS19215;IUJ50_RS22375;IUJ50_RS22510;IUJ50_RS22675
GO:0001071	nucleic acid binding transcription factor activity	35	423	0.0665322	IUJ50_RS00715;IUJ50_RS01155;IUJ50_RS02220;IUJ50_RS02440;IUJ50_RS02615;IUJ50_RS02655;IUJ50_RS04340;IUJ50_RS04390;IUJ50_RS04440;IUJ50_RS04645;IUJ50_RS05970;IUJ50_RS09625;IUJ50_RS10105;IUJ50_RS11355;IUJ50_RS13150;IUJ50_RS13865;IUJ50_RS15255;IUJ50_RS15680;IUJ50_RS16215;IUJ50_RS18225;IUJ50_RS18230;IUJ50_RS18280;IUJ50_RS19170;IUJ50_RS19440;IUJ50_RS19855;IUJ50_RS20795;IUJ50_RS21380;IUJ50_RS23225;IUJ50_R…
GO:0016289	CoA hydrolase activity	3	15	0.0672812	IUJ50_RS03865;IUJ50_RS03875;IUJ50_RS03880
GO:0047590	5-dehydro-2-deoxygluconokinase activity	3	15	0.0672812	IUJ50_RS18270;IUJ50_RS18285;IUJ50_RS23400
GO:0016701	oxidoreductase activity, acting on single donors with incorporation of molecular oxygen	8	68	0.0680945	IUJ50_RS03945;IUJ50_RS10125;IUJ50_RS10185;IUJ50_RS11880;IUJ50_RS19175;IUJ50_RS19180;IUJ50_RS19190;IUJ50_RS24565
GO:0003933	GTP cyclohydrolase activity	2	7	0.0697718	IUJ50_RS24590;IUJ50_RS26270
GO:0004066	asparagine synthase (glutamine-hydrolyzing) activity	2	7	0.0697718	IUJ50_RS07740;IUJ50_RS26680
GO:0005343	organic acid:sodium symporter activity	2	7	0.0697718	IUJ50_RS11820;IUJ50_RS13490
GO:0008410	CoA-transferase activity	2	7	0.0697718	IUJ50_RS11310;IUJ50_RS18230
GO:0031402	sodium ion binding	2	7	0.0697718	IUJ50_RS11820;IUJ50_RS13490
GO:0043755	alpha-ribazole phosphatase activity	2	7	0.0697718	IUJ50_RS02410;IUJ50_RS12075
GO:0047470	(1,4)-alpha-D-glucan 1-alpha-D-glucosylmutase activity	2	7	0.0697718	IUJ50_RS12640;IUJ50_RS24780
GO:0047471	maltose alpha-D-glucosyltransferase activity	2	7	0.0697718	IUJ50_RS12640;IUJ50_RS24780
GO:0004747	ribokinase activity	3	16	0.0790169	IUJ50_RS18270;IUJ50_RS18285;IUJ50_RS23400
GO:0005509	calcium ion binding	3	16	0.0790169	IUJ50_RS03315;IUJ50_RS06230;IUJ50_RS24780
GO:0008662	1-phosphofructokinase activity	3	16	0.0790169	IUJ50_RS18270;IUJ50_RS18285;IUJ50_RS23400
GO:0005351	sugar:proton symporter activity	4	26	0.0818018	IUJ50_RS12935;IUJ50_RS18265;IUJ50_RS19005;IUJ50_RS23405
GO:0016668	oxidoreductase activity, acting on a sulfur group of donors, NAD(P) as acceptor	7	59	0.0819173	IUJ50_RS03885;IUJ50_RS03945;IUJ50_RS10125;IUJ50_RS10185;IUJ50_RS12650;IUJ50_RS19180;IUJ50_RS24565
GO:0015930	glutamate synthase activity	5	37	0.0855839	IUJ50_RS03870;IUJ50_RS03945;IUJ50_RS10125;IUJ50_RS18235;IUJ50_RS19180
GO:0016832	aldehyde-lyase activity	5	37	0.0855839	IUJ50_RS02665;IUJ50_RS03970;IUJ50_RS11605;IUJ50_RS18275;IUJ50_RS22375
GO:0016810	hydrolase activity, acting on carbon-nitrogen (but not peptide) bonds	12	121	0.0864076	IUJ50_RS03170;IUJ50_RS03760;IUJ50_RS03765;IUJ50_RS04795;IUJ50_RS04800;IUJ50_RS05965;IUJ50_RS18185;IUJ50_RS20115;IUJ50_RS24590;IUJ50_RS24640;IUJ50_RS26185;IUJ50_RS26270
GO:0008442	3-hydroxyisobutyrate dehydrogenase activity	2	8	0.0891784	IUJ50_RS03180;IUJ50_RS03870
GO:0008679	2-hydroxy-3-oxopropionate reductase activity	2	8	0.0891784	IUJ50_RS03180;IUJ50_RS03870
GO:0008687	3,4-dihydroxyphenylacetate 2,3-dioxygenase activity	2	8	0.0891784	IUJ50_RS11880;IUJ50_RS19175
GO:0008788	alpha,alpha-phosphotrehalase activity	2	8	0.0891784	IUJ50_RS12640;IUJ50_RS24780
GO:0033226	2-aminoethylphosphonate binding	2	8	0.0891784	IUJ50_RS01635;IUJ50_RS22510
GO:0051060	pullulanase activity	2	8	0.0891784	IUJ50_RS12640;IUJ50_RS24780
GO:0051185	coenzyme transporter activity	2	8	0.0891784	IUJ50_RS11820;IUJ50_RS13490
GO:0016152	mercury (II) reductase activity	4	27	0.0914084	IUJ50_RS03945;IUJ50_RS10125;IUJ50_RS19180;IUJ50_RS24565
GO:0015294	solute:cation symporter activity	10	97	0.0915281	IUJ50_RS00060;IUJ50_RS03755;IUJ50_RS08790;IUJ50_RS10200;IUJ50_RS11820;IUJ50_RS12935;IUJ50_RS13490;IUJ50_RS18265;IUJ50_RS19005;IUJ50_RS23405
GO:0009973	adenylyl-sulfate reductase activity	3	17	0.0915733	IUJ50_RS03340;IUJ50_RS20610;IUJ50_RS26680
GO:0051213	dioxygenase activity	6	49	0.0917179	IUJ50_RS03340;IUJ50_RS11880;IUJ50_RS19175;IUJ50_RS19190;IUJ50_RS21735;IUJ50_RS23230
GO:0015293	symporter activity	11	110	0.0936757	IUJ50_RS00060;IUJ50_RS03755;IUJ50_RS08790;IUJ50_RS10200;IUJ50_RS11330;IUJ50_RS11820;IUJ50_RS12935;IUJ50_RS13490;IUJ50_RS18265;IUJ50_RS19005;IUJ50_RS23405
GO:0004553	hydrolase activity, hydrolyzing O-glycosyl compounds	7	62	0.100649	IUJ50_RS01635;IUJ50_RS03765;IUJ50_RS04440;IUJ50_RS12640;IUJ50_RS12650;IUJ50_RS24780;IUJ50_RS25400
GO:0016639	oxidoreductase activity, acting on the CH-NH2 group of donors, NAD or NADP as acceptor	5	39	0.102087	IUJ50_RS03870;IUJ50_RS03945;IUJ50_RS10125;IUJ50_RS18235;IUJ50_RS19180
GO:0016853	isomerase activity	24	286	0.103443	IUJ50_RS00715;IUJ50_RS02655;IUJ50_RS02665;IUJ50_RS03780;IUJ50_RS03870;IUJ50_RS03875;IUJ50_RS03880;IUJ50_RS03945;IUJ50_RS04815;IUJ50_RS05995;IUJ50_RS08955;IUJ50_RS10125;IUJ50_RS10185;IUJ50_RS10195;IUJ50_RS11595;IUJ50_RS12640;IUJ50_RS14970;IUJ50_RS16805;IUJ50_RS18230;IUJ50_RS18245;IUJ50_RS18495;IUJ50_RS19165;IUJ50_RS23695;IUJ50_RS24780
GO:0004738	pyruvate dehydrogenase activity	3	18	0.104896	IUJ50_RS10110;IUJ50_RS10120;IUJ50_RS22375
GO:0004779	sulfate adenylyltransferase activity	3	18	0.104896	IUJ50_RS20610;IUJ50_RS20615;IUJ50_RS26680
GO:0004781	sulfate adenylyltransferase (ATP) activity	3	18	0.104896	IUJ50_RS20610;IUJ50_RS20615;IUJ50_RS26680
GO:0016773	phosphotransferase activity, alcohol group as acceptor	23	274	0.10908	IUJ50_RS01150;IUJ50_RS01155;IUJ50_RS02660;IUJ50_RS03875;IUJ50_RS09625;IUJ50_RS10105;IUJ50_RS11315;IUJ50_RS11350;IUJ50_RS11355;IUJ50_RS11430;IUJ50_RS11815;IUJ50_RS12635;IUJ50_RS18240;IUJ50_RS18245;IUJ50_RS18250;IUJ50_RS18260;IUJ50_RS18265;IUJ50_RS18270;IUJ50_RS18285;IUJ50_RS20615;IUJ50_RS23395;IUJ50_RS23400;IUJ50_RS23405
GO:0015042	trypanothione-disulfide reductase activity	2	9	0.10994	IUJ50_RS10125;IUJ50_RS19180
GO:0004355	glutamate synthase (NADPH) activity	4	29	0.112137	IUJ50_RS03870;IUJ50_RS03945;IUJ50_RS10125;IUJ50_RS19180
GO:0004757	sepiapterin reductase activity	4	29	0.112137	IUJ50_RS02100;IUJ50_RS02130;IUJ50_RS19165;IUJ50_RS19200
GO:0016723	oxidoreductase activity, oxidizing metal ions, NAD or NADP as acceptor	4	29	0.112137	IUJ50_RS03945;IUJ50_RS10125;IUJ50_RS19180;IUJ50_RS24565
GO:0015295	solute:proton symporter activity	8	76	0.112702	IUJ50_RS00060;IUJ50_RS03755;IUJ50_RS08790;IUJ50_RS10200;IUJ50_RS12935;IUJ50_RS18265;IUJ50_RS19005;IUJ50_RS23405
GO:0019842	vitamin binding	11	115	0.118463	IUJ50_RS01635;IUJ50_RS03780;IUJ50_RS04815;IUJ50_RS10110;IUJ50_RS10195;IUJ50_RS14515;IUJ50_RS18495;IUJ50_RS19215;IUJ50_RS20215;IUJ50_RS22375;IUJ50_RS22675
GO:0016746	transferase activity, transferring acyl groups	21	250	0.121357	IUJ50_RS01635;IUJ50_RS02100;IUJ50_RS02130;IUJ50_RS02460;IUJ50_RS02470;IUJ50_RS03775;IUJ50_RS03860;IUJ50_RS04810;IUJ50_RS06215;IUJ50_RS10120;IUJ50_RS11095;IUJ50_RS11325;IUJ50_RS12265;IUJ50_RS14515;IUJ50_RS18495;IUJ50_RS19165;IUJ50_RS19195;IUJ50_RS19200;IUJ50_RS19215;IUJ50_RS20180;IUJ50_RS22675
GO:0000334	3-hydroxyanthranilate 3,4-dioxygenase activity	1	2	0.12448	IUJ50_RS19190
GO:0001098	basal transcription machinery binding	1	2	0.12448	IUJ50_RS09625
GO:0001108	bacterial-type RNA polymerase holo enzyme binding	1	2	0.12448	IUJ50_RS09625
GO:0003905	alkylbase DNA N-glycosylase activity	1	2	0.12448	IUJ50_RS23800
GO:0004155	6,7-dihydropteridine reductase activity	1	2	0.12448	IUJ50_RS21735
GO:0004555	alpha,alpha-trehalase activity	1	2	0.12448	IUJ50_RS25400
GO:0004591	oxoglutarate dehydrogenase (succinyl-transferring) activity	1	2	0.12448	IUJ50_RS10110
GO:0004645	phosphorylase activity	1	2	0.12448	IUJ50_RS11600
GO:0004655	porphobilinogen synthase activity	1	2	0.12448	IUJ50_RS24645
GO:0008671	2-dehydro-3-deoxygalactonokinase activity	1	2	0.12448	IUJ50_RS11815
GO:0008725	DNA-3-methyladenine glycosylase activity	1	2	0.12448	IUJ50_RS23800
GO:0008800	beta-lactamase activity	1	2	0.12448	IUJ50_RS03170
GO:0008923	lysine decarboxylase activity	1	2	0.12448	IUJ50_RS08785
GO:0009044	xylan 1,4-beta-xylosidase activity	1	2	0.12448	IUJ50_RS03765
GO:0015123	acetate transmembrane transporter activity	1	2	0.12448	IUJ50_RS13490
GO:0015189	L-lysine transmembrane transporter activity	1	2	0.12448	IUJ50_RS08790
GO:0015212	cytidine transmembrane transporter activity	1	2	0.12448	IUJ50_RS19005
GO:0015213	uridine transmembrane transporter activity	1	2	0.12448	IUJ50_RS19005
GO:0015214	pyrimidine nucleoside transmembrane transporter activity	1	2	0.12448	IUJ50_RS19005
GO:0016843	amine-lyase activity	1	2	0.12448	IUJ50_RS15940
GO:0016844	strictosidine synthase activity	1	2	0.12448	IUJ50_RS15940
GO:0017061	S-methyl-5-thioadenosine phosphorylase activity	1	2	0.12448	IUJ50_RS11590
GO:0034386	4-aminobutyrate:2-oxoglutarate transaminase activity	1	2	0.12448	IUJ50_RS10195
GO:0043733	DNA-3-methylbase glycosylase activity	1	2	0.12448	IUJ50_RS23800
GO:0046537	2,3-bisphosphoglycerate-independent phosphoglycerate mutase activity	1	2	0.12448	IUJ50_RS11595
GO:0046556	alpha-L-arabinofuranosidase activity	1	2	0.12448	IUJ50_RS01635
GO:0046919	pyruvyltransferase activity	1	2	0.12448	IUJ50_RS12265
GO:0047298	(S)-3-amino-2-methylpropionate transaminase activity	1	2	0.12448	IUJ50_RS10195
GO:0047475	phenylacetate-CoA ligase activity	1	2	0.12448	IUJ50_RS03855
GO:0090589	protein-phosphocysteine-trehalose phosphotransferase system transporter activity	1	2	0.12448	IUJ50_RS12635
GO:0097599	xylanase activity	1	2	0.12448	IUJ50_RS03765
GO:0003824	catalytic activity	199	2968	0.131374	IUJ50_RS00065;IUJ50_RS00105;IUJ50_RS00575;IUJ50_RS00715;IUJ50_RS01150;IUJ50_RS01155;IUJ50_RS01635;IUJ50_RS01640;IUJ50_RS01645;IUJ50_RS01885;IUJ50_RS02100;IUJ50_RS02130;IUJ50_RS02155;IUJ50_RS02410;IUJ50_RS02420;IUJ50_RS02460;IUJ50_RS02465;IUJ50_RS02470;IUJ50_RS02615;IUJ50_RS02655;IUJ50_RS02660;IUJ50_RS02665;IUJ50_RS03160;IUJ50_RS03170;IUJ50_RS03180;IUJ50_RS03185;IUJ50_RS03340;IUJ50_RS03760;IUJ50_R…
GO:0004133	glycogen debranching enzyme activity	2	10	0.131802	IUJ50_RS12640;IUJ50_RS24780
GO:0008839	4-hydroxy-tetrahydrodipicolinate reductase	2	10	0.131802	IUJ50_RS04650;IUJ50_RS19205
GO:0003985	acetyl-CoA C-acetyltransferase activity	3	20	0.133606	IUJ50_RS02460;IUJ50_RS03860;IUJ50_RS11095
GO:0003988	acetyl-CoA C-acyltransferase activity	3	20	0.133606	IUJ50_RS02460;IUJ50_RS03860;IUJ50_RS11095
GO:0008443	phosphofructokinase activity	3	20	0.133606	IUJ50_RS18270;IUJ50_RS18285;IUJ50_RS23400
GO:0016863	intramolecular oxidoreductase activity, transposing C=C bonds	3	20	0.133606	IUJ50_RS03870;IUJ50_RS03875;IUJ50_RS03880
GO:0016628	oxidoreductase activity, acting on the CH-CH group of donors, NAD or NADP as acceptor	7	67	0.136585	IUJ50_RS02100;IUJ50_RS02130;IUJ50_RS04650;IUJ50_RS19165;IUJ50_RS19200;IUJ50_RS19205;IUJ50_RS20605
GO:0015036	disulfide oxidoreductase activity	7	68	0.144445	IUJ50_RS03945;IUJ50_RS05995;IUJ50_RS08955;IUJ50_RS10125;IUJ50_RS12650;IUJ50_RS19180;IUJ50_RS24565
GO:0004791	thioredoxin-disulfide reductase activity	4	32	0.14669	IUJ50_RS10125;IUJ50_RS10185;IUJ50_RS19180;IUJ50_RS24565
GO:0016530	metallochaperone activity	3	21	0.148876	IUJ50_RS24555;IUJ50_RS24580;IUJ50_RS26260
GO:0043168	anion binding	73	1018	0.149089	IUJ50_RS00065;IUJ50_RS00575;IUJ50_RS01150;IUJ50_RS01155;IUJ50_RS01635;IUJ50_RS01640;IUJ50_RS02130;IUJ50_RS03160;IUJ50_RS03180;IUJ50_RS03185;IUJ50_RS03780;IUJ50_RS03855;IUJ50_RS03870;IUJ50_RS03885;IUJ50_RS03890;IUJ50_RS03945;IUJ50_RS03955;IUJ50_RS04815;IUJ50_RS05230;IUJ50_RS06220;IUJ50_RS07305;IUJ50_RS07740;IUJ50_RS08785;IUJ50_RS09030;IUJ50_RS09625;IUJ50_RS10105;IUJ50_RS10110;IUJ50_RS10125;IUJ50_R…
GO:0045550	geranylgeranyl reductase activity	5	44	0.149542	IUJ50_RS03945;IUJ50_RS10125;IUJ50_RS10185;IUJ50_RS19180;IUJ50_RS24565
GO:0000309	nicotinamide-nucleotide adenylyltransferase activity	2	11	0.15454	IUJ50_RS11325;IUJ50_RS14725
GO:0008235	metalloexopeptidase activity	2	11	0.15454	IUJ50_RS02665;IUJ50_RS04795
GO:0008767	UDP-galactopyranose mutase activity	2	11	0.15454	IUJ50_RS03945;IUJ50_RS10125
GO:0008902	hydroxymethylpyrimidine kinase activity	2	11	0.15454	IUJ50_RS18270;IUJ50_RS23400
GO:0008972	phosphomethylpyrimidine kinase activity	2	11	0.15454	IUJ50_RS18270;IUJ50_RS23400
GO:0016749	N-succinyltransferase activity	2	11	0.15454	IUJ50_RS03775;IUJ50_RS04810
GO:0019200	carbohydrate kinase activity	5	45	0.159997	IUJ50_RS02660;IUJ50_RS11815;IUJ50_RS18270;IUJ50_RS18285;IUJ50_RS23400
GO:0016630	protochlorophyllide reductase activity	3	22	0.164674	IUJ50_RS02100;IUJ50_RS02130;IUJ50_RS19165
GO:0016651	oxidoreductase activity, acting on NAD(P)H	15	178	0.168414	IUJ50_RS02100;IUJ50_RS03340;IUJ50_RS03885;IUJ50_RS03945;IUJ50_RS04650;IUJ50_RS07330;IUJ50_RS10125;IUJ50_RS10185;IUJ50_RS12650;IUJ50_RS18235;IUJ50_RS19180;IUJ50_RS19200;IUJ50_RS20150;IUJ50_RS21735;IUJ50_RS24565
GO:0016705	oxidoreductase activity, acting on paired donors, with incorporation or reduction of molecular oxygen	5	46	0.170741	IUJ50_RS03905;IUJ50_RS03945;IUJ50_RS10180;IUJ50_RS21735;IUJ50_RS23230
GO:0016647	oxidoreductase activity, acting on the CH-NH group of donors, oxygen as acceptor	4	34	0.17174	IUJ50_RS03945;IUJ50_RS10125;IUJ50_RS10185;IUJ50_RS19180
GO:0016209	antioxidant activity	7	72	0.177941	IUJ50_RS02155;IUJ50_RS03945;IUJ50_RS10125;IUJ50_RS10185;IUJ50_RS12650;IUJ50_RS19180;IUJ50_RS24565
GO:0004742	dihydrolipoyllysine-residue acetyltransferase activity	2	12	0.177952	IUJ50_RS06215;IUJ50_RS10120
GO:0004824	lysine-tRNA ligase activity	2	12	0.177952	IUJ50_RS15115;IUJ50_RS24570
GO:0016418	S-acetyltransferase activity	2	12	0.177952	IUJ50_RS06215;IUJ50_RS10120
GO:0030523	dihydrolipoamide S-acyltransferase activity	2	12	0.177952	IUJ50_RS06215;IUJ50_RS10120
GO:0051087	chaperone binding	2	12	0.177952	IUJ50_RS11430;IUJ50_RS13210
GO:0004181	metallocarboxypeptidase activity	1	3	0.180804	IUJ50_RS04795
GO:0009040	ureidoglycolate dehydrogenase activity	1	3	0.180804	IUJ50_RS16210
GO:0016154	pyrimidine-nucleoside phosphorylase activity	1	3	0.180804	IUJ50_RS11600
GO:0016803	ether hydrolase activity	1	3	0.180804	IUJ50_RS03910
GO:0019808	polyamine binding	1	3	0.180804	IUJ50_RS01635
GO:0033739	preQ1 synthase activity	1	3	0.180804	IUJ50_RS07330
GO:0035596	methylthiotransferase activity	1	3	0.180804	IUJ50_RS01635
GO:0046917	triphosphoribosyl-dephospho-CoA synthase activity	1	3	0.180804	IUJ50_RS11305
GO:0050416	formimidoylglutamate deiminase activity	1	3	0.180804	IUJ50_RS26185
GO:0050497	transferase activity, transferring alkylthio groups	1	3	0.180804	IUJ50_RS01635
GO:0070573	metallodipeptidase activity	1	3	0.180804	IUJ50_RS02665
GO:0097216	guanosine tetraphosphate binding	1	3	0.180804	IUJ50_RS08785
GO:0016748	succinyltransferase activity	4	35	0.184789	IUJ50_RS02470;IUJ50_RS03775;IUJ50_RS04810;IUJ50_RS10120
GO:0015166	polyol transmembrane transporter activity	3	24	0.19762	IUJ50_RS18240;IUJ50_RS18245;IUJ50_RS19185
GO:0016002	sulfite reductase activity	3	24	0.19762	IUJ50_RS03340;IUJ50_RS03885;IUJ50_RS21735
GO:0016885	ligase activity, forming carbon-carbon bonds	3	24	0.19762	IUJ50_RS10120;IUJ50_RS11095;IUJ50_RS21205
GO:0020037	heme binding	4	36	0.19815	IUJ50_RS01885;IUJ50_RS02410;IUJ50_RS20200;IUJ50_RS21735
GO:0004736	pyruvate carboxylase activity	2	13	0.201858	IUJ50_RS10120;IUJ50_RS11095
GO:0004739	pyruvate dehydrogenase (acetyl-transferring) activity	2	13	0.201858	IUJ50_RS10110;IUJ50_RS22375
GO:0008883	glutamyl-tRNA reductase activity	2	13	0.201858	IUJ50_RS18235;IUJ50_RS20605
GO:0015296	anion:cation symporter activity	2	13	0.201858	IUJ50_RS11820;IUJ50_RS13490
GO:0016624	oxidoreductase activity, acting on the aldehyde or oxo group of donors, disulfide as acceptor	2	13	0.201858	IUJ50_RS10110;IUJ50_RS22375
GO:0019904	protein domain specific binding	2	13	0.201858	IUJ50_RS14720;IUJ50_RS14725
GO:0072349	modified amino acid transmembrane transporter activity	2	13	0.201858	IUJ50_RS11820;IUJ50_RS13490
GO:0008678	2-deoxy-D-gluconate 3-dehydrogenase activity	4	37	0.211794	IUJ50_RS02100;IUJ50_RS02130;IUJ50_RS19165;IUJ50_RS19200
GO:0016702	oxidoreductase activity, acting on single donors with incorporation of molecular oxygen, incorporation of two atoms of oxygen	3	25	0.214651	IUJ50_RS11880;IUJ50_RS19175;IUJ50_RS19190
GO:0016747	transferase activity, transferring acyl groups other than amino-acyl groups	17	215	0.217551	IUJ50_RS02100;IUJ50_RS02130;IUJ50_RS02460;IUJ50_RS02470;IUJ50_RS03775;IUJ50_RS03860;IUJ50_RS04810;IUJ50_RS06215;IUJ50_RS10120;IUJ50_RS11095;IUJ50_RS11325;IUJ50_RS12265;IUJ50_RS18495;IUJ50_RS19165;IUJ50_RS19195;IUJ50_RS19200;IUJ50_RS20180
GO:0004148	dihydrolipoyl dehydrogenase activity	4	38	0.225694	IUJ50_RS03945;IUJ50_RS10125;IUJ50_RS10185;IUJ50_RS19180
GO:0004316	3-oxoacyl-[acyl-carrier-protein] reductase (NADPH) activity	4	38	0.225694	IUJ50_RS02100;IUJ50_RS02130;IUJ50_RS19165;IUJ50_RS19200
GO:0016722	oxidoreductase activity, oxidizing metal ions	4	38	0.225694	IUJ50_RS03945;IUJ50_RS10125;IUJ50_RS19180;IUJ50_RS24565
GO:0003756	protein disulfide isomerase activity	2	14	0.226098	IUJ50_RS05995;IUJ50_RS08955
GO:0005280	hydrogen:amino acid symporter activity	2	14	0.226098	IUJ50_RS03755;IUJ50_RS10200
GO:0015185	gamma-aminobutyric acid transmembrane transporter activity	2	14	0.226098	IUJ50_RS03755;IUJ50_RS10200
GO:0015495	gamma-aminobutyric acid:proton symporter activity	2	14	0.226098	IUJ50_RS03755;IUJ50_RS10200
GO:0016864	intramolecular oxidoreductase activity, transposing S-S bonds	2	14	0.226098	IUJ50_RS05995;IUJ50_RS08955
GO:0019238	cyclohydrolase activity	2	14	0.226098	IUJ50_RS24590;IUJ50_RS26270
GO:0046527	glucosyltransferase activity	2	14	0.226098	IUJ50_RS12270;IUJ50_RS24780
GO:0047834	D-threo-aldose 1-dehydrogenase activity	2	14	0.226098	IUJ50_RS18870;IUJ50_RS22670
GO:0050627	mycothione reductase activity	2	14	0.226098	IUJ50_RS10125;IUJ50_RS19180
GO:0000010	trans-hexaprenyltranstransferase activity	1	4	0.233518	IUJ50_RS07305
GO:0003852	2-isopropylmalate synthase activity	1	4	0.233518	IUJ50_RS11095
GO:0003908	methylated-DNA-[protein]-cysteine S-methyltransferase activity	1	4	0.233518	IUJ50_RS23225
GO:0003973	(S)-2-hydroxy-acid oxidase activity	1	4	0.233518	IUJ50_RS10185
GO:0004048	anthranilate phosphoribosyltransferase activity	1	4	0.233518	IUJ50_RS11600
GO:0004053	arginase activity	1	4	0.233518	IUJ50_RS05965
GO:0004410	homocitrate synthase activity	1	4	0.233518	IUJ50_RS11095
GO:0004556	alpha-amylase activity	1	4	0.233518	IUJ50_RS24780
GO:0004619	phosphoglycerate mutase activity	1	4	0.233518	IUJ50_RS11595
GO:0005384	manganese ion transmembrane transporter activity	1	4	0.233518	IUJ50_RS25225
GO:0008782	adenosylhomocysteine nucleosidase activity	1	4	0.233518	IUJ50_RS11590
GO:0008783	agmatinase activity	1	4	0.233518	IUJ50_RS05965
GO:0008795	NAD+ synthase activity	1	4	0.233518	IUJ50_RS07740
GO:0008924	malate dehydrogenase (quinone) activity	1	4	0.233518	IUJ50_RS10185
GO:0008927	mannonate dehydratase activity	1	4	0.233518	IUJ50_RS25660
GO:0008930	methylthioadenosine nucleosidase activity	1	4	0.233518	IUJ50_RS11590
GO:0008994	rhamnulose-1-phosphate aldolase activity	1	4	0.233518	IUJ50_RS03970
GO:0009032	thymidine phosphorylase activity	1	4	0.233518	IUJ50_RS11600
GO:0010309	acireductone dioxygenase [iron(II)-requiring] activity	1	4	0.233518	IUJ50_RS19190
GO:0016708	oxidoreductase activity, acting on paired donors, with incorporation or reduction of molecular oxygen, NAD(P)H as one donor, and incorporation of two atoms of oxygen into one donor	1	4	0.233518	IUJ50_RS21735
GO:0016726	oxidoreductase activity, acting on CH or CH2 groups, NAD or NADP as acceptor	1	4	0.233518	IUJ50_RS03910
GO:0016899	oxidoreductase activity, acting on the CH-OH group of donors, oxygen as acceptor	1	4	0.233518	IUJ50_RS10185
GO:0017084	delta1-pyrroline-5-carboxylate synthetase activity	1	4	0.233518	IUJ50_RS19210
GO:0032843	hydroperoxide reductase activity	1	4	0.233518	IUJ50_RS21735
GO:0043199	sulfate binding	1	4	0.233518	IUJ50_RS22510
GO:0043714	(R)-citramalate synthase activity	1	4	0.233518	IUJ50_RS11095
GO:0050415	formimidoylglutamase activity	1	4	0.233518	IUJ50_RS05965
GO:0052381	tRNA dimethylallyltransferase activity	1	4	0.233518	IUJ50_RS14725
GO:0005506	iron ion binding	8	92	0.237614	IUJ50_RS03340;IUJ50_RS05170;IUJ50_RS10180;IUJ50_RS11880;IUJ50_RS19190;IUJ50_RS20150;IUJ50_RS20200;IUJ50_RS23230
GO:0016638	oxidoreductase activity, acting on the CH-NH2 group of donors	6	65	0.237737	IUJ50_RS03870;IUJ50_RS03945;IUJ50_RS10125;IUJ50_RS18235;IUJ50_RS19180;IUJ50_RS19205
GO:0008667	2,3-dihydro-2,3-dihydroxybenzoate dehydrogenase activity	4	39	0.23982	IUJ50_RS02100;IUJ50_RS02130;IUJ50_RS19165;IUJ50_RS19200
GO:0004312	fatty acid synthase activity	5	52	0.24035	IUJ50_RS02100;IUJ50_RS02130;IUJ50_RS02460;IUJ50_RS19165;IUJ50_RS19200
GO:0015291	secondary active transmembrane transporter activity	18	234	0.244086	IUJ50_RS00060;IUJ50_RS02465;IUJ50_RS03755;IUJ50_RS08790;IUJ50_RS10200;IUJ50_RS11330;IUJ50_RS11420;IUJ50_RS11820;IUJ50_RS11900;IUJ50_RS12935;IUJ50_RS13490;IUJ50_RS15260;IUJ50_RS17550;IUJ50_RS18265;IUJ50_RS19005;IUJ50_RS19145;IUJ50_RS19185;IUJ50_RS23405
GO:0003677	DNA binding	55	782	0.244302	IUJ50_RS00715;IUJ50_RS01155;IUJ50_RS02220;IUJ50_RS02440;IUJ50_RS02465;IUJ50_RS02615;IUJ50_RS02655;IUJ50_RS03160;IUJ50_RS04340;IUJ50_RS04390;IUJ50_RS04440;IUJ50_RS04645;IUJ50_RS05970;IUJ50_RS07305;IUJ50_RS07310;IUJ50_RS09095;IUJ50_RS09625;IUJ50_RS10105;IUJ50_RS10180;IUJ50_RS11355;IUJ50_RS11595;IUJ50_RS12385;IUJ50_RS13150;IUJ50_RS13435;IUJ50_RS13865;IUJ50_RS14725;IUJ50_RS15255;IUJ50_RS16215;IUJ50_R…
GO:0016763	transferase activity, transferring pentosyl groups	6	66	0.248617	IUJ50_RS07740;IUJ50_RS10120;IUJ50_RS11590;IUJ50_RS11600;IUJ50_RS11605;IUJ50_RS18185
GO:0033817	beta-ketoacyl-acyl-carrier-protein synthase II activity	2	15	0.250531	IUJ50_RS02460;IUJ50_RS03860
GO:0047570	3-oxoadipate enol-lactonase activity	2	15	0.250531	IUJ50_RS19195;IUJ50_RS25655
GO:0000988	transcription factor activity, protein binding	5	53	0.252652	IUJ50_RS10105;IUJ50_RS11430;IUJ50_RS18225;IUJ50_RS19855;IUJ50_RS26465
GO:0016740	transferase activity	84	1229	0.264651	IUJ50_RS00105;IUJ50_RS01150;IUJ50_RS01155;IUJ50_RS01635;IUJ50_RS02100;IUJ50_RS02130;IUJ50_RS02460;IUJ50_RS02465;IUJ50_RS02470;IUJ50_RS02615;IUJ50_RS02660;IUJ50_RS03185;IUJ50_RS03775;IUJ50_RS03780;IUJ50_RS03860;IUJ50_RS03875;IUJ50_RS03945;IUJ50_RS04810;IUJ50_RS04815;IUJ50_RS06215;IUJ50_RS07305;IUJ50_RS07740;IUJ50_RS09625;IUJ50_RS10105;IUJ50_RS10110;IUJ50_RS10115;IUJ50_RS10120;IUJ50_RS10125;IUJ50_R…
GO:0015298	solute:cation antiporter activity	9	109	0.265667	IUJ50_RS02465;IUJ50_RS08790;IUJ50_RS11420;IUJ50_RS11900;IUJ50_RS12935;IUJ50_RS15260;IUJ50_RS17550;IUJ50_RS19145;IUJ50_RS19185
GO:0004368	glycerol-3-phosphate dehydrogenase activity	3	28	0.267314	IUJ50_RS10125;IUJ50_RS10185;IUJ50_RS26765
GO:0016790	thiolester hydrolase activity	3	28	0.267314	IUJ50_RS03865;IUJ50_RS03875;IUJ50_RS03880
GO:0000990	transcription factor activity, core RNA polymerase binding	4	41	0.268642	IUJ50_RS10105;IUJ50_RS18225;IUJ50_RS19855;IUJ50_RS26465
GO:0000996	core DNA-dependent RNA polymerase binding promoter specificity activity	4	41	0.268642	IUJ50_RS10105;IUJ50_RS18225;IUJ50_RS19855;IUJ50_RS26465
GO:0005402	cation:sugar symporter activity	4	41	0.268642	IUJ50_RS12935;IUJ50_RS18265;IUJ50_RS19005;IUJ50_RS23405
GO:0016861	intramolecular oxidoreductase activity, interconverting aldoses and ketoses	4	41	0.268642	IUJ50_RS02655;IUJ50_RS02665;IUJ50_RS18230;IUJ50_RS18245
GO:0016987	sigma factor activity	4	41	0.268642	IUJ50_RS10105;IUJ50_RS18225;IUJ50_RS19855;IUJ50_RS26465
GO:0033297	rhamnose-transporting ATPase activity	2	16	0.275033	IUJ50_RS12080;IUJ50_RS13435
GO:0050607	mycothiol-dependent formaldehyde dehydrogenase activity	2	16	0.275033	IUJ50_RS04650;IUJ50_RS18235
GO:0050662	coenzyme binding	30	417	0.279969	IUJ50_RS01635;IUJ50_RS02100;IUJ50_RS02130;IUJ50_RS03180;IUJ50_RS03780;IUJ50_RS03870;IUJ50_RS03885;IUJ50_RS03890;IUJ50_RS03945;IUJ50_RS04650;IUJ50_RS04815;IUJ50_RS10110;IUJ50_RS10125;IUJ50_RS10185;IUJ50_RS10195;IUJ50_RS14515;IUJ50_RS15680;IUJ50_RS16210;IUJ50_RS18235;IUJ50_RS18495;IUJ50_RS19165;IUJ50_RS19180;IUJ50_RS19200;IUJ50_RS19205;IUJ50_RS19215;IUJ50_RS20605;IUJ50_RS21735;IUJ50_RS22375;IUJ50_R…
GO:0003861	3-isopropylmalate dehydratase activity	1	5	0.282851	IUJ50_RS26795
GO:0003995	acyl-CoA dehydrogenase activity	1	5	0.282851	IUJ50_RS19210
GO:0004044	amidophosphoribosyltransferase activity	1	5	0.282851	IUJ50_RS07740
GO:0004064	arylesterase activity	1	5	0.282851	IUJ50_RS15940
GO:0004332	fructose-bisphosphate aldolase activity	1	5	0.282851	IUJ50_RS18275
GO:0004459	L-lactate dehydrogenase activity	1	5	0.282851	IUJ50_RS12650
GO:0004515	nicotinate-nucleotide adenylyltransferase activity	1	5	0.282851	IUJ50_RS11325
GO:0005504	fatty acid binding	1	5	0.282851	IUJ50_RS21735
GO:0008106	alcohol dehydrogenase (NADP+) activity	1	5	0.282851	IUJ50_RS18870
GO:0008745	N-acetylmuramoyl-L-alanine amidase activity	1	5	0.282851	IUJ50_RS20115
GO:0016160	amylase activity	1	5	0.282851	IUJ50_RS24780
GO:0016706	oxidoreductase activity, acting on paired donors, with incorporation or reduction of molecular oxygen, 2-oxoglutarate as one donor, and incorporation of one atom each of oxygen into both donors	1	5	0.282851	IUJ50_RS23230
GO:0016805	dipeptidase activity	1	5	0.282851	IUJ50_RS02665
GO:0030975	thiamine binding	1	5	0.282851	IUJ50_RS01635
GO:0033219	urea binding	1	5	0.282851	IUJ50_RS16805
GO:0016166	phytoene dehydrogenase activity	3	29	0.285219	IUJ50_RS03945;IUJ50_RS10125;IUJ50_RS10185
GO:0016408	C-acyltransferase activity	3	29	0.285219	IUJ50_RS02460;IUJ50_RS03860;IUJ50_RS11095
GO:0016417	S-acyltransferase activity	3	29	0.285219	IUJ50_RS02470;IUJ50_RS06215;IUJ50_RS10120
GO:0016453	C-acetyltransferase activity	3	29	0.285219	IUJ50_RS02460;IUJ50_RS03860;IUJ50_RS11095
GO:0016627	oxidoreductase activity, acting on the CH-CH group of donors	11	140	0.287888	IUJ50_RS02100;IUJ50_RS02130;IUJ50_RS03945;IUJ50_RS04650;IUJ50_RS10125;IUJ50_RS10185;IUJ50_RS19165;IUJ50_RS19200;IUJ50_RS19205;IUJ50_RS19210;IUJ50_RS20605
GO:0016830	carbon-carbon lyase activity	15	198	0.289953	IUJ50_RS02665;IUJ50_RS03875;IUJ50_RS03880;IUJ50_RS03970;IUJ50_RS08785;IUJ50_RS10120;IUJ50_RS11095;IUJ50_RS11310;IUJ50_RS11315;IUJ50_RS11605;IUJ50_RS14515;IUJ50_RS18275;IUJ50_RS19215;IUJ50_RS22375;IUJ50_RS22675
GO:0008094	DNA-dependent ATPase activity	4	43	0.298041	IUJ50_RS00715;IUJ50_RS07305;IUJ50_RS12390;IUJ50_RS22525
GO:0015144	carbohydrate transmembrane transporter activity	22	302	0.298094	IUJ50_RS01640;IUJ50_RS03160;IUJ50_RS03875;IUJ50_RS03955;IUJ50_RS06220;IUJ50_RS12075;IUJ50_RS12080;IUJ50_RS12635;IUJ50_RS12935;IUJ50_RS13435;IUJ50_RS15260;IUJ50_RS18240;IUJ50_RS18245;IUJ50_RS18250;IUJ50_RS18255;IUJ50_RS18260;IUJ50_RS18265;IUJ50_RS19005;IUJ50_RS21035;IUJ50_RS22525;IUJ50_RS23395;IUJ50_RS23405
GO:1901476	carbohydrate transporter activity	22	302	0.298094	IUJ50_RS01640;IUJ50_RS03160;IUJ50_RS03875;IUJ50_RS03955;IUJ50_RS06220;IUJ50_RS12075;IUJ50_RS12080;IUJ50_RS12635;IUJ50_RS12935;IUJ50_RS13435;IUJ50_RS15260;IUJ50_RS18240;IUJ50_RS18245;IUJ50_RS18250;IUJ50_RS18255;IUJ50_RS18260;IUJ50_RS18265;IUJ50_RS19005;IUJ50_RS21035;IUJ50_RS22525;IUJ50_RS23395;IUJ50_RS23405
GO:0016620	oxidoreductase activity, acting on the aldehyde or oxo group of donors, NAD or NADP as acceptor	10	127	0.298682	IUJ50_RS03340;IUJ50_RS03770;IUJ50_RS03910;IUJ50_RS04650;IUJ50_RS04805;IUJ50_RS11950;IUJ50_RS18235;IUJ50_RS19210;IUJ50_RS20160;IUJ50_RS20605
GO:0016836	hydro-lyase activity	10	127	0.298682	IUJ50_RS03870;IUJ50_RS03875;IUJ50_RS03880;IUJ50_RS03910;IUJ50_RS11095;IUJ50_RS18185;IUJ50_RS20215;IUJ50_RS24645;IUJ50_RS25660;IUJ50_RS26795
GO:0004024	alcohol dehydrogenase activity, zinc-dependent	2	17	0.299494	IUJ50_RS04650;IUJ50_RS18235
GO:0015153	rhamnose transmembrane transporter activity	2	17	0.299494	IUJ50_RS12080;IUJ50_RS13435
GO:0033296	rhamnose binding	2	17	0.299494	IUJ50_RS12080;IUJ50_RS13435
GO:0051287	NAD binding	13	171	0.304386	IUJ50_RS02100;IUJ50_RS02130;IUJ50_RS03180;IUJ50_RS03870;IUJ50_RS03945;IUJ50_RS04650;IUJ50_RS10125;IUJ50_RS16210;IUJ50_RS18235;IUJ50_RS19165;IUJ50_RS19180;IUJ50_RS19200;IUJ50_RS20605
GO:0015299	solute:proton antiporter activity	8	100	0.312969	IUJ50_RS02465;IUJ50_RS11420;IUJ50_RS11900;IUJ50_RS12935;IUJ50_RS15260;IUJ50_RS17550;IUJ50_RS19145;IUJ50_RS19185
GO:0071949	FAD binding	5	58	0.316127	IUJ50_RS03945;IUJ50_RS10125;IUJ50_RS19180;IUJ50_RS21735;IUJ50_RS24565
GO:0015542	sugar efflux transmembrane transporter activity	2	18	0.323819	IUJ50_RS12935;IUJ50_RS19005
GO:0033222	xylose binding	2	18	0.323819	IUJ50_RS12080;IUJ50_RS13435
GO:0003844	1,4-alpha-glucan branching enzyme activity	1	6	0.329021	IUJ50_RS12640
GO:0003949	1-(5-phosphoribosyl)-5-[(5-phosphoribosylamino)methylideneamino]imidazole-4-carboxamide isomerase activity	1	6	0.329021	IUJ50_RS02665
GO:0004326	tetrahydrofolylpolyglutamate synthase activity	1	6	0.329021	IUJ50_RS22865
GO:0004359	glutaminase activity	1	6	0.329021	IUJ50_RS18185
GO:0004595	pantetheine-phosphate adenylyltransferase activity	1	6	0.329021	IUJ50_RS11325
GO:0004743	pyruvate kinase activity	1	6	0.329021	IUJ50_RS11315
GO:0004814	arginine-tRNA ligase activity	1	6	0.329021	IUJ50_RS24570
GO:0004817	cysteine-tRNA ligase activity	1	6	0.329021	IUJ50_RS24570
GO:0004822	isoleucine-tRNA ligase activity	1	6	0.329021	IUJ50_RS24570
GO:0004823	leucine-tRNA ligase activity	1	6	0.329021	IUJ50_RS24570
GO:0005326	neurotransmitter transporter activity	1	6	0.329021	IUJ50_RS10200
GO:0008771	[citrate (pro-3S)-lyase] ligase activity	1	6	0.329021	IUJ50_RS11325
GO:0008841	dihydrofolate synthase activity	1	6	0.329021	IUJ50_RS22865
GO:0008942	nitrite reductase [NAD(P)H] activity	1	6	0.329021	IUJ50_RS19150
GO:0008969	phosphohistidine phosphatase activity	1	6	0.329021	IUJ50_RS02410
GO:0016989	sigma factor antagonist activity	1	6	0.329021	IUJ50_RS11430
GO:0018577	catechol 2,3-dioxygenase activity	1	6	0.329021	IUJ50_RS19175
GO:0019172	glyoxalase III activity	1	6	0.329021	IUJ50_RS18185
GO:0043115	precorrin-2 dehydrogenase activity	1	6	0.329021	IUJ50_RS20605
GO:0047480	UDP-N-acetylmuramoyl-tripeptide-D-alanyl-D-alanine ligase activity	1	6	0.329021	IUJ50_RS22865
GO:0047617	acyl-CoA hydrolase activity	1	6	0.329021	IUJ50_RS03865
GO:0050486	intramolecular transferase activity, transferring hydroxy groups	1	6	0.329021	IUJ50_RS14970
GO:0050560	aspartate-tRNA(Asn) ligase activity	1	6	0.329021	IUJ50_RS15115
GO:0051266	sirohydrochlorin ferrochelatase activity	1	6	0.329021	IUJ50_RS20605
GO:0098809	nitrite reductase activity	1	6	0.329021	IUJ50_RS19150
GO:0003697	single-stranded DNA binding	5	59	0.329096	IUJ50_RS03160;IUJ50_RS12385;IUJ50_RS21035;IUJ50_RS22525;IUJ50_RS26545
GO:0016887	ATPase activity	39	563	0.329371	IUJ50_RS00065;IUJ50_RS00575;IUJ50_RS00715;IUJ50_RS01635;IUJ50_RS01640;IUJ50_RS01645;IUJ50_RS02470;IUJ50_RS03160;IUJ50_RS03955;IUJ50_RS06215;IUJ50_RS06220;IUJ50_RS07305;IUJ50_RS09030;IUJ50_RS11350;IUJ50_RS11430;IUJ50_RS12065;IUJ50_RS12070;IUJ50_RS12075;IUJ50_RS12080;IUJ50_RS12385;IUJ50_RS12390;IUJ50_RS13205;IUJ50_RS13210;IUJ50_RS13435;IUJ50_RS14720;IUJ50_RS14725;IUJ50_RS16805;IUJ50_RS20810;IUJ50_R…
GO:0046906	tetrapyrrole binding	5	60	0.342118	IUJ50_RS01885;IUJ50_RS02410;IUJ50_RS20200;IUJ50_RS20215;IUJ50_RS21735
GO:0051537	2 iron, 2 sulfur cluster binding	4	46	0.342766	IUJ50_RS03885;IUJ50_RS19150;IUJ50_RS19160;IUJ50_RS19180
GO:0008743	L-threonine 3-dehydrogenase activity	2	19	0.347924	IUJ50_RS04650;IUJ50_RS18235
GO:0015307	drug:proton antiporter activity	6	76	0.363135	IUJ50_RS02465;IUJ50_RS11900;IUJ50_RS12935;IUJ50_RS15260;IUJ50_RS19145;IUJ50_RS19185
GO:0022804	active transmembrane transporter activity	50	740	0.370036	IUJ50_RS00060;IUJ50_RS00065;IUJ50_RS00575;IUJ50_RS01635;IUJ50_RS01640;IUJ50_RS01645;IUJ50_RS02465;IUJ50_RS02470;IUJ50_RS03160;IUJ50_RS03755;IUJ50_RS03875;IUJ50_RS03955;IUJ50_RS06215;IUJ50_RS06220;IUJ50_RS08790;IUJ50_RS10200;IUJ50_RS11330;IUJ50_RS11420;IUJ50_RS11820;IUJ50_RS11900;IUJ50_RS12065;IUJ50_RS12070;IUJ50_RS12075;IUJ50_RS12080;IUJ50_RS12385;IUJ50_RS12635;IUJ50_RS12935;IUJ50_RS13435;IUJ50_R…
GO:0003989	acetyl-CoA carboxylase activity	2	20	0.371737	IUJ50_RS10120;IUJ50_RS21205
GO:0016421	CoA carboxylase activity	2	20	0.371737	IUJ50_RS10120;IUJ50_RS21205
GO:0016799	hydrolase activity, hydrolyzing N-glycosyl compounds	2	20	0.371737	IUJ50_RS11590;IUJ50_RS23800
GO:0031420	alkali metal ion binding	2	20	0.371737	IUJ50_RS11820;IUJ50_RS13490
GO:0004325	ferrochelatase activity	1	7	0.372229	IUJ50_RS20605
GO:0004414	homoserine O-acetyltransferase activity	1	7	0.372229	IUJ50_RS19195
GO:0004499	N,N-dimethylaniline monooxygenase activity	1	7	0.372229	IUJ50_RS03945
GO:0004731	purine-nucleoside phosphorylase activity	1	7	0.372229	IUJ50_RS11590
GO:0004825	methionine-tRNA ligase activity	1	7	0.372229	IUJ50_RS24570
GO:0004851	uroporphyrin-III C-methyltransferase activity	1	7	0.372229	IUJ50_RS20605
GO:0008477	purine nucleosidase activity	1	7	0.372229	IUJ50_RS11590
GO:0008750	NAD(P)+ transhydrogenase (AB-specific) activity	1	7	0.372229	IUJ50_RS18235
GO:0008763	UDP-N-acetylmuramate-L-alanine ligase activity	1	7	0.372229	IUJ50_RS22865
GO:0030788	precorrin-2 C20-methyltransferase activity	1	7	0.372229	IUJ50_RS20605
GO:0030789	precorrin-3B C17-methyltransferase activity	1	7	0.372229	IUJ50_RS20605
GO:0046026	precorrin-4 C11-methyltransferase activity	1	7	0.372229	IUJ50_RS20605
GO:0016901	oxidoreductase activity, acting on the CH-OH group of donors, quinone or similar compound as acceptor	3	34	0.375323	IUJ50_RS10125;IUJ50_RS10185;IUJ50_RS26765
GO:0016301	kinase activity	22	316	0.378665	IUJ50_RS01150;IUJ50_RS01155;IUJ50_RS02660;IUJ50_RS03185;IUJ50_RS09625;IUJ50_RS10105;IUJ50_RS11350;IUJ50_RS11355;IUJ50_RS11815;IUJ50_RS12075;IUJ50_RS12635;IUJ50_RS14725;IUJ50_RS18250;IUJ50_RS18265;IUJ50_RS18270;IUJ50_RS18285;IUJ50_RS20615;IUJ50_RS23395;IUJ50_RS23400;IUJ50_RS23405;IUJ50_RS24580;IUJ50_RS26260
GO:0036094	small molecule binding	78	1173	0.381588	IUJ50_RS01150;IUJ50_RS01155;IUJ50_RS01635;IUJ50_RS01640;IUJ50_RS02100;IUJ50_RS02130;IUJ50_RS03160;IUJ50_RS03180;IUJ50_RS03185;IUJ50_RS03780;IUJ50_RS03855;IUJ50_RS03870;IUJ50_RS03885;IUJ50_RS03890;IUJ50_RS03945;IUJ50_RS03955;IUJ50_RS04650;IUJ50_RS04815;IUJ50_RS05230;IUJ50_RS06220;IUJ50_RS07305;IUJ50_RS07740;IUJ50_RS08785;IUJ50_RS09030;IUJ50_RS09625;IUJ50_RS10105;IUJ50_RS10110;IUJ50_RS10125;IUJ50_R…
GO:0000156	phosphorelay response regulator activity	6	78	0.386675	IUJ50_RS01150;IUJ50_RS01155;IUJ50_RS09625;IUJ50_RS11350;IUJ50_RS11355;IUJ50_RS13150
GO:0090482	vitamin transmembrane transporter activity	11	152	0.386915	IUJ50_RS01635;IUJ50_RS01640;IUJ50_RS03955;IUJ50_RS06220;IUJ50_RS11820;IUJ50_RS12075;IUJ50_RS13490;IUJ50_RS21035;IUJ50_RS22515;IUJ50_RS22520;IUJ50_RS22525
GO:0015179	L-amino acid transmembrane transporter activity	3	35	0.393186	IUJ50_RS08790;IUJ50_RS11820;IUJ50_RS13490
GO:0016814	hydrolase activity, acting on carbon-nitrogen (but not peptide) bonds, in cyclic amidines	3	35	0.393186	IUJ50_RS24590;IUJ50_RS24640;IUJ50_RS26270
GO:0000107	imidazoleglycerol-phosphate synthase activity	2	21	0.395196	IUJ50_RS11605;IUJ50_RS18185
GO:0050451	CoA-disulfide reductase activity	2	21	0.395196	IUJ50_RS10125;IUJ50_RS19180
GO:0070402	NADPH binding	2	21	0.395196	IUJ50_RS10125;IUJ50_RS19180
GO:0005524	ATP binding	43	640	0.400046	IUJ50_RS01150;IUJ50_RS01155;IUJ50_RS01640;IUJ50_RS03160;IUJ50_RS03185;IUJ50_RS03855;IUJ50_RS03955;IUJ50_RS05230;IUJ50_RS06220;IUJ50_RS07305;IUJ50_RS07740;IUJ50_RS09030;IUJ50_RS09625;IUJ50_RS10105;IUJ50_RS11305;IUJ50_RS11350;IUJ50_RS11355;IUJ50_RS11430;IUJ50_RS12075;IUJ50_RS12385;IUJ50_RS12390;IUJ50_RS13205;IUJ50_RS13210;IUJ50_RS14720;IUJ50_RS14725;IUJ50_RS14970;IUJ50_RS15115;IUJ50_RS19855;IUJ50_R…
GO:0016655	oxidoreductase activity, acting on NAD(P)H, quinone or similar compound as acceptor	8	109	0.402443	IUJ50_RS02100;IUJ50_RS03340;IUJ50_RS03885;IUJ50_RS04650;IUJ50_RS18235;IUJ50_RS19200;IUJ50_RS20150;IUJ50_RS21735
GO:0070566	adenylyltransferase activity	5	65	0.407481	IUJ50_RS11325;IUJ50_RS14725;IUJ50_RS20610;IUJ50_RS20615;IUJ50_RS26680
GO:0016835	carbon-oxygen lyase activity	14	200	0.410385	IUJ50_RS03870;IUJ50_RS03875;IUJ50_RS03880;IUJ50_RS03910;IUJ50_RS03970;IUJ50_RS11095;IUJ50_RS18185;IUJ50_RS18225;IUJ50_RS19195;IUJ50_RS20215;IUJ50_RS23800;IUJ50_RS24645;IUJ50_RS25660;IUJ50_RS26795
GO:0015491	cation:cation antiporter activity	3	36	0.410916	IUJ50_RS08790;IUJ50_RS11420;IUJ50_RS17550
GO:0016868	intramolecular transferase activity, phosphotransferases	3	36	0.410916	IUJ50_RS11595;IUJ50_RS16805;IUJ50_RS23695
GO:0004033	aldo-keto reductase (NADP) activity	1	8	0.412665	IUJ50_RS18870
GO:0004457	lactate dehydrogenase activity	1	8	0.412665	IUJ50_RS12650
GO:0004832	valine-tRNA ligase activity	1	8	0.412665	IUJ50_RS24570
GO:0008746	NAD(P)+ transhydrogenase activity	1	8	0.412665	IUJ50_RS18235
GO:0009011	starch synthase activity	1	8	0.412665	IUJ50_RS12270
GO:0016652	oxidoreductase activity, acting on NAD(P)H, NAD(P) as acceptor	1	8	0.412665	IUJ50_RS18235
GO:0016862	intramolecular oxidoreductase activity, interconverting keto- and enol-groups	1	8	0.412665	IUJ50_RS23695
GO:0019104	DNA N-glycosylase activity	1	8	0.412665	IUJ50_RS23800
GO:0019191	cellobiose transmembrane transporter activity	1	8	0.412665	IUJ50_RS03875
GO:0043858	arginine:ornithine antiporter activity	1	8	0.412665	IUJ50_RS08790
GO:0032559	adenyl ribonucleotide binding	43	643	0.413263	IUJ50_RS01150;IUJ50_RS01155;IUJ50_RS01640;IUJ50_RS03160;IUJ50_RS03185;IUJ50_RS03855;IUJ50_RS03955;IUJ50_RS05230;IUJ50_RS06220;IUJ50_RS07305;IUJ50_RS07740;IUJ50_RS09030;IUJ50_RS09625;IUJ50_RS10105;IUJ50_RS11305;IUJ50_RS11350;IUJ50_RS11355;IUJ50_RS11430;IUJ50_RS12075;IUJ50_RS12385;IUJ50_RS12390;IUJ50_RS13205;IUJ50_RS13210;IUJ50_RS14720;IUJ50_RS14725;IUJ50_RS14970;IUJ50_RS15115;IUJ50_RS19855;IUJ50_R…
GO:0030554	adenyl nucleotide binding	43	644	0.417684	IUJ50_RS01150;IUJ50_RS01155;IUJ50_RS01640;IUJ50_RS03160;IUJ50_RS03185;IUJ50_RS03855;IUJ50_RS03955;IUJ50_RS05230;IUJ50_RS06220;IUJ50_RS07305;IUJ50_RS07740;IUJ50_RS09030;IUJ50_RS09625;IUJ50_RS10105;IUJ50_RS11305;IUJ50_RS11350;IUJ50_RS11355;IUJ50_RS11430;IUJ50_RS12075;IUJ50_RS12385;IUJ50_RS12390;IUJ50_RS13205;IUJ50_RS13210;IUJ50_RS14720;IUJ50_RS14725;IUJ50_RS14970;IUJ50_RS15115;IUJ50_RS19855;IUJ50_R…
GO:0004149	dihydrolipoyllysine-residue succinyltransferase activity	2	22	0.418249	IUJ50_RS02470;IUJ50_RS10120
GO:0016597	amino acid binding	2	22	0.418249	IUJ50_RS07740;IUJ50_RS16805
GO:0016751	S-succinyltransferase activity	2	22	0.418249	IUJ50_RS02470;IUJ50_RS10120
GO:0015318	inorganic solute uptake transmembrane transporter activity	13	186	0.418923	IUJ50_RS08790;IUJ50_RS10200;IUJ50_RS11420;IUJ50_RS13490;IUJ50_RS18240;IUJ50_RS18245;IUJ50_RS18265;IUJ50_RS22510;IUJ50_RS22515;IUJ50_RS22520;IUJ50_RS22525;IUJ50_RS23405;IUJ50_RS25225
GO:0015563	uptake transmembrane transporter activity	13	186	0.418923	IUJ50_RS08790;IUJ50_RS10200;IUJ50_RS11420;IUJ50_RS13490;IUJ50_RS18240;IUJ50_RS18245;IUJ50_RS18265;IUJ50_RS22510;IUJ50_RS22515;IUJ50_RS22520;IUJ50_RS22525;IUJ50_RS23405;IUJ50_RS25225
GO:0050660	flavin adenine dinucleotide binding	7	96	0.422518	IUJ50_RS03885;IUJ50_RS03945;IUJ50_RS10125;IUJ50_RS10185;IUJ50_RS19180;IUJ50_RS21735;IUJ50_RS24565
GO:0016879	ligase activity, forming carbon-nitrogen bonds	8	111	0.422519	IUJ50_RS04440;IUJ50_RS07740;IUJ50_RS10120;IUJ50_RS14970;IUJ50_RS15115;IUJ50_RS18185;IUJ50_RS22865;IUJ50_RS26680
GO:0070279	vitamin B6 binding	4	52	0.432163	IUJ50_RS03780;IUJ50_RS04815;IUJ50_RS10195;IUJ50_RS18495
GO:0051119	sugar transmembrane transporter activity	17	249	0.434887	IUJ50_RS01640;IUJ50_RS03875;IUJ50_RS03955;IUJ50_RS06220;IUJ50_RS12075;IUJ50_RS12080;IUJ50_RS12635;IUJ50_RS12935;IUJ50_RS13435;IUJ50_RS15260;IUJ50_RS18255;IUJ50_RS18265;IUJ50_RS19005;IUJ50_RS21035;IUJ50_RS22525;IUJ50_RS23395;IUJ50_RS23405
GO:0008198	ferrous iron binding	2	23	0.440849	IUJ50_RS11880;IUJ50_RS23230
GO:0008948	oxaloacetate decarboxylase activity	2	23	0.440849	IUJ50_RS10120;IUJ50_RS11095
GO:0016812	hydrolase activity, acting on carbon-nitrogen (but not peptide) bonds, in cyclic amides	2	23	0.440849	IUJ50_RS03170;IUJ50_RS24640
GO:0015297	antiporter activity	9	128	0.440988	IUJ50_RS02465;IUJ50_RS08790;IUJ50_RS11420;IUJ50_RS11900;IUJ50_RS12935;IUJ50_RS15260;IUJ50_RS17550;IUJ50_RS19145;IUJ50_RS19185
GO:0016758	transferase activity, transferring hexosyl groups	4	53	0.446817	IUJ50_RS11600;IUJ50_RS12270;IUJ50_RS12640;IUJ50_RS24780
GO:0004315	3-oxoacyl-[acyl-carrier-protein] synthase activity	1	9	0.450506	IUJ50_RS02460
GO:0004373	glycogen (starch) synthase activity	1	9	0.450506	IUJ50_RS12270
GO:0004616	phosphogluconate dehydrogenase (decarboxylating) activity	1	9	0.450506	IUJ50_RS03180
GO:0004802	transketolase activity	1	9	0.450506	IUJ50_RS22375
GO:0008710	8-amino-7-oxononanoate synthase activity	1	9	0.450506	IUJ50_RS18495
GO:0008738	L-fuculose-phosphate aldolase activity	1	9	0.450506	IUJ50_RS03970
GO:0009039	urease activity	1	9	0.450506	IUJ50_RS24640
GO:0015181	arginine transmembrane transporter activity	1	9	0.450506	IUJ50_RS08790
GO:0015385	sodium:proton antiporter activity	1	9	0.450506	IUJ50_RS11420
GO:0016657	oxidoreductase activity, acting on NAD(P)H, nitrogenous group as acceptor	1	9	0.450506	IUJ50_RS07330
GO:0016801	hydrolase activity, acting on ether bonds	1	9	0.450506	IUJ50_RS03910
GO:0019114	catechol dioxygenase activity	1	9	0.450506	IUJ50_RS19175
GO:0046608	carotenoid isomerase activity	1	9	0.450506	IUJ50_RS10185
GO:0046857	oxidoreductase activity, acting on other nitrogenous compounds as donors, with NAD or NADP as acceptor	1	9	0.450506	IUJ50_RS19150
GO:0009055	electron carrier activity	8	114	0.452537	IUJ50_RS01885;IUJ50_RS03340;IUJ50_RS03885;IUJ50_RS05160;IUJ50_RS10125;IUJ50_RS20150;IUJ50_RS20200;IUJ50_RS21735
GO:0016791	phosphatase activity	6	84	0.456988	IUJ50_RS02410;IUJ50_RS02420;IUJ50_RS12075;IUJ50_RS21380;IUJ50_RS22050;IUJ50_RS23695
GO:0016614	oxidoreductase activity, acting on CH-OH group of donors	17	253	0.462112	IUJ50_RS02100;IUJ50_RS02130;IUJ50_RS03180;IUJ50_RS03870;IUJ50_RS03875;IUJ50_RS03880;IUJ50_RS04650;IUJ50_RS10125;IUJ50_RS10185;IUJ50_RS12650;IUJ50_RS16210;IUJ50_RS18235;IUJ50_RS18870;IUJ50_RS19165;IUJ50_RS19200;IUJ50_RS22670;IUJ50_RS26765
GO:0004385	guanylate kinase activity	2	24	0.462961	IUJ50_RS24580;IUJ50_RS26260
GO:0016884	carbon-nitrogen ligase activity, with glutamine as amido-N-donor	3	39	0.463039	IUJ50_RS07740;IUJ50_RS18185;IUJ50_RS26680
GO:0099516	ion antiporter activity	3	39	0.463039	IUJ50_RS08790;IUJ50_RS11420;IUJ50_RS17550
GO:0033224	2-aminoethylphosphonate transmembrane transporter activity	12	177	0.468478	IUJ50_RS01635;IUJ50_RS01640;IUJ50_RS01645;IUJ50_RS03160;IUJ50_RS03955;IUJ50_RS06220;IUJ50_RS12075;IUJ50_RS21035;IUJ50_RS22510;IUJ50_RS22515;IUJ50_RS22520;IUJ50_RS22525
GO:0033225	2-aminoethylphosphonate transporting ATPase activity	12	177	0.468478	IUJ50_RS01635;IUJ50_RS01640;IUJ50_RS01645;IUJ50_RS03160;IUJ50_RS03955;IUJ50_RS06220;IUJ50_RS12075;IUJ50_RS21035;IUJ50_RS22510;IUJ50_RS22515;IUJ50_RS22520;IUJ50_RS22525
GO:0015077	monovalent inorganic cation transmembrane transporter activity	23	347	0.471855	IUJ50_RS01640;IUJ50_RS02465;IUJ50_RS03755;IUJ50_RS03955;IUJ50_RS06220;IUJ50_RS08790;IUJ50_RS10120;IUJ50_RS10200;IUJ50_RS11095;IUJ50_RS11420;IUJ50_RS11820;IUJ50_RS11900;IUJ50_RS12075;IUJ50_RS12935;IUJ50_RS13490;IUJ50_RS15260;IUJ50_RS17550;IUJ50_RS18265;IUJ50_RS19145;IUJ50_RS19185;IUJ50_RS21035;IUJ50_RS22525;IUJ50_RS23405
GO:0015562	efflux transmembrane transporter activity	5	70	0.471982	IUJ50_RS06215;IUJ50_RS06225;IUJ50_RS15260;IUJ50_RS17550;IUJ50_RS19145
GO:0015145	monosaccharide transmembrane transporter activity	12	178	0.476532	IUJ50_RS01640;IUJ50_RS03955;IUJ50_RS06220;IUJ50_RS12075;IUJ50_RS12080;IUJ50_RS12635;IUJ50_RS13435;IUJ50_RS18265;IUJ50_RS21035;IUJ50_RS22525;IUJ50_RS23395;IUJ50_RS23405
GO:0016709	oxidoreductase activity, acting on paired donors, with incorporation or reduction of molecular oxygen, NAD(P)H as one donor, and incorporation of one atom of oxygen	2	25	0.484553	IUJ50_RS03905;IUJ50_RS03945
GO:0008801	beta-phosphoglucomutase activity	1	10	0.485918	IUJ50_RS23695
GO:0008854	exodeoxyribonuclease V activity	1	10	0.485918	IUJ50_RS12390
GO:0016615	malate dehydrogenase activity	1	10	0.485918	IUJ50_RS10185
GO:0051139	metal ion:proton antiporter activity	1	10	0.485918	IUJ50_RS17550
GO:0070967	coenzyme F420 binding	1	10	0.485918	IUJ50_RS03890
GO:0001883	purine nucleoside binding	44	675	0.486667	IUJ50_RS01150;IUJ50_RS01155;IUJ50_RS01640;IUJ50_RS03160;IUJ50_RS03185;IUJ50_RS03855;IUJ50_RS03955;IUJ50_RS05230;IUJ50_RS06220;IUJ50_RS07305;IUJ50_RS07740;IUJ50_RS08785;IUJ50_RS09030;IUJ50_RS09625;IUJ50_RS10105;IUJ50_RS11305;IUJ50_RS11350;IUJ50_RS11355;IUJ50_RS11430;IUJ50_RS12075;IUJ50_RS12385;IUJ50_RS12390;IUJ50_RS13205;IUJ50_RS13210;IUJ50_RS14720;IUJ50_RS14725;IUJ50_RS14970;IUJ50_RS15115;IUJ50_R…
GO:0032550	purine ribonucleoside binding	44	675	0.486667	IUJ50_RS01150;IUJ50_RS01155;IUJ50_RS01640;IUJ50_RS03160;IUJ50_RS03185;IUJ50_RS03855;IUJ50_RS03955;IUJ50_RS05230;IUJ50_RS06220;IUJ50_RS07305;IUJ50_RS07740;IUJ50_RS08785;IUJ50_RS09030;IUJ50_RS09625;IUJ50_RS10105;IUJ50_RS11305;IUJ50_RS11350;IUJ50_RS11355;IUJ50_RS11430;IUJ50_RS12075;IUJ50_RS12385;IUJ50_RS12390;IUJ50_RS13205;IUJ50_RS13210;IUJ50_RS14720;IUJ50_RS14725;IUJ50_RS14970;IUJ50_RS15115;IUJ50_R…
GO:0051183	vitamin transporter activity	11	164	0.488341	IUJ50_RS01635;IUJ50_RS01640;IUJ50_RS03955;IUJ50_RS06220;IUJ50_RS11820;IUJ50_RS12075;IUJ50_RS13490;IUJ50_RS21035;IUJ50_RS22515;IUJ50_RS22520;IUJ50_RS22525
GO:0016874	ligase activity	15	227	0.496219	IUJ50_RS03855;IUJ50_RS03945;IUJ50_RS04440;IUJ50_RS07740;IUJ50_RS10120;IUJ50_RS11095;IUJ50_RS11325;IUJ50_RS14970;IUJ50_RS15115;IUJ50_RS18185;IUJ50_RS21205;IUJ50_RS22865;IUJ50_RS24570;IUJ50_RS25660;IUJ50_RS26680
GO:0032549	ribonucleoside binding	44	678	0.499907	IUJ50_RS01150;IUJ50_RS01155;IUJ50_RS01640;IUJ50_RS03160;IUJ50_RS03185;IUJ50_RS03855;IUJ50_RS03955;IUJ50_RS05230;IUJ50_RS06220;IUJ50_RS07305;IUJ50_RS07740;IUJ50_RS08785;IUJ50_RS09030;IUJ50_RS09625;IUJ50_RS10105;IUJ50_RS11305;IUJ50_RS11350;IUJ50_RS11355;IUJ50_RS11430;IUJ50_RS12075;IUJ50_RS12385;IUJ50_RS12390;IUJ50_RS13205;IUJ50_RS13210;IUJ50_RS14720;IUJ50_RS14725;IUJ50_RS14970;IUJ50_RS15115;IUJ50_R…
GO:0017111	nucleoside-triphosphatase activity	40	616	0.500536	IUJ50_RS00065;IUJ50_RS00575;IUJ50_RS00715;IUJ50_RS01635;IUJ50_RS01640;IUJ50_RS01645;IUJ50_RS02470;IUJ50_RS03160;IUJ50_RS03955;IUJ50_RS06215;IUJ50_RS06220;IUJ50_RS07305;IUJ50_RS09030;IUJ50_RS11350;IUJ50_RS11430;IUJ50_RS12065;IUJ50_RS12070;IUJ50_RS12075;IUJ50_RS12080;IUJ50_RS12385;IUJ50_RS12390;IUJ50_RS13205;IUJ50_RS13210;IUJ50_RS13435;IUJ50_RS14720;IUJ50_RS14725;IUJ50_RS16805;IUJ50_RS20615;IUJ50_R…
GO:0016854	racemase and epimerase activity	4	57	0.504113	IUJ50_RS03870;IUJ50_RS03875;IUJ50_RS03880;IUJ50_RS19165
GO:0016878	acid-thiol ligase activity	2	26	0.505601	IUJ50_RS03855;IUJ50_RS11325
GO:0001882	nucleoside binding	44	680	0.508716	IUJ50_RS01150;IUJ50_RS01155;IUJ50_RS01640;IUJ50_RS03160;IUJ50_RS03185;IUJ50_RS03855;IUJ50_RS03955;IUJ50_RS05230;IUJ50_RS06220;IUJ50_RS07305;IUJ50_RS07740;IUJ50_RS08785;IUJ50_RS09030;IUJ50_RS09625;IUJ50_RS10105;IUJ50_RS11305;IUJ50_RS11350;IUJ50_RS11355;IUJ50_RS11430;IUJ50_RS12075;IUJ50_RS12385;IUJ50_RS12390;IUJ50_RS13205;IUJ50_RS13210;IUJ50_RS14720;IUJ50_RS14725;IUJ50_RS14970;IUJ50_RS15115;IUJ50_R…
GO:0016661	oxidoreductase activity, acting on other nitrogenous compounds as donors	3	42	0.513074	IUJ50_RS01885;IUJ50_RS03340;IUJ50_RS19150
GO:0032555	purine ribonucleotide binding	44	681	0.513114	IUJ50_RS01150;IUJ50_RS01155;IUJ50_RS01640;IUJ50_RS03160;IUJ50_RS03185;IUJ50_RS03855;IUJ50_RS03955;IUJ50_RS05230;IUJ50_RS06220;IUJ50_RS07305;IUJ50_RS07740;IUJ50_RS08785;IUJ50_RS09030;IUJ50_RS09625;IUJ50_RS10105;IUJ50_RS11305;IUJ50_RS11350;IUJ50_RS11355;IUJ50_RS11430;IUJ50_RS12075;IUJ50_RS12385;IUJ50_RS12390;IUJ50_RS13205;IUJ50_RS13210;IUJ50_RS14720;IUJ50_RS14725;IUJ50_RS14970;IUJ50_RS15115;IUJ50_R…
GO:0016616	oxidoreductase activity, acting on the CH-OH group of donors, NAD or NADP as acceptor	14	214	0.514774	IUJ50_RS02100;IUJ50_RS02130;IUJ50_RS03180;IUJ50_RS03870;IUJ50_RS03875;IUJ50_RS03880;IUJ50_RS04650;IUJ50_RS12650;IUJ50_RS16210;IUJ50_RS18235;IUJ50_RS18870;IUJ50_RS19165;IUJ50_RS19200;IUJ50_RS22670
GO:0017076	purine nucleotide binding	44	682	0.517507	IUJ50_RS01150;IUJ50_RS01155;IUJ50_RS01640;IUJ50_RS03160;IUJ50_RS03185;IUJ50_RS03855;IUJ50_RS03955;IUJ50_RS05230;IUJ50_RS06220;IUJ50_RS07305;IUJ50_RS07740;IUJ50_RS08785;IUJ50_RS09030;IUJ50_RS09625;IUJ50_RS10105;IUJ50_RS11305;IUJ50_RS11350;IUJ50_RS11355;IUJ50_RS11430;IUJ50_RS12075;IUJ50_RS12385;IUJ50_RS12390;IUJ50_RS13205;IUJ50_RS13210;IUJ50_RS14720;IUJ50_RS14725;IUJ50_RS14970;IUJ50_RS15115;IUJ50_R…
GO:0042910	xenobiotic transporter activity	7	105	0.517936	IUJ50_RS00060;IUJ50_RS02465;IUJ50_RS11900;IUJ50_RS12935;IUJ50_RS15260;IUJ50_RS19145;IUJ50_RS19185
GO:0000179	rRNA (adenine-N6,N6-)-dimethyltransferase activity	1	11	0.519055	IUJ50_RS26540
GO:0003918	DNA topoisomerase type II (ATP-hydrolyzing) activity	1	11	0.519055	IUJ50_RS00715
GO:0004783	sulfite reductase (NADPH) activity	1	11	0.519055	IUJ50_RS03885
GO:0005355	glucose transmembrane transporter activity	1	11	0.519055	IUJ50_RS12635
GO:0008448	N-acetylglucosamine-6-phosphate deacetylase activity	1	11	0.519055	IUJ50_RS24640
GO:0008764	UDP-N-acetylmuramoylalanine-D-glutamate ligase activity	1	11	0.519055	IUJ50_RS22865
GO:0008798	beta-aspartyl-peptidase activity	1	11	0.519055	IUJ50_RS24640
GO:0008892	guanine deaminase activity	1	11	0.519055	IUJ50_RS24640
GO:0009002	serine-type D-Ala-D-Ala carboxypeptidase activity	1	11	0.519055	IUJ50_RS03170
GO:0015301	anion:anion antiporter activity	1	11	0.519055	IUJ50_RS08790
GO:0015572	N-acetylglucosamine transmembrane transporter activity	1	11	0.519055	IUJ50_RS12635
GO:0061505	DNA topoisomerase II activity	1	11	0.519055	IUJ50_RS00715
GO:0016811	hydrolase activity, acting on carbon-nitrogen (but not peptide) bonds, in linear amides	5	74	0.521951	IUJ50_RS03760;IUJ50_RS04795;IUJ50_RS18185;IUJ50_RS20115;IUJ50_RS24640
GO:0015154	disaccharide transmembrane transporter activity	2	27	0.526085	IUJ50_RS03875;IUJ50_RS12635
GO:0015157	oligosaccharide transmembrane transporter activity	2	27	0.526085	IUJ50_RS03875;IUJ50_RS12635
GO:0016695	oxidoreductase activity, acting on hydrogen as donor	2	27	0.526085	IUJ50_RS03340;IUJ50_RS20150
GO:0004497	monooxygenase activity	3	43	0.529201	IUJ50_RS03905;IUJ50_RS03945;IUJ50_RS05165
GO:0008171	O-methyltransferase activity	3	43	0.529201	IUJ50_RS18235;IUJ50_RS26540;IUJ50_RS26720
GO:0016877	ligase activity, forming carbon-sulfur bonds	3	43	0.529201	IUJ50_RS03855;IUJ50_RS03945;IUJ50_RS11325
GO:0015412	molybdate transmembrane-transporting ATPase activity	12	185	0.532181	IUJ50_RS00065;IUJ50_RS01640;IUJ50_RS01645;IUJ50_RS03160;IUJ50_RS03955;IUJ50_RS06220;IUJ50_RS12075;IUJ50_RS21035;IUJ50_RS22510;IUJ50_RS22515;IUJ50_RS22520;IUJ50_RS22525
GO:1901363	heterocyclic compound binding	121	1884	0.532399	IUJ50_RS00715;IUJ50_RS01150;IUJ50_RS01155;IUJ50_RS01635;IUJ50_RS01640;IUJ50_RS01885;IUJ50_RS02100;IUJ50_RS02130;IUJ50_RS02145;IUJ50_RS02220;IUJ50_RS02410;IUJ50_RS02440;IUJ50_RS02465;IUJ50_RS02615;IUJ50_RS02655;IUJ50_RS03160;IUJ50_RS03180;IUJ50_RS03185;IUJ50_RS03780;IUJ50_RS03855;IUJ50_RS03870;IUJ50_RS03885;IUJ50_RS03890;IUJ50_RS03945;IUJ50_RS03955;IUJ50_RS04340;IUJ50_RS04390;IUJ50_RS04440;IUJ50_R…
GO:0016772	transferase activity, transferring phosphorus-containing groups	36	561	0.534581	IUJ50_RS01150;IUJ50_RS01155;IUJ50_RS02465;IUJ50_RS02660;IUJ50_RS03185;IUJ50_RS03875;IUJ50_RS03945;IUJ50_RS09625;IUJ50_RS10105;IUJ50_RS11305;IUJ50_RS11315;IUJ50_RS11325;IUJ50_RS11350;IUJ50_RS11355;IUJ50_RS11430;IUJ50_RS11815;IUJ50_RS12075;IUJ50_RS12635;IUJ50_RS14725;IUJ50_RS18240;IUJ50_RS18245;IUJ50_RS18250;IUJ50_RS18260;IUJ50_RS18265;IUJ50_RS18270;IUJ50_RS18285;IUJ50_RS20150;IUJ50_RS20610;IUJ50_R…
GO:0097159	organic cyclic compound binding	121	1885	0.535691	IUJ50_RS00715;IUJ50_RS01150;IUJ50_RS01155;IUJ50_RS01635;IUJ50_RS01640;IUJ50_RS01885;IUJ50_RS02100;IUJ50_RS02130;IUJ50_RS02145;IUJ50_RS02220;IUJ50_RS02410;IUJ50_RS02440;IUJ50_RS02465;IUJ50_RS02615;IUJ50_RS02655;IUJ50_RS03160;IUJ50_RS03180;IUJ50_RS03185;IUJ50_RS03780;IUJ50_RS03855;IUJ50_RS03870;IUJ50_RS03885;IUJ50_RS03890;IUJ50_RS03945;IUJ50_RS03955;IUJ50_RS04340;IUJ50_RS04390;IUJ50_RS04440;IUJ50_R…
GO:0005057	receptor signaling protein activity	6	91	0.536343	IUJ50_RS01150;IUJ50_RS01155;IUJ50_RS09625;IUJ50_RS11350;IUJ50_RS11355;IUJ50_RS13150
GO:0008509	anion transmembrane transporter activity	32	499	0.53704	IUJ50_RS00060;IUJ50_RS00065;IUJ50_RS00575;IUJ50_RS01635;IUJ50_RS01640;IUJ50_RS01645;IUJ50_RS03160;IUJ50_RS03755;IUJ50_RS03955;IUJ50_RS06220;IUJ50_RS08790;IUJ50_RS10200;IUJ50_RS11330;IUJ50_RS11420;IUJ50_RS11820;IUJ50_RS12075;IUJ50_RS12935;IUJ50_RS13490;IUJ50_RS15260;IUJ50_RS18240;IUJ50_RS18245;IUJ50_RS18265;IUJ50_RS19145;IUJ50_RS19185;IUJ50_RS21035;IUJ50_RS22510;IUJ50_RS22515;IUJ50_RS22520;IUJ50_R…
GO:0008940	nitrate reductase activity	2	28	0.54599	IUJ50_RS01885;IUJ50_RS03340
GO:0035639	purine ribonucleoside triphosphate binding	43	673	0.546473	IUJ50_RS01150;IUJ50_RS01155;IUJ50_RS01640;IUJ50_RS03160;IUJ50_RS03185;IUJ50_RS03855;IUJ50_RS03955;IUJ50_RS05230;IUJ50_RS06220;IUJ50_RS07305;IUJ50_RS07740;IUJ50_RS09030;IUJ50_RS09625;IUJ50_RS10105;IUJ50_RS11305;IUJ50_RS11350;IUJ50_RS11355;IUJ50_RS11430;IUJ50_RS12075;IUJ50_RS12385;IUJ50_RS12390;IUJ50_RS13205;IUJ50_RS13210;IUJ50_RS14720;IUJ50_RS14725;IUJ50_RS14970;IUJ50_RS15115;IUJ50_RS19855;IUJ50_R…
GO:0050661	NADP binding	6	92	0.547297	IUJ50_RS03180;IUJ50_RS03870;IUJ50_RS03945;IUJ50_RS10125;IUJ50_RS19180;IUJ50_RS19205
GO:0015171	amino acid transmembrane transporter activity	13	203	0.549453	IUJ50_RS01640;IUJ50_RS03160;IUJ50_RS03755;IUJ50_RS03955;IUJ50_RS06220;IUJ50_RS08790;IUJ50_RS10200;IUJ50_RS11820;IUJ50_RS12075;IUJ50_RS13490;IUJ50_RS21035;IUJ50_RS22525;IUJ50_RS24555
GO:0000989	transcription factor activity, transcription factor binding	1	12	0.550065	IUJ50_RS11430
GO:0003906	DNA-(apurinic or apyrimidinic site) lyase activity	1	12	0.550065	IUJ50_RS23800
GO:0004042	acetyl-CoA:L-glutamate N-acetyltransferase activity	1	12	0.550065	IUJ50_RS11325
GO:0004642	phosphoribosylformylglycinamidine synthase activity	1	12	0.550065	IUJ50_RS18185
GO:0004674	protein serine/threonine kinase activity	1	12	0.550065	IUJ50_RS10105
GO:0008741	ribulokinase activity	1	12	0.550065	IUJ50_RS02660
GO:0015174	basic amino acid transmembrane transporter activity	1	12	0.550065	IUJ50_RS08790
GO:0016827	hydrolase activity, acting on acid carbon-phosphorus bonds	1	12	0.550065	IUJ50_RS23695
GO:0018551	hydrogensulfite reductase activity	1	12	0.550065	IUJ50_RS03340
GO:0035251	UDP-glucosyltransferase activity	1	12	0.550065	IUJ50_RS12270
GO:0015098	molybdate ion transmembrane transporter activity	12	189	0.563158	IUJ50_RS00065;IUJ50_RS01640;IUJ50_RS01645;IUJ50_RS03160;IUJ50_RS03955;IUJ50_RS06220;IUJ50_RS12075;IUJ50_RS21035;IUJ50_RS22510;IUJ50_RS22515;IUJ50_RS22520;IUJ50_RS22525
GO:0008289	lipid binding	2	29	0.565307	IUJ50_RS09030;IUJ50_RS21735
GO:0015101	organic cation transmembrane transporter activity	10	158	0.569404	IUJ50_RS01635;IUJ50_RS01640;IUJ50_RS03955;IUJ50_RS06220;IUJ50_RS08790;IUJ50_RS12075;IUJ50_RS21035;IUJ50_RS22515;IUJ50_RS22520;IUJ50_RS22525
GO:0008483	transaminase activity	5	78	0.569809	IUJ50_RS03780;IUJ50_RS04815;IUJ50_RS07740;IUJ50_RS10195;IUJ50_RS18495
GO:0016776	phosphotransferase activity, phosphate group as acceptor	4	62	0.571802	IUJ50_RS18270;IUJ50_RS23400;IUJ50_RS24580;IUJ50_RS26260
GO:0008270	zinc ion binding	10	159	0.577671	IUJ50_RS03760;IUJ50_RS04650;IUJ50_RS04795;IUJ50_RS11430;IUJ50_RS18235;IUJ50_RS18275;IUJ50_RS23225;IUJ50_RS23800;IUJ50_RS24645;IUJ50_RS26265
GO:0015078	hydrogen ion transmembrane transporter activity	11	175	0.57794	IUJ50_RS02465;IUJ50_RS08790;IUJ50_RS11420;IUJ50_RS11900;IUJ50_RS12935;IUJ50_RS15260;IUJ50_RS17550;IUJ50_RS18265;IUJ50_RS19145;IUJ50_RS19185;IUJ50_RS23405
GO:0000034	adenine deaminase activity	1	13	0.579082	IUJ50_RS24640
GO:0004151	dihydroorotase activity	1	13	0.579082	IUJ50_RS24640
GO:0004370	glycerol kinase activity	1	13	0.579082	IUJ50_RS02660
GO:0004834	tryptophan synthase activity	1	13	0.579082	IUJ50_RS11095
GO:0004856	xylulokinase activity	1	13	0.579082	IUJ50_RS02660
GO:0008199	ferric iron binding	1	13	0.579082	IUJ50_RS05170
GO:0008737	L-fuculokinase activity	1	13	0.579082	IUJ50_RS02660
GO:0008993	rhamnulokinase activity	1	13	0.579082	IUJ50_RS02660
GO:0015473	fimbrial usher porin activity	1	13	0.579082	IUJ50_RS13165
GO:0016824	hydrolase activity, acting on acid halide bonds	1	13	0.579082	IUJ50_RS23695
GO:0018784	(S)-2-haloacid dehalogenase activity	1	13	0.579082	IUJ50_RS23695
GO:0019120	hydrolase activity, acting on acid halide bonds, in C-halide compounds	1	13	0.579082	IUJ50_RS23695
GO:0050480	imidazolonepropionase activity	1	13	0.579082	IUJ50_RS24640
GO:0004673	protein histidine kinase activity	5	79	0.581388	IUJ50_RS01150;IUJ50_RS01155;IUJ50_RS09625;IUJ50_RS11350;IUJ50_RS11355
GO:0015113	nitrite transmembrane transporter activity	2	30	0.584027	IUJ50_RS15260;IUJ50_RS19145
GO:0015514	nitrite efflux transmembrane transporter activity	2	30	0.584027	IUJ50_RS15260;IUJ50_RS19145
GO:0003678	DNA helicase activity	4	63	0.584714	IUJ50_RS12390;IUJ50_RS14725;IUJ50_RS24580;IUJ50_RS26260
GO:0000166	nucleotide binding	63	996	0.586763	IUJ50_RS01150;IUJ50_RS01155;IUJ50_RS01640;IUJ50_RS02100;IUJ50_RS02130;IUJ50_RS03160;IUJ50_RS03180;IUJ50_RS03185;IUJ50_RS03855;IUJ50_RS03870;IUJ50_RS03885;IUJ50_RS03945;IUJ50_RS03955;IUJ50_RS04650;IUJ50_RS05230;IUJ50_RS06220;IUJ50_RS07305;IUJ50_RS07740;IUJ50_RS08785;IUJ50_RS09030;IUJ50_RS09625;IUJ50_RS10105;IUJ50_RS10125;IUJ50_RS10185;IUJ50_RS11305;IUJ50_RS11350;IUJ50_RS11355;IUJ50_RS11430;IUJ50_R…
GO:1901265	nucleoside phosphate binding	63	996	0.586763	IUJ50_RS01150;IUJ50_RS01155;IUJ50_RS01640;IUJ50_RS02100;IUJ50_RS02130;IUJ50_RS03160;IUJ50_RS03180;IUJ50_RS03185;IUJ50_RS03855;IUJ50_RS03870;IUJ50_RS03885;IUJ50_RS03945;IUJ50_RS03955;IUJ50_RS04650;IUJ50_RS05230;IUJ50_RS06220;IUJ50_RS07305;IUJ50_RS07740;IUJ50_RS08785;IUJ50_RS09030;IUJ50_RS09625;IUJ50_RS10105;IUJ50_RS10125;IUJ50_RS10185;IUJ50_RS11305;IUJ50_RS11350;IUJ50_RS11355;IUJ50_RS11430;IUJ50_R…
GO:0015288	porin activity	3	47	0.590602	IUJ50_RS06225;IUJ50_RS13165;IUJ50_RS24720
GO:0022829	wide pore channel activity	3	47	0.590602	IUJ50_RS06225;IUJ50_RS13165;IUJ50_RS24720
GO:0016769	transferase activity, transferring nitrogenous groups	5	80	0.592799	IUJ50_RS03780;IUJ50_RS04815;IUJ50_RS07740;IUJ50_RS10195;IUJ50_RS18495
GO:0015619	thiamine pyrophosphate-transporting ATPase activity	9	145	0.594758	IUJ50_RS01635;IUJ50_RS01640;IUJ50_RS03955;IUJ50_RS06220;IUJ50_RS12075;IUJ50_RS21035;IUJ50_RS22515;IUJ50_RS22520;IUJ50_RS22525
GO:0048502	thiamine-transporting ATPase activity	9	145	0.594758	IUJ50_RS01635;IUJ50_RS01640;IUJ50_RS03955;IUJ50_RS06220;IUJ50_RS12075;IUJ50_RS21035;IUJ50_RS22515;IUJ50_RS22520;IUJ50_RS22525
GO:0090422	thiamine pyrophosphate transporter activity	9	145	0.594758	IUJ50_RS01635;IUJ50_RS01640;IUJ50_RS03955;IUJ50_RS06220;IUJ50_RS12075;IUJ50_RS21035;IUJ50_RS22515;IUJ50_RS22520;IUJ50_RS22525
GO:0016787	hydrolase activity	81	1281	0.599007	IUJ50_RS00065;IUJ50_RS00575;IUJ50_RS00715;IUJ50_RS01635;IUJ50_RS01640;IUJ50_RS01645;IUJ50_RS02410;IUJ50_RS02420;IUJ50_RS02470;IUJ50_RS02665;IUJ50_RS03160;IUJ50_RS03170;IUJ50_RS03760;IUJ50_RS03765;IUJ50_RS03865;IUJ50_RS03875;IUJ50_RS03880;IUJ50_RS03910;IUJ50_RS03955;IUJ50_RS04440;IUJ50_RS04795;IUJ50_RS04800;IUJ50_RS05230;IUJ50_RS05965;IUJ50_RS06215;IUJ50_RS06220;IUJ50_RS07305;IUJ50_RS09030;IUJ50_R…
GO:0004672	protein kinase activity	6	97	0.600236	IUJ50_RS01150;IUJ50_RS01155;IUJ50_RS09625;IUJ50_RS10105;IUJ50_RS11350;IUJ50_RS11355
GO:0004176	ATP-dependent peptidase activity	2	31	0.602149	IUJ50_RS14720;IUJ50_RS14725
GO:0015234	thiamine transmembrane transporter activity	9	146	0.603215	IUJ50_RS01635;IUJ50_RS01640;IUJ50_RS03955;IUJ50_RS06220;IUJ50_RS12075;IUJ50_RS21035;IUJ50_RS22515;IUJ50_RS22520;IUJ50_RS22525
GO:0016782	transferase activity, transferring sulfur-containing groups	3	48	0.605127	IUJ50_RS01635;IUJ50_RS11310;IUJ50_RS18230
GO:0052689	carboxylic ester hydrolase activity	3	48	0.605127	IUJ50_RS15940;IUJ50_RS19195;IUJ50_RS25655
GO:0003684	damaged DNA binding	1	14	0.606234	IUJ50_RS23800
GO:0003922	GMP synthase (glutamine-hydrolyzing) activity	1	14	0.606234	IUJ50_RS18185
GO:0004157	dihydropyrimidinase activity	1	14	0.606234	IUJ50_RS24640
GO:0004847	urea carboxylase activity	1	14	0.606234	IUJ50_RS10120
GO:0008242	omega peptidase activity	1	14	0.606234	IUJ50_RS24640
GO:0016785	transferase activity, transferring selenium-containing groups	1	14	0.606234	IUJ50_RS14725
GO:0018467	formaldehyde dehydrogenase activity	1	14	0.606234	IUJ50_RS18235
GO:0050611	arsenate reductase (azurin) activity	1	14	0.606234	IUJ50_RS19150
GO:0051903	S-(hydroxymethyl)glutathione dehydrogenase activity	1	14	0.606234	IUJ50_RS18235
GO:0052882	oxidoreductase activity, acting on phosphorus or arsenic in donors, with a copper protein as acceptor	1	14	0.606234	IUJ50_RS19150
GO:0015238	drug transmembrane transporter activity	18	291	0.607147	IUJ50_RS01635;IUJ50_RS01640;IUJ50_RS02465;IUJ50_RS03160;IUJ50_RS03955;IUJ50_RS06220;IUJ50_RS08790;IUJ50_RS11900;IUJ50_RS12075;IUJ50_RS12935;IUJ50_RS13490;IUJ50_RS15260;IUJ50_RS19145;IUJ50_RS19185;IUJ50_RS21035;IUJ50_RS22515;IUJ50_RS22520;IUJ50_RS22525
GO:0090484	drug transporter activity	18	291	0.607147	IUJ50_RS01635;IUJ50_RS01640;IUJ50_RS02465;IUJ50_RS03160;IUJ50_RS03955;IUJ50_RS06220;IUJ50_RS08790;IUJ50_RS11900;IUJ50_RS12075;IUJ50_RS12935;IUJ50_RS13490;IUJ50_RS15260;IUJ50_RS19145;IUJ50_RS19185;IUJ50_RS21035;IUJ50_RS22515;IUJ50_RS22520;IUJ50_RS22525
GO:0008238	exopeptidase activity	4	65	0.609854	IUJ50_RS02665;IUJ50_RS03170;IUJ50_RS04795;IUJ50_RS24640
GO:0015175	neutral amino acid transmembrane transporter activity	10	163	0.610034	IUJ50_RS01640;IUJ50_RS03160;IUJ50_RS03955;IUJ50_RS06220;IUJ50_RS11820;IUJ50_RS12075;IUJ50_RS13490;IUJ50_RS21035;IUJ50_RS22525;IUJ50_RS24555
GO:0008236	serine-type peptidase activity	6	98	0.610424	IUJ50_RS03170;IUJ50_RS14720;IUJ50_RS14725;IUJ50_RS18225;IUJ50_RS25655;IUJ50_RS25660
GO:0017171	serine hydrolase activity	6	98	0.610424	IUJ50_RS03170;IUJ50_RS14720;IUJ50_RS14725;IUJ50_RS18225;IUJ50_RS25655;IUJ50_RS25660
GO:0004185	serine-type carboxypeptidase activity	1	15	0.631642	IUJ50_RS03170
GO:0004601	peroxidase activity	1	15	0.631642	IUJ50_RS02155
GO:0004721	phosphoprotein phosphatase activity	1	15	0.631642	IUJ50_RS22050
GO:0004729	oxygen-dependent protoporphyrinogen oxidase activity	1	15	0.631642	IUJ50_RS10185
GO:0005337	nucleoside transmembrane transporter activity	1	15	0.631642	IUJ50_RS19005
GO:0008169	C-methyltransferase activity	1	15	0.631642	IUJ50_RS20605
GO:0008176	tRNA (guanine-N7-)-methyltransferase activity	1	15	0.631642	IUJ50_RS02615
GO:0008375	acetylglucosaminyltransferase activity	1	15	0.631642	IUJ50_RS12270
GO:0070205	2-succinyl-6-hydroxy-2,4-cyclohexadiene-1-carboxylate synthase activity	1	15	0.631642	IUJ50_RS19195
GO:0070818	protoporphyrinogen oxidase activity	1	15	0.631642	IUJ50_RS10185
GO:0033221	urea-transporting ATPase activity	10	166	0.633499	IUJ50_RS01640;IUJ50_RS03160;IUJ50_RS03955;IUJ50_RS06220;IUJ50_RS12065;IUJ50_RS12070;IUJ50_RS12075;IUJ50_RS16805;IUJ50_RS21035;IUJ50_RS22525
GO:1901682	sulfur compound transmembrane transporter activity	13	215	0.63525	IUJ50_RS01635;IUJ50_RS01640;IUJ50_RS01645;IUJ50_RS03160;IUJ50_RS03955;IUJ50_RS06220;IUJ50_RS12075;IUJ50_RS21035;IUJ50_RS22510;IUJ50_RS22515;IUJ50_RS22520;IUJ50_RS22525;IUJ50_RS24555
GO:0008514	organic anion transmembrane transporter activity	21	344	0.635997	IUJ50_RS00060;IUJ50_RS01635;IUJ50_RS01640;IUJ50_RS03160;IUJ50_RS03755;IUJ50_RS03955;IUJ50_RS06220;IUJ50_RS08790;IUJ50_RS10200;IUJ50_RS11330;IUJ50_RS11820;IUJ50_RS12075;IUJ50_RS12935;IUJ50_RS13490;IUJ50_RS15260;IUJ50_RS19185;IUJ50_RS21035;IUJ50_RS22515;IUJ50_RS22520;IUJ50_RS22525;IUJ50_RS24555
GO:0008967	phosphoglycolate phosphatase activity	2	33	0.636593	IUJ50_RS02420;IUJ50_RS23695
GO:0016775	phosphotransferase activity, nitrogenous group as acceptor	5	84	0.636677	IUJ50_RS01150;IUJ50_RS01155;IUJ50_RS09625;IUJ50_RS11350;IUJ50_RS11355
GO:0015204	urea transmembrane transporter activity	10	167	0.641155	IUJ50_RS01640;IUJ50_RS03160;IUJ50_RS03955;IUJ50_RS06220;IUJ50_RS12065;IUJ50_RS12070;IUJ50_RS12075;IUJ50_RS16805;IUJ50_RS21035;IUJ50_RS22525
GO:0033220	amide-transporting ATPase activity	10	167	0.641155	IUJ50_RS01640;IUJ50_RS03160;IUJ50_RS03955;IUJ50_RS06220;IUJ50_RS12065;IUJ50_RS12070;IUJ50_RS12075;IUJ50_RS16805;IUJ50_RS21035;IUJ50_RS22525
GO:0016462	pyrophosphatase activity	40	648	0.641975	IUJ50_RS00065;IUJ50_RS00575;IUJ50_RS00715;IUJ50_RS01635;IUJ50_RS01640;IUJ50_RS01645;IUJ50_RS02470;IUJ50_RS03160;IUJ50_RS03955;IUJ50_RS06215;IUJ50_RS06220;IUJ50_RS07305;IUJ50_RS09030;IUJ50_RS11350;IUJ50_RS11430;IUJ50_RS12065;IUJ50_RS12070;IUJ50_RS12075;IUJ50_RS12080;IUJ50_RS12385;IUJ50_RS12390;IUJ50_RS13205;IUJ50_RS13210;IUJ50_RS13435;IUJ50_RS14720;IUJ50_RS14725;IUJ50_RS16805;IUJ50_RS20615;IUJ50_R…
GO:0042623	ATPase activity, coupled	31	505	0.642098	IUJ50_RS00065;IUJ50_RS00575;IUJ50_RS00715;IUJ50_RS01635;IUJ50_RS01640;IUJ50_RS01645;IUJ50_RS02470;IUJ50_RS03160;IUJ50_RS03955;IUJ50_RS06215;IUJ50_RS06220;IUJ50_RS07305;IUJ50_RS09030;IUJ50_RS12065;IUJ50_RS12070;IUJ50_RS12075;IUJ50_RS12080;IUJ50_RS12385;IUJ50_RS12390;IUJ50_RS13435;IUJ50_RS14720;IUJ50_RS14725;IUJ50_RS16805;IUJ50_RS20810;IUJ50_RS21035;IUJ50_RS22510;IUJ50_RS22515;IUJ50_RS22520;IUJ50_R…
GO:0043167	ion binding	102	1623	0.644724	IUJ50_RS00065;IUJ50_RS00575;IUJ50_RS01150;IUJ50_RS01155;IUJ50_RS01635;IUJ50_RS01640;IUJ50_RS01885;IUJ50_RS02130;IUJ50_RS02665;IUJ50_RS03160;IUJ50_RS03180;IUJ50_RS03185;IUJ50_RS03315;IUJ50_RS03340;IUJ50_RS03760;IUJ50_RS03780;IUJ50_RS03855;IUJ50_RS03870;IUJ50_RS03885;IUJ50_RS03890;IUJ50_RS03945;IUJ50_RS03955;IUJ50_RS04650;IUJ50_RS04795;IUJ50_RS04815;IUJ50_RS05165;IUJ50_RS05170;IUJ50_RS05175;IUJ50_R…
GO:0031406	carboxylic acid binding	4	68	0.645773	IUJ50_RS03890;IUJ50_RS07740;IUJ50_RS16805;IUJ50_RS21735
GO:0043177	organic acid binding	4	68	0.645773	IUJ50_RS03890;IUJ50_RS07740;IUJ50_RS16805;IUJ50_RS21735
GO:0032553	ribonucleotide binding	45	729	0.649117	IUJ50_RS01150;IUJ50_RS01155;IUJ50_RS01640;IUJ50_RS03160;IUJ50_RS03185;IUJ50_RS03855;IUJ50_RS03955;IUJ50_RS05230;IUJ50_RS06220;IUJ50_RS07305;IUJ50_RS07740;IUJ50_RS08785;IUJ50_RS09030;IUJ50_RS09625;IUJ50_RS10105;IUJ50_RS11305;IUJ50_RS11350;IUJ50_RS11355;IUJ50_RS11430;IUJ50_RS12075;IUJ50_RS12385;IUJ50_RS12390;IUJ50_RS13205;IUJ50_RS13210;IUJ50_RS14720;IUJ50_RS14725;IUJ50_RS14970;IUJ50_RS15115;IUJ50_R…
GO:0045118	azole transporter activity	9	152	0.652073	IUJ50_RS01635;IUJ50_RS01640;IUJ50_RS03955;IUJ50_RS06220;IUJ50_RS12075;IUJ50_RS21035;IUJ50_RS22515;IUJ50_RS22520;IUJ50_RS22525
GO:1901474	azole transmembrane transporter activity	9	152	0.652073	IUJ50_RS01635;IUJ50_RS01640;IUJ50_RS03955;IUJ50_RS06220;IUJ50_RS12075;IUJ50_RS21035;IUJ50_RS22515;IUJ50_RS22520;IUJ50_RS22525
GO:0004022	alcohol dehydrogenase (NAD) activity	2	34	0.652923	IUJ50_RS04650;IUJ50_RS18235
GO:0019899	enzyme binding	2	34	0.652923	IUJ50_RS05870;IUJ50_RS26265
GO:0003899	DNA-directed RNA polymerase activity	1	16	0.655416	IUJ50_RS20150
GO:0005539	glycosaminoglycan binding	1	16	0.655416	IUJ50_RS00105
GO:0008756	o-succinylbenzoate-CoA ligase activity	1	16	0.655416	IUJ50_RS03855
GO:0016433	rRNA (adenine) methyltransferase activity	1	16	0.655416	IUJ50_RS26540
GO:0042834	peptidoglycan binding	1	16	0.655416	IUJ50_RS00105
GO:0051920	peroxiredoxin activity	1	16	0.655416	IUJ50_RS02155
GO:0004180	carboxypeptidase activity	2	35	0.668664	IUJ50_RS03170;IUJ50_RS04795
GO:0042887	amide transmembrane transporter activity	12	204	0.671153	IUJ50_RS01640;IUJ50_RS03160;IUJ50_RS03955;IUJ50_RS06220;IUJ50_RS11820;IUJ50_RS12065;IUJ50_RS12070;IUJ50_RS12075;IUJ50_RS13490;IUJ50_RS16805;IUJ50_RS21035;IUJ50_RS22525
GO:0016818	hydrolase activity, acting on acid anhydrides, in phosphorus-containing anhydrides	40	656	0.674646	IUJ50_RS00065;IUJ50_RS00575;IUJ50_RS00715;IUJ50_RS01635;IUJ50_RS01640;IUJ50_RS01645;IUJ50_RS02470;IUJ50_RS03160;IUJ50_RS03955;IUJ50_RS06215;IUJ50_RS06220;IUJ50_RS07305;IUJ50_RS09030;IUJ50_RS11350;IUJ50_RS11430;IUJ50_RS12065;IUJ50_RS12070;IUJ50_RS12075;IUJ50_RS12080;IUJ50_RS12385;IUJ50_RS12390;IUJ50_RS13205;IUJ50_RS13210;IUJ50_RS13435;IUJ50_RS14720;IUJ50_RS14725;IUJ50_RS16805;IUJ50_RS20615;IUJ50_R…
GO:0003747	translation release factor activity	1	17	0.677661	IUJ50_RS20615
GO:0003978	UDP-glucose 4-epimerase activity	1	17	0.677661	IUJ50_RS19165
GO:0004360	glutamine-fructose-6-phosphate transaminase (isomerizing) activity	1	17	0.677661	IUJ50_RS07740
GO:0005451	monovalent cation:proton antiporter activity	1	17	0.677661	IUJ50_RS11420
GO:0008641	small protein activating enzyme activity	1	17	0.677661	IUJ50_RS03945
GO:0070548	L-glutamine aminotransferase activity	1	17	0.677661	IUJ50_RS07740
GO:0016817	hydrolase activity, acting on acid anhydrides	40	658	0.682587	IUJ50_RS00065;IUJ50_RS00575;IUJ50_RS00715;IUJ50_RS01635;IUJ50_RS01640;IUJ50_RS01645;IUJ50_RS02470;IUJ50_RS03160;IUJ50_RS03955;IUJ50_RS06215;IUJ50_RS06220;IUJ50_RS07305;IUJ50_RS09030;IUJ50_RS11350;IUJ50_RS11430;IUJ50_RS12065;IUJ50_RS12070;IUJ50_RS12075;IUJ50_RS12080;IUJ50_RS12385;IUJ50_RS12390;IUJ50_RS13205;IUJ50_RS13210;IUJ50_RS13435;IUJ50_RS14720;IUJ50_RS14725;IUJ50_RS16805;IUJ50_RS20615;IUJ50_R…
GO:0003887	DNA-directed DNA polymerase activity	2	36	0.683826	IUJ50_RS02465;IUJ50_RS14725
GO:0008276	protein methyltransferase activity	2	36	0.683826	IUJ50_RS18235;IUJ50_RS26540
GO:0046025	precorrin-6Y C5,15-methyltransferase (decarboxylating) activity	2	36	0.683826	IUJ50_RS18235;IUJ50_RS20605
GO:0032561	guanyl ribonucleotide binding	12	206	0.684369	IUJ50_RS03955;IUJ50_RS06220;IUJ50_RS08785;IUJ50_RS10105;IUJ50_RS12075;IUJ50_RS14725;IUJ50_RS20615;IUJ50_RS21035;IUJ50_RS22525;IUJ50_RS24555;IUJ50_RS24580;IUJ50_RS26260
GO:0043225	anion transmembrane-transporting ATPase activity	13	223	0.687604	IUJ50_RS00065;IUJ50_RS00575;IUJ50_RS01640;IUJ50_RS01645;IUJ50_RS03160;IUJ50_RS03955;IUJ50_RS06220;IUJ50_RS12075;IUJ50_RS21035;IUJ50_RS22510;IUJ50_RS22515;IUJ50_RS22520;IUJ50_RS22525
GO:0030170	pyridoxal phosphate binding	4	72	0.690178	IUJ50_RS03780;IUJ50_RS04815;IUJ50_RS10195;IUJ50_RS18495
GO:0019001	guanyl nucleotide binding	12	207	0.69086	IUJ50_RS03955;IUJ50_RS06220;IUJ50_RS08785;IUJ50_RS10105;IUJ50_RS12075;IUJ50_RS14725;IUJ50_RS20615;IUJ50_RS21035;IUJ50_RS22525;IUJ50_RS24555;IUJ50_RS24580;IUJ50_RS26260
GO:0097367	carbohydrate derivative binding	47	772	0.691947	IUJ50_RS00105;IUJ50_RS01150;IUJ50_RS01155;IUJ50_RS01640;IUJ50_RS03160;IUJ50_RS03185;IUJ50_RS03855;IUJ50_RS03890;IUJ50_RS03955;IUJ50_RS05230;IUJ50_RS06220;IUJ50_RS07305;IUJ50_RS07740;IUJ50_RS08785;IUJ50_RS09030;IUJ50_RS09625;IUJ50_RS10105;IUJ50_RS11305;IUJ50_RS11350;IUJ50_RS11355;IUJ50_RS11430;IUJ50_RS12075;IUJ50_RS12385;IUJ50_RS12390;IUJ50_RS13205;IUJ50_RS13210;IUJ50_RS14720;IUJ50_RS14725;IUJ50_R…
GO:0015415	phosphate ion transmembrane-transporting ATPase activity	10	174	0.692259	IUJ50_RS01640;IUJ50_RS01645;IUJ50_RS03160;IUJ50_RS03955;IUJ50_RS06220;IUJ50_RS12075;IUJ50_RS21035;IUJ50_RS22515;IUJ50_RS22520;IUJ50_RS22525
GO:0008237	metallopeptidase activity	3	55	0.697026	IUJ50_RS02665;IUJ50_RS04795;IUJ50_RS14725
GO:0000150	recombinase activity	2	37	0.698417	IUJ50_RS10180;IUJ50_RS25660
GO:0005363	maltose transmembrane transporter activity	1	18	0.698475	IUJ50_RS12635
GO:0008079	translation termination factor activity	1	18	0.698475	IUJ50_RS20615
GO:0030613	oxidoreductase activity, acting on phosphorus or arsenic in donors	1	18	0.698475	IUJ50_RS19150
GO:0015419	sulfate transmembrane-transporting ATPase activity	10	175	0.699188	IUJ50_RS01640;IUJ50_RS01645;IUJ50_RS03955;IUJ50_RS06220;IUJ50_RS12075;IUJ50_RS21035;IUJ50_RS22510;IUJ50_RS22515;IUJ50_RS22520;IUJ50_RS22525
GO:0015424	amino acid-transporting ATPase activity	8	142	0.703572	IUJ50_RS01640;IUJ50_RS03160;IUJ50_RS03955;IUJ50_RS06220;IUJ50_RS12075;IUJ50_RS21035;IUJ50_RS22525;IUJ50_RS24555
GO:0033230	cysteine-transporting ATPase activity	8	142	0.703572	IUJ50_RS01640;IUJ50_RS03160;IUJ50_RS03955;IUJ50_RS06220;IUJ50_RS12075;IUJ50_RS21035;IUJ50_RS22525;IUJ50_RS24555
GO:0042802	identical protein binding	21	358	0.708849	IUJ50_RS03875;IUJ50_RS03880;IUJ50_RS04815;IUJ50_RS07740;IUJ50_RS08785;IUJ50_RS09030;IUJ50_RS09625;IUJ50_RS10105;IUJ50_RS10180;IUJ50_RS11590;IUJ50_RS13205;IUJ50_RS13210;IUJ50_RS13865;IUJ50_RS14720;IUJ50_RS14725;IUJ50_RS14970;IUJ50_RS15115;IUJ50_RS18185;IUJ50_RS18235;IUJ50_RS18495;IUJ50_RS23185
GO:0033229	cysteine transmembrane transporter activity	8	143	0.711038	IUJ50_RS01640;IUJ50_RS03160;IUJ50_RS03955;IUJ50_RS06220;IUJ50_RS12075;IUJ50_RS21035;IUJ50_RS22525;IUJ50_RS24555
GO:0043211	carbohydrate-transporting ATPase activity	9	160	0.711635	IUJ50_RS01640;IUJ50_RS03160;IUJ50_RS03955;IUJ50_RS06220;IUJ50_RS12075;IUJ50_RS12080;IUJ50_RS13435;IUJ50_RS21035;IUJ50_RS22525
GO:0048029	monosaccharide binding	2	38	0.712447	IUJ50_RS12080;IUJ50_RS13435
GO:0001716	L-amino-acid oxidase activity	1	19	0.71795	IUJ50_RS10125
GO:0003746	translation elongation factor activity	1	19	0.71795	IUJ50_RS20615
GO:0004647	phosphoserine phosphatase activity	1	19	0.71795	IUJ50_RS23695
GO:0008734	L-aspartate oxidase activity	1	19	0.71795	IUJ50_RS10125
GO:0015093	ferrous iron transmembrane transporter activity	1	19	0.71795	IUJ50_RS22515
GO:0015169	glycerol-3-phosphate transmembrane transporter activity	1	19	0.71795	IUJ50_RS19185
GO:0015922	aspartate oxidase activity	1	19	0.71795	IUJ50_RS10125
GO:0015932	nucleobase-containing compound transmembrane transporter activity	1	19	0.71795	IUJ50_RS19005
GO:0016413	O-acetyltransferase activity	1	19	0.71795	IUJ50_RS19195
GO:0016423	tRNA (guanine) methyltransferase activity	1	19	0.71795	IUJ50_RS02615
GO:0042895	antibiotic transporter activity	1	19	0.71795	IUJ50_RS13490
GO:0070008	serine-type exopeptidase activity	1	19	0.71795	IUJ50_RS03170
GO:0015148	D-xylose transmembrane transporter activity	8	144	0.71838	IUJ50_RS01640;IUJ50_RS03955;IUJ50_RS06220;IUJ50_RS12075;IUJ50_RS12080;IUJ50_RS13435;IUJ50_RS21035;IUJ50_RS22525
GO:0015614	D-xylose-importing ATPase activity	8	144	0.71838	IUJ50_RS01640;IUJ50_RS03955;IUJ50_RS06220;IUJ50_RS12075;IUJ50_RS12080;IUJ50_RS13435;IUJ50_RS21035;IUJ50_RS22525
GO:0016407	acetyltransferase activity	7	127	0.718959	IUJ50_RS02460;IUJ50_RS03860;IUJ50_RS06215;IUJ50_RS10120;IUJ50_RS11095;IUJ50_RS11325;IUJ50_RS19195
GO:0016829	lyase activity	34	572	0.722779	IUJ50_RS01640;IUJ50_RS02665;IUJ50_RS03870;IUJ50_RS03875;IUJ50_RS03880;IUJ50_RS03910;IUJ50_RS03955;IUJ50_RS03970;IUJ50_RS06220;IUJ50_RS08785;IUJ50_RS10120;IUJ50_RS11095;IUJ50_RS11310;IUJ50_RS11315;IUJ50_RS11605;IUJ50_RS12075;IUJ50_RS14515;IUJ50_RS15940;IUJ50_RS18185;IUJ50_RS18225;IUJ50_RS18275;IUJ50_RS19195;IUJ50_RS19215;IUJ50_RS20215;IUJ50_RS20605;IUJ50_RS21035;IUJ50_RS22375;IUJ50_RS22525;IUJ50_R…
GO:0015116	sulfate transmembrane transporter activity	10	179	0.725929	IUJ50_RS01640;IUJ50_RS01645;IUJ50_RS03955;IUJ50_RS06220;IUJ50_RS12075;IUJ50_RS21035;IUJ50_RS22510;IUJ50_RS22515;IUJ50_RS22520;IUJ50_RS22525
GO:0005275	amine transmembrane transporter activity	11	196	0.726856	IUJ50_RS01640;IUJ50_RS03160;IUJ50_RS03755;IUJ50_RS03955;IUJ50_RS06220;IUJ50_RS08790;IUJ50_RS10200;IUJ50_RS12075;IUJ50_RS21035;IUJ50_RS22525;IUJ50_RS24555
GO:0015114	phosphate ion transmembrane transporter activity	20	346	0.730026	IUJ50_RS01640;IUJ50_RS01645;IUJ50_RS03160;IUJ50_RS03955;IUJ50_RS06220;IUJ50_RS08790;IUJ50_RS10200;IUJ50_RS11420;IUJ50_RS12075;IUJ50_RS13490;IUJ50_RS18240;IUJ50_RS18245;IUJ50_RS18265;IUJ50_RS21035;IUJ50_RS22510;IUJ50_RS22515;IUJ50_RS22520;IUJ50_RS22525;IUJ50_RS23405;IUJ50_RS25225
GO:0008172	S-methyltransferase activity	1	20	0.736172	IUJ50_RS23225
GO:0015573	beta-glucoside transmembrane transporter activity	1	20	0.736172	IUJ50_RS12635
GO:0016405	CoA-ligase activity	1	20	0.736172	IUJ50_RS03855
GO:0016634	oxidoreductase activity, acting on the CH-CH group of donors, oxygen as acceptor	1	20	0.736172	IUJ50_RS10185
GO:0034062	RNA polymerase activity	1	20	0.736172	IUJ50_RS20150
GO:0042947	glucoside transmembrane transporter activity	1	20	0.736172	IUJ50_RS12635
GO:0034061	DNA polymerase activity	2	40	0.738874	IUJ50_RS02465;IUJ50_RS14725
GO:0005525	GTP binding	11	198	0.7391	IUJ50_RS03955;IUJ50_RS06220;IUJ50_RS10105;IUJ50_RS12075;IUJ50_RS14725;IUJ50_RS20615;IUJ50_RS21035;IUJ50_RS22525;IUJ50_RS24555;IUJ50_RS24580;IUJ50_RS26260
GO:0016820	hydrolase activity, acting on acid anhydrides, catalyzing transmembrane movement of substances	25	430	0.73931	IUJ50_RS00065;IUJ50_RS00575;IUJ50_RS01635;IUJ50_RS01640;IUJ50_RS01645;IUJ50_RS02470;IUJ50_RS03160;IUJ50_RS03955;IUJ50_RS06215;IUJ50_RS06220;IUJ50_RS12065;IUJ50_RS12070;IUJ50_RS12075;IUJ50_RS12080;IUJ50_RS12385;IUJ50_RS13435;IUJ50_RS16805;IUJ50_RS20810;IUJ50_RS21035;IUJ50_RS22510;IUJ50_RS22515;IUJ50_RS22520;IUJ50_RS22525;IUJ50_RS24540;IUJ50_RS24555
GO:0042626	ATPase activity, coupled to transmembrane movement of substances	25	430	0.73931	IUJ50_RS00065;IUJ50_RS00575;IUJ50_RS01635;IUJ50_RS01640;IUJ50_RS01645;IUJ50_RS02470;IUJ50_RS03160;IUJ50_RS03955;IUJ50_RS06215;IUJ50_RS06220;IUJ50_RS12065;IUJ50_RS12070;IUJ50_RS12075;IUJ50_RS12080;IUJ50_RS12385;IUJ50_RS13435;IUJ50_RS16805;IUJ50_RS20810;IUJ50_RS21035;IUJ50_RS22510;IUJ50_RS22515;IUJ50_RS22520;IUJ50_RS22525;IUJ50_RS24540;IUJ50_RS24555
GO:0043492	ATPase activity, coupled to movement of substances	25	430	0.73931	IUJ50_RS00065;IUJ50_RS00575;IUJ50_RS01635;IUJ50_RS01640;IUJ50_RS01645;IUJ50_RS02470;IUJ50_RS03160;IUJ50_RS03955;IUJ50_RS06215;IUJ50_RS06220;IUJ50_RS12065;IUJ50_RS12070;IUJ50_RS12075;IUJ50_RS12080;IUJ50_RS12385;IUJ50_RS13435;IUJ50_RS16805;IUJ50_RS20810;IUJ50_RS21035;IUJ50_RS22510;IUJ50_RS22515;IUJ50_RS22520;IUJ50_RS22525;IUJ50_RS24540;IUJ50_RS24555
GO:0015103	inorganic anion transmembrane transporter activity	23	400	0.751223	IUJ50_RS00065;IUJ50_RS01640;IUJ50_RS01645;IUJ50_RS03160;IUJ50_RS03955;IUJ50_RS06220;IUJ50_RS08790;IUJ50_RS10200;IUJ50_RS11420;IUJ50_RS12075;IUJ50_RS13490;IUJ50_RS15260;IUJ50_RS18240;IUJ50_RS18245;IUJ50_RS18265;IUJ50_RS19145;IUJ50_RS21035;IUJ50_RS22510;IUJ50_RS22515;IUJ50_RS22520;IUJ50_RS22525;IUJ50_RS23405;IUJ50_RS25225
GO:0004871	signal transducer activity	6	114	0.752236	IUJ50_RS01150;IUJ50_RS01155;IUJ50_RS09625;IUJ50_RS11350;IUJ50_RS11355;IUJ50_RS13150
GO:0003743	translation initiation factor activity	1	21	0.753221	IUJ50_RS20615
GO:0009378	four-way junction helicase activity	1	21	0.753221	IUJ50_RS14725
GO:0015146	pentose transmembrane transporter activity	8	149	0.753229	IUJ50_RS01640;IUJ50_RS03955;IUJ50_RS06220;IUJ50_RS12075;IUJ50_RS12080;IUJ50_RS13435;IUJ50_RS21035;IUJ50_RS22525
GO:0015407	monosaccharide-transporting ATPase activity	8	149	0.753229	IUJ50_RS01640;IUJ50_RS03955;IUJ50_RS06220;IUJ50_RS12075;IUJ50_RS12080;IUJ50_RS13435;IUJ50_RS21035;IUJ50_RS22525
GO:0015608	carbohydrate-importing ATPase activity	8	149	0.753229	IUJ50_RS01640;IUJ50_RS03955;IUJ50_RS06220;IUJ50_RS12075;IUJ50_RS12080;IUJ50_RS13435;IUJ50_RS21035;IUJ50_RS22525
GO:0008168	methyltransferase activity	7	132	0.755733	IUJ50_RS02615;IUJ50_RS18235;IUJ50_RS20605;IUJ50_RS23225;IUJ50_RS23800;IUJ50_RS26540;IUJ50_RS26720
GO:0000099	sulfur amino acid transmembrane transporter activity	8	150	0.759825	IUJ50_RS01640;IUJ50_RS03160;IUJ50_RS03955;IUJ50_RS06220;IUJ50_RS12075;IUJ50_RS21035;IUJ50_RS22525;IUJ50_RS24555
GO:0043212	carbohydrate-exporting ATPase activity	7	133	0.76266	IUJ50_RS01640;IUJ50_RS03160;IUJ50_RS03955;IUJ50_RS06220;IUJ50_RS12075;IUJ50_RS21035;IUJ50_RS22525
GO:0000287	magnesium ion binding	8	151	0.766295	IUJ50_RS11595;IUJ50_RS13205;IUJ50_RS14515;IUJ50_RS14720;IUJ50_RS14725;IUJ50_RS19215;IUJ50_RS22050;IUJ50_RS22675
GO:0004020	adenylylsulfate kinase activity	1	22	0.769172	IUJ50_RS20615
GO:0008234	cysteine-type peptidase activity	1	22	0.769172	IUJ50_RS18185
GO:0016641	oxidoreductase activity, acting on the CH-NH2 group of donors, oxygen as acceptor	1	22	0.769172	IUJ50_RS10125
GO:0043216	daunorubicin-transporting ATPase activity	7	134	0.769445	IUJ50_RS01640;IUJ50_RS03160;IUJ50_RS03955;IUJ50_RS06220;IUJ50_RS12075;IUJ50_RS21035;IUJ50_RS22525
GO:0016757	transferase activity, transferring glycosyl groups	9	169	0.770341	IUJ50_RS07740;IUJ50_RS10120;IUJ50_RS11590;IUJ50_RS11600;IUJ50_RS11605;IUJ50_RS12270;IUJ50_RS12640;IUJ50_RS18185;IUJ50_RS24780
GO:0051184	cofactor transporter activity	8	152	0.772641	IUJ50_RS01640;IUJ50_RS03955;IUJ50_RS06220;IUJ50_RS11820;IUJ50_RS12075;IUJ50_RS13490;IUJ50_RS21035;IUJ50_RS22525
GO:0043531	ADP binding	2	43	0.774621	IUJ50_RS11430;IUJ50_RS22525
GO:0046914	transition metal ion binding	21	374	0.780923	IUJ50_RS02665;IUJ50_RS03340;IUJ50_RS03760;IUJ50_RS04650;IUJ50_RS04795;IUJ50_RS05170;IUJ50_RS10180;IUJ50_RS11430;IUJ50_RS11880;IUJ50_RS18235;IUJ50_RS18275;IUJ50_RS19190;IUJ50_RS20150;IUJ50_RS20200;IUJ50_RS22050;IUJ50_RS23225;IUJ50_RS23230;IUJ50_RS23800;IUJ50_RS24640;IUJ50_RS24645;IUJ50_RS26265
GO:0042578	phosphoric ester hydrolase activity	6	118	0.781124	IUJ50_RS02410;IUJ50_RS02420;IUJ50_RS12075;IUJ50_RS21380;IUJ50_RS22050;IUJ50_RS23695
GO:0015035	protein disulfide oxidoreductase activity	1	23	0.784095	IUJ50_RS08955
GO:0019534	toxin transporter activity	1	23	0.784095	IUJ50_RS13490
GO:0031419	cobalamin binding	1	23	0.784095	IUJ50_RS20215
GO:0022857	transmembrane transporter activity	58	978	0.788964	IUJ50_RS00060;IUJ50_RS00065;IUJ50_RS00575;IUJ50_RS01635;IUJ50_RS01640;IUJ50_RS01645;IUJ50_RS02465;IUJ50_RS02470;IUJ50_RS02930;IUJ50_RS03160;IUJ50_RS03755;IUJ50_RS03875;IUJ50_RS03955;IUJ50_RS06215;IUJ50_RS06220;IUJ50_RS06225;IUJ50_RS08790;IUJ50_RS10120;IUJ50_RS10200;IUJ50_RS11095;IUJ50_RS11330;IUJ50_RS11420;IUJ50_RS11820;IUJ50_RS11900;IUJ50_RS12065;IUJ50_RS12070;IUJ50_RS12075;IUJ50_RS12080;IUJ50_R…
GO:0043169	cation binding	51	867	0.792747	IUJ50_RS01635;IUJ50_RS01885;IUJ50_RS02665;IUJ50_RS03315;IUJ50_RS03340;IUJ50_RS03760;IUJ50_RS03885;IUJ50_RS04650;IUJ50_RS04795;IUJ50_RS05165;IUJ50_RS05170;IUJ50_RS05175;IUJ50_RS05965;IUJ50_RS06230;IUJ50_RS10105;IUJ50_RS10110;IUJ50_RS10180;IUJ50_RS11430;IUJ50_RS11595;IUJ50_RS11820;IUJ50_RS11880;IUJ50_RS13205;IUJ50_RS13210;IUJ50_RS13490;IUJ50_RS14515;IUJ50_RS14720;IUJ50_RS14725;IUJ50_RS14970;IUJ50_R…
GO:0015405	P-P-bond-hydrolysis-driven transmembrane transporter activity	26	460	0.79287	IUJ50_RS00065;IUJ50_RS00575;IUJ50_RS01635;IUJ50_RS01640;IUJ50_RS01645;IUJ50_RS02470;IUJ50_RS03160;IUJ50_RS03955;IUJ50_RS06215;IUJ50_RS06220;IUJ50_RS12065;IUJ50_RS12070;IUJ50_RS12075;IUJ50_RS12080;IUJ50_RS12385;IUJ50_RS13435;IUJ50_RS16805;IUJ50_RS17550;IUJ50_RS20810;IUJ50_RS21035;IUJ50_RS22510;IUJ50_RS22515;IUJ50_RS22520;IUJ50_RS22525;IUJ50_RS24540;IUJ50_RS24555
GO:0000155	phosphorelay sensor kinase activity	2	45	0.796019	IUJ50_RS01150;IUJ50_RS11350
GO:0008233	peptidase activity	11	209	0.799887	IUJ50_RS02665;IUJ50_RS03170;IUJ50_RS04795;IUJ50_RS06220;IUJ50_RS14720;IUJ50_RS14725;IUJ50_RS18185;IUJ50_RS18225;IUJ50_RS24640;IUJ50_RS25655;IUJ50_RS25660
GO:0008324	cation transmembrane transporter activity	31	545	0.801773	IUJ50_RS00060;IUJ50_RS01635;IUJ50_RS01640;IUJ50_RS02465;IUJ50_RS03160;IUJ50_RS03755;IUJ50_RS03955;IUJ50_RS06220;IUJ50_RS08790;IUJ50_RS10120;IUJ50_RS10200;IUJ50_RS11095;IUJ50_RS11420;IUJ50_RS11820;IUJ50_RS11900;IUJ50_RS12075;IUJ50_RS12935;IUJ50_RS13490;IUJ50_RS15260;IUJ50_RS17550;IUJ50_RS18265;IUJ50_RS19005;IUJ50_RS19145;IUJ50_RS19185;IUJ50_RS21035;IUJ50_RS22515;IUJ50_RS22520;IUJ50_RS22525;IUJ50_R…
GO:0004812	aminoacyl-tRNA ligase activity	2	46	0.806032	IUJ50_RS15115;IUJ50_RS24570
GO:0070011	peptidase activity, acting on L-amino acid peptides	10	193	0.806945	IUJ50_RS02665;IUJ50_RS03170;IUJ50_RS04795;IUJ50_RS14720;IUJ50_RS14725;IUJ50_RS18185;IUJ50_RS18225;IUJ50_RS24640;IUJ50_RS25655;IUJ50_RS25660
GO:0015605	organophosphate ester transmembrane transporter activity	11	211	0.809749	IUJ50_RS01635;IUJ50_RS01640;IUJ50_RS01645;IUJ50_RS03955;IUJ50_RS06220;IUJ50_RS12075;IUJ50_RS19185;IUJ50_RS21035;IUJ50_RS22515;IUJ50_RS22520;IUJ50_RS22525
GO:0003916	DNA topoisomerase activity	1	25	0.811121	IUJ50_RS00715
GO:0016684	oxidoreductase activity, acting on peroxide as acceptor	1	25	0.811121	IUJ50_RS02155
GO:0008519	ammonium transmembrane transporter activity	7	141	0.813017	IUJ50_RS01640;IUJ50_RS03955;IUJ50_RS06220;IUJ50_RS08790;IUJ50_RS12075;IUJ50_RS21035;IUJ50_RS22525
GO:0015399	primary active transmembrane transporter activity	26	466	0.813903	IUJ50_RS00065;IUJ50_RS00575;IUJ50_RS01635;IUJ50_RS01640;IUJ50_RS01645;IUJ50_RS02470;IUJ50_RS03160;IUJ50_RS03955;IUJ50_RS06215;IUJ50_RS06220;IUJ50_RS12065;IUJ50_RS12070;IUJ50_RS12075;IUJ50_RS12080;IUJ50_RS12385;IUJ50_RS13435;IUJ50_RS16805;IUJ50_RS17550;IUJ50_RS20810;IUJ50_RS21035;IUJ50_RS22510;IUJ50_RS22515;IUJ50_RS22520;IUJ50_RS22525;IUJ50_RS24540;IUJ50_RS24555
GO:0008649	rRNA methyltransferase activity	2	47	0.815607	IUJ50_RS20605;IUJ50_RS26540
GO:0005342	organic acid transmembrane transporter activity	17	316	0.818077	IUJ50_RS00060;IUJ50_RS01640;IUJ50_RS03160;IUJ50_RS03755;IUJ50_RS03955;IUJ50_RS06220;IUJ50_RS08790;IUJ50_RS10200;IUJ50_RS11820;IUJ50_RS12075;IUJ50_RS12935;IUJ50_RS13490;IUJ50_RS15260;IUJ50_RS19185;IUJ50_RS21035;IUJ50_RS22525;IUJ50_RS24555
GO:0046943	carboxylic acid transmembrane transporter activity	17	316	0.818077	IUJ50_RS00060;IUJ50_RS01640;IUJ50_RS03160;IUJ50_RS03755;IUJ50_RS03955;IUJ50_RS06220;IUJ50_RS08790;IUJ50_RS10200;IUJ50_RS11820;IUJ50_RS12075;IUJ50_RS12935;IUJ50_RS13490;IUJ50_RS15260;IUJ50_RS19185;IUJ50_RS21035;IUJ50_RS22525;IUJ50_RS24555
GO:0004003	ATP-dependent DNA helicase activity	1	26	0.823341	IUJ50_RS12390
GO:0016780	phosphotransferase activity, for other substituted phosphate groups	1	26	0.823341	IUJ50_RS11305
GO:0008173	RNA methyltransferase activity	3	68	0.823349	IUJ50_RS02615;IUJ50_RS20605;IUJ50_RS26540
GO:0008757	S-adenosylmethionine-dependent methyltransferase activity	4	88	0.827859	IUJ50_RS02615;IUJ50_RS18235;IUJ50_RS20605;IUJ50_RS26540
GO:0018835	carbon phosphorus lyase activity	7	144	0.829642	IUJ50_RS01640;IUJ50_RS03955;IUJ50_RS06220;IUJ50_RS12075;IUJ50_RS21035;IUJ50_RS22525;IUJ50_RS24640
GO:0016765	transferase activity, transferring alkyl or aryl (other than methyl) groups	3	69	0.830899	IUJ50_RS00105;IUJ50_RS07305;IUJ50_RS14725
GO:0022891	substrate-specific transmembrane transporter activity	49	849	0.831062	IUJ50_RS00060;IUJ50_RS00065;IUJ50_RS00575;IUJ50_RS01635;IUJ50_RS01640;IUJ50_RS01645;IUJ50_RS02465;IUJ50_RS03160;IUJ50_RS03755;IUJ50_RS03875;IUJ50_RS03955;IUJ50_RS06220;IUJ50_RS08790;IUJ50_RS10120;IUJ50_RS10200;IUJ50_RS11095;IUJ50_RS11330;IUJ50_RS11420;IUJ50_RS11820;IUJ50_RS11900;IUJ50_RS12065;IUJ50_RS12070;IUJ50_RS12075;IUJ50_RS12080;IUJ50_RS12635;IUJ50_RS12935;IUJ50_RS13435;IUJ50_RS13490;IUJ50_R…
GO:0015665	alcohol transmembrane transporter activity	10	198	0.83116	IUJ50_RS01640;IUJ50_RS03955;IUJ50_RS06220;IUJ50_RS12075;IUJ50_RS13490;IUJ50_RS18240;IUJ50_RS18245;IUJ50_RS19185;IUJ50_RS21035;IUJ50_RS22525
GO:0033232	D-methionine-transporting ATPase activity	6	126	0.831188	IUJ50_RS01640;IUJ50_RS03955;IUJ50_RS06220;IUJ50_RS12075;IUJ50_RS21035;IUJ50_RS22525
GO:0048474	D-methionine transmembrane transporter activity	6	126	0.831188	IUJ50_RS01640;IUJ50_RS03955;IUJ50_RS06220;IUJ50_RS12075;IUJ50_RS21035;IUJ50_RS22525
GO:1901243	methionine transmembrane-transporting ATPase activity	6	126	0.831188	IUJ50_RS01640;IUJ50_RS03955;IUJ50_RS06220;IUJ50_RS12075;IUJ50_RS21035;IUJ50_RS22525
GO:1901677	phosphate transmembrane transporter activity	11	216	0.832836	IUJ50_RS01635;IUJ50_RS01640;IUJ50_RS01645;IUJ50_RS03955;IUJ50_RS06220;IUJ50_RS12075;IUJ50_RS19185;IUJ50_RS21035;IUJ50_RS22515;IUJ50_RS22520;IUJ50_RS22525
GO:0046983	protein dimerization activity	2	49	0.833501	IUJ50_RS19180;IUJ50_RS21220
GO:0046872	metal ion binding	49	850	0.833563	IUJ50_RS01885;IUJ50_RS02665;IUJ50_RS03315;IUJ50_RS03340;IUJ50_RS03760;IUJ50_RS03885;IUJ50_RS04650;IUJ50_RS04795;IUJ50_RS05165;IUJ50_RS05170;IUJ50_RS05175;IUJ50_RS05965;IUJ50_RS06230;IUJ50_RS10105;IUJ50_RS10180;IUJ50_RS11430;IUJ50_RS11595;IUJ50_RS11820;IUJ50_RS11880;IUJ50_RS13205;IUJ50_RS13210;IUJ50_RS13490;IUJ50_RS14515;IUJ50_RS14720;IUJ50_RS14725;IUJ50_RS14970;IUJ50_RS16805;IUJ50_RS18235;IUJ50_R…
GO:0000104	succinate dehydrogenase activity	1	27	0.834774	IUJ50_RS10125
GO:0008374	O-acyltransferase activity	1	27	0.834774	IUJ50_RS19195
GO:0005260	channel-conductance-controlling ATPase activity	6	127	0.836753	IUJ50_RS01640;IUJ50_RS03955;IUJ50_RS06220;IUJ50_RS12075;IUJ50_RS21035;IUJ50_RS22525
GO:0042625	ATPase coupled ion transmembrane transporter activity	15	287	0.838396	IUJ50_RS00065;IUJ50_RS00575;IUJ50_RS01635;IUJ50_RS01640;IUJ50_RS01645;IUJ50_RS03160;IUJ50_RS03955;IUJ50_RS06220;IUJ50_RS12075;IUJ50_RS21035;IUJ50_RS22510;IUJ50_RS22515;IUJ50_RS22520;IUJ50_RS22525;IUJ50_RS24555
GO:0019201	nucleotide kinase activity	2	50	0.841849	IUJ50_RS24580;IUJ50_RS26260
GO:0015417	polyamine-transporting ATPase activity	6	128	0.842171	IUJ50_RS01640;IUJ50_RS03955;IUJ50_RS06220;IUJ50_RS12075;IUJ50_RS21035;IUJ50_RS22525
GO:0015439	heme-transporting ATPase activity	6	128	0.842171	IUJ50_RS01640;IUJ50_RS03955;IUJ50_RS06220;IUJ50_RS12075;IUJ50_RS21035;IUJ50_RS22525
GO:0042943	D-amino acid transmembrane transporter activity	6	128	0.842171	IUJ50_RS01640;IUJ50_RS03955;IUJ50_RS06220;IUJ50_RS12075;IUJ50_RS21035;IUJ50_RS22525
GO:0043214	bacteriocin-transporting ATPase activity	6	128	0.842171	IUJ50_RS01640;IUJ50_RS03955;IUJ50_RS06220;IUJ50_RS12075;IUJ50_RS21035;IUJ50_RS22525
GO:0043865	methionine transmembrane transporter activity	6	128	0.842171	IUJ50_RS01640;IUJ50_RS03955;IUJ50_RS06220;IUJ50_RS12075;IUJ50_RS21035;IUJ50_RS22525
GO:0015462	protein-transmembrane transporting ATPase activity	6	129	0.847443	IUJ50_RS01640;IUJ50_RS03955;IUJ50_RS06220;IUJ50_RS12075;IUJ50_RS21035;IUJ50_RS22525
GO:0003924	GTPase activity	8	166	0.848723	IUJ50_RS03955;IUJ50_RS06220;IUJ50_RS12075;IUJ50_RS14725;IUJ50_RS20615;IUJ50_RS21035;IUJ50_RS22525;IUJ50_RS24555
GO:1901618	organic hydroxy compound transmembrane transporter activity	10	202	0.848813	IUJ50_RS01640;IUJ50_RS03955;IUJ50_RS06220;IUJ50_RS12075;IUJ50_RS13490;IUJ50_RS18240;IUJ50_RS18245;IUJ50_RS19185;IUJ50_RS21035;IUJ50_RS22525
GO:0043022	ribosome binding	3	72	0.851913	IUJ50_RS06220;IUJ50_RS20615;IUJ50_RS21205
GO:0015220	choline transmembrane transporter activity	6	130	0.852571	IUJ50_RS01640;IUJ50_RS03955;IUJ50_RS06220;IUJ50_RS12075;IUJ50_RS21035;IUJ50_RS22525
GO:0015440	peptide-transporting ATPase activity	6	130	0.852571	IUJ50_RS01640;IUJ50_RS03955;IUJ50_RS06220;IUJ50_RS12075;IUJ50_RS21035;IUJ50_RS22525
GO:0016831	carboxy-lyase activity	6	130	0.852571	IUJ50_RS08785;IUJ50_RS10120;IUJ50_RS11095;IUJ50_RS14515;IUJ50_RS19215;IUJ50_RS22675
GO:0022885	bacteriocin transmembrane transporter activity	6	130	0.852571	IUJ50_RS01640;IUJ50_RS03955;IUJ50_RS06220;IUJ50_RS12075;IUJ50_RS21035;IUJ50_RS22525
GO:0015075	ion transmembrane transporter activity	38	678	0.852814	IUJ50_RS00060;IUJ50_RS00065;IUJ50_RS00575;IUJ50_RS01635;IUJ50_RS01640;IUJ50_RS01645;IUJ50_RS02465;IUJ50_RS03160;IUJ50_RS03755;IUJ50_RS03955;IUJ50_RS06220;IUJ50_RS08790;IUJ50_RS10120;IUJ50_RS10200;IUJ50_RS11095;IUJ50_RS11330;IUJ50_RS11420;IUJ50_RS11820;IUJ50_RS11900;IUJ50_RS12075;IUJ50_RS12935;IUJ50_RS13490;IUJ50_RS15260;IUJ50_RS17550;IUJ50_RS18240;IUJ50_RS18245;IUJ50_RS18265;IUJ50_RS19005;IUJ50_R…
GO:0008194	UDP-glycosyltransferase activity	1	29	0.855476	IUJ50_RS12270
GO:0008144	drug binding	28	513	0.855511	IUJ50_RS01150;IUJ50_RS01640;IUJ50_RS03185;IUJ50_RS03780;IUJ50_RS03855;IUJ50_RS04815;IUJ50_RS07740;IUJ50_RS09030;IUJ50_RS10105;IUJ50_RS10195;IUJ50_RS11305;IUJ50_RS11430;IUJ50_RS13205;IUJ50_RS13210;IUJ50_RS14720;IUJ50_RS14725;IUJ50_RS14970;IUJ50_RS15115;IUJ50_RS18495;IUJ50_RS20610;IUJ50_RS20615;IUJ50_RS21180;IUJ50_RS21735;IUJ50_RS22525;IUJ50_RS22865;IUJ50_RS23185;IUJ50_RS23400;IUJ50_RS24570
GO:0008028	monocarboxylic acid transmembrane transporter activity	13	257	0.856359	IUJ50_RS00060;IUJ50_RS01640;IUJ50_RS03755;IUJ50_RS03955;IUJ50_RS06220;IUJ50_RS10200;IUJ50_RS12075;IUJ50_RS12935;IUJ50_RS13490;IUJ50_RS15260;IUJ50_RS19185;IUJ50_RS21035;IUJ50_RS22525
GO:0022890	inorganic cation transmembrane transporter activity	25	463	0.856659	IUJ50_RS01640;IUJ50_RS02465;IUJ50_RS03755;IUJ50_RS03955;IUJ50_RS06220;IUJ50_RS08790;IUJ50_RS10120;IUJ50_RS10200;IUJ50_RS11095;IUJ50_RS11420;IUJ50_RS11820;IUJ50_RS11900;IUJ50_RS12075;IUJ50_RS12935;IUJ50_RS13490;IUJ50_RS15260;IUJ50_RS17550;IUJ50_RS18265;IUJ50_RS19145;IUJ50_RS19185;IUJ50_RS21035;IUJ50_RS22515;IUJ50_RS22525;IUJ50_RS23405;IUJ50_RS25225
GO:0015221	lipopolysaccharide transmembrane transporter activity	6	131	0.857559	IUJ50_RS01640;IUJ50_RS03955;IUJ50_RS06220;IUJ50_RS12075;IUJ50_RS21035;IUJ50_RS22525
GO:0005488	binding	162	2637	0.861648	IUJ50_RS00065;IUJ50_RS00105;IUJ50_RS00575;IUJ50_RS00715;IUJ50_RS01150;IUJ50_RS01155;IUJ50_RS01635;IUJ50_RS01640;IUJ50_RS01885;IUJ50_RS01890;IUJ50_RS02100;IUJ50_RS02130;IUJ50_RS02145;IUJ50_RS02220;IUJ50_RS02410;IUJ50_RS02440;IUJ50_RS02465;IUJ50_RS02615;IUJ50_RS02655;IUJ50_RS02660;IUJ50_RS02665;IUJ50_RS03160;IUJ50_RS03180;IUJ50_RS03185;IUJ50_RS03315;IUJ50_RS03340;IUJ50_RS03760;IUJ50_RS03780;IUJ50_R…
GO:0005254	chloride channel activity	6	132	0.862408	IUJ50_RS01640;IUJ50_RS03955;IUJ50_RS06220;IUJ50_RS12075;IUJ50_RS21035;IUJ50_RS22525
GO:0032778	cobalt-transporting ATPase activity	6	132	0.862408	IUJ50_RS01640;IUJ50_RS03955;IUJ50_RS06220;IUJ50_RS12075;IUJ50_RS21035;IUJ50_RS22525
GO:0050136	NADH dehydrogenase (quinone) activity	2	53	0.86467	IUJ50_RS03340;IUJ50_RS20150
GO:0019213	deacetylase activity	1	30	0.864836	IUJ50_RS24640
GO:0015108	chloride transmembrane transporter activity	6	133	0.86712	IUJ50_RS01640;IUJ50_RS03955;IUJ50_RS06220;IUJ50_RS12075;IUJ50_RS21035;IUJ50_RS22525
GO:0015203	polyamine transmembrane transporter activity	6	133	0.86712	IUJ50_RS01640;IUJ50_RS03955;IUJ50_RS06220;IUJ50_RS12075;IUJ50_RS21035;IUJ50_RS22525
GO:0042954	lipoprotein transporter activity	6	133	0.86712	IUJ50_RS01640;IUJ50_RS03955;IUJ50_RS06220;IUJ50_RS12075;IUJ50_RS21035;IUJ50_RS22525
GO:0048037	cofactor binding	31	568	0.868014	IUJ50_RS01635;IUJ50_RS01885;IUJ50_RS02100;IUJ50_RS02130;IUJ50_RS03180;IUJ50_RS03780;IUJ50_RS03870;IUJ50_RS03885;IUJ50_RS03890;IUJ50_RS03945;IUJ50_RS04650;IUJ50_RS04815;IUJ50_RS10110;IUJ50_RS10125;IUJ50_RS10185;IUJ50_RS10195;IUJ50_RS14515;IUJ50_RS15680;IUJ50_RS16210;IUJ50_RS18235;IUJ50_RS18495;IUJ50_RS19165;IUJ50_RS19180;IUJ50_RS19200;IUJ50_RS19205;IUJ50_RS19215;IUJ50_RS20605;IUJ50_RS21735;IUJ50_R…
GO:0022892	substrate-specific transporter activity	52	914	0.868304	IUJ50_RS00060;IUJ50_RS00065;IUJ50_RS00575;IUJ50_RS01635;IUJ50_RS01640;IUJ50_RS01645;IUJ50_RS02465;IUJ50_RS02470;IUJ50_RS03160;IUJ50_RS03755;IUJ50_RS03875;IUJ50_RS03955;IUJ50_RS06215;IUJ50_RS06220;IUJ50_RS08790;IUJ50_RS10120;IUJ50_RS10200;IUJ50_RS11095;IUJ50_RS11330;IUJ50_RS11420;IUJ50_RS11820;IUJ50_RS11900;IUJ50_RS12065;IUJ50_RS12070;IUJ50_RS12075;IUJ50_RS12080;IUJ50_RS12635;IUJ50_RS12935;IUJ50_R…
GO:0003954	NADH dehydrogenase activity	2	54	0.871582	IUJ50_RS03340;IUJ50_RS20150
GO:0005253	anion channel activity	6	134	0.871699	IUJ50_RS01640;IUJ50_RS03955;IUJ50_RS06220;IUJ50_RS12075;IUJ50_RS21035;IUJ50_RS22525
GO:0015232	heme transporter activity	6	134	0.871699	IUJ50_RS01640;IUJ50_RS03955;IUJ50_RS06220;IUJ50_RS12075;IUJ50_RS21035;IUJ50_RS22525
GO:0003676	nucleic acid binding	59	1030	0.873169	IUJ50_RS00715;IUJ50_RS01155;IUJ50_RS02145;IUJ50_RS02220;IUJ50_RS02440;IUJ50_RS02465;IUJ50_RS02615;IUJ50_RS02655;IUJ50_RS03160;IUJ50_RS04340;IUJ50_RS04390;IUJ50_RS04440;IUJ50_RS04645;IUJ50_RS05970;IUJ50_RS06220;IUJ50_RS07305;IUJ50_RS07310;IUJ50_RS09095;IUJ50_RS09625;IUJ50_RS10105;IUJ50_RS10180;IUJ50_RS11355;IUJ50_RS11595;IUJ50_RS12385;IUJ50_RS12390;IUJ50_RS13150;IUJ50_RS13435;IUJ50_RS13865;IUJ50_R…
GO:0016840	carbon-nitrogen lyase activity	1	31	0.873592	IUJ50_RS15940
GO:0019239	deaminase activity	1	31	0.873592	IUJ50_RS24640
GO:0016741	transferase activity, transferring one-carbon groups	7	154	0.876794	IUJ50_RS02615;IUJ50_RS18235;IUJ50_RS20605;IUJ50_RS23225;IUJ50_RS23800;IUJ50_RS26540;IUJ50_RS26720
GO:0015416	organic phosphonate transmembrane-transporting ATPase activity	8	173	0.878393	IUJ50_RS01640;IUJ50_RS01645;IUJ50_RS03955;IUJ50_RS06220;IUJ50_RS12075;IUJ50_RS21035;IUJ50_RS22515;IUJ50_RS22525
GO:0015604	organic phosphonate transmembrane transporter activity	8	173	0.878393	IUJ50_RS01640;IUJ50_RS01645;IUJ50_RS03955;IUJ50_RS06220;IUJ50_RS12075;IUJ50_RS21035;IUJ50_RS22515;IUJ50_RS22525
GO:0019829	cation-transporting ATPase activity	11	228	0.879526	IUJ50_RS01635;IUJ50_RS01640;IUJ50_RS03160;IUJ50_RS03955;IUJ50_RS06220;IUJ50_RS12075;IUJ50_RS21035;IUJ50_RS22515;IUJ50_RS22520;IUJ50_RS22525;IUJ50_RS24555
GO:1901505	carbohydrate derivative transporter activity	9	192	0.880619	IUJ50_RS01640;IUJ50_RS03955;IUJ50_RS06220;IUJ50_RS12075;IUJ50_RS12635;IUJ50_RS19005;IUJ50_RS19185;IUJ50_RS21035;IUJ50_RS22525
GO:0008026	ATP-dependent helicase activity	1	32	0.881783	IUJ50_RS12390
GO:0070035	purine NTP-dependent helicase activity	1	32	0.881783	IUJ50_RS12390
GO:0016779	nucleotidyltransferase activity	8	174	0.882215	IUJ50_RS02465;IUJ50_RS03945;IUJ50_RS11325;IUJ50_RS14725;IUJ50_RS20150;IUJ50_RS20610;IUJ50_RS20615;IUJ50_RS26680
GO:0015087	cobalt ion transmembrane transporter activity	6	138	0.888722	IUJ50_RS01640;IUJ50_RS03955;IUJ50_RS06220;IUJ50_RS12075;IUJ50_RS21035;IUJ50_RS22525
GO:0015414	nitrate transmembrane-transporting ATPase activity	6	138	0.888722	IUJ50_RS01640;IUJ50_RS03955;IUJ50_RS06220;IUJ50_RS12075;IUJ50_RS21035;IUJ50_RS22525
GO:0005507	copper ion binding	1	33	0.889446	IUJ50_RS02665
GO:0008863	formate dehydrogenase (NAD+) activity	1	33	0.889446	IUJ50_RS03340
GO:0016895	exodeoxyribonuclease activity, producing 5'-phosphomonoesters	1	33	0.889446	IUJ50_RS12390
GO:0046873	metal ion transmembrane transporter activity	16	321	0.891902	IUJ50_RS01640;IUJ50_RS03755;IUJ50_RS03955;IUJ50_RS06220;IUJ50_RS10120;IUJ50_RS10200;IUJ50_RS11095;IUJ50_RS11420;IUJ50_RS11820;IUJ50_RS12075;IUJ50_RS13490;IUJ50_RS17550;IUJ50_RS21035;IUJ50_RS22515;IUJ50_RS22525;IUJ50_RS25225
GO:0031263	amine-transporting ATPase activity	8	177	0.893096	IUJ50_RS01640;IUJ50_RS03160;IUJ50_RS03955;IUJ50_RS06220;IUJ50_RS12075;IUJ50_RS21035;IUJ50_RS22525;IUJ50_RS24555
GO:0015450	P-P-bond-hydrolysis-driven protein transmembrane transporter activity	7	159	0.896005	IUJ50_RS01640;IUJ50_RS03955;IUJ50_RS06220;IUJ50_RS12075;IUJ50_RS17550;IUJ50_RS21035;IUJ50_RS22525
GO:0004252	serine-type endopeptidase activity	2	58	0.896108	IUJ50_RS14725;IUJ50_RS18225
GO:0015112	nitrate transmembrane transporter activity	6	140	0.896494	IUJ50_RS01640;IUJ50_RS03955;IUJ50_RS06220;IUJ50_RS12075;IUJ50_RS21035;IUJ50_RS22525
GO:0004529	exodeoxyribonuclease activity	1	34	0.896613	IUJ50_RS12390
GO:0016859	cis-trans isomerase activity	1	34	0.896613	IUJ50_RS10185
GO:0005215	transporter activity	59	1046	0.901537	IUJ50_RS00060;IUJ50_RS00065;IUJ50_RS00575;IUJ50_RS01635;IUJ50_RS01640;IUJ50_RS01645;IUJ50_RS02465;IUJ50_RS02470;IUJ50_RS02930;IUJ50_RS03160;IUJ50_RS03755;IUJ50_RS03875;IUJ50_RS03955;IUJ50_RS06215;IUJ50_RS06220;IUJ50_RS06225;IUJ50_RS08790;IUJ50_RS10120;IUJ50_RS10200;IUJ50_RS11095;IUJ50_RS11330;IUJ50_RS11420;IUJ50_RS11820;IUJ50_RS11900;IUJ50_RS12065;IUJ50_RS12070;IUJ50_RS12075;IUJ50_RS12080;IUJ50_R…
GO:0005319	lipid transporter activity	6	142	0.903801	IUJ50_RS01640;IUJ50_RS03955;IUJ50_RS06220;IUJ50_RS12075;IUJ50_RS21035;IUJ50_RS22525
GO:0008320	protein transmembrane transporter activity	7	162	0.906277	IUJ50_RS01640;IUJ50_RS03955;IUJ50_RS06220;IUJ50_RS12075;IUJ50_RS17550;IUJ50_RS21035;IUJ50_RS22525
GO:0004222	metalloendopeptidase activity	1	36	0.909588	IUJ50_RS14725
GO:0008135	translation factor activity, RNA binding	1	36	0.909588	IUJ50_RS20615
GO:0033293	monocarboxylic acid binding	1	36	0.909588	IUJ50_RS21735
GO:0016410	N-acyltransferase activity	3	83	0.910705	IUJ50_RS03775;IUJ50_RS04810;IUJ50_RS11325
GO:0016881	acid-amino acid ligase activity	1	37	0.915454	IUJ50_RS22865
GO:0051536	iron-sulfur cluster binding	7	165	0.915674	IUJ50_RS01635;IUJ50_RS03340;IUJ50_RS03885;IUJ50_RS19150;IUJ50_RS19160;IUJ50_RS19180;IUJ50_RS20150
GO:0016875	ligase activity, forming carbon-oxygen bonds	2	63	0.920656	IUJ50_RS15115;IUJ50_RS24570
GO:0016876	ligase activity, forming aminoacyl-tRNA and related compounds	2	63	0.920656	IUJ50_RS15115;IUJ50_RS24570
GO:0008175	tRNA methyltransferase activity	1	38	0.920941	IUJ50_RS02615
GO:0051540	metal cluster binding	7	167	0.92148	IUJ50_RS01635;IUJ50_RS03340;IUJ50_RS03885;IUJ50_RS19150;IUJ50_RS19160;IUJ50_RS19180;IUJ50_RS20150
GO:0060089	molecular transducer activity	3	86	0.92258	IUJ50_RS01150;IUJ50_RS09625;IUJ50_RS11350
GO:0016857	racemase and epimerase activity, acting on carbohydrates and derivatives	1	39	0.926073	IUJ50_RS19165
GO:0005515	protein binding	33	631	0.926137	IUJ50_RS01890;IUJ50_RS02660;IUJ50_RS03875;IUJ50_RS03880;IUJ50_RS04790;IUJ50_RS04815;IUJ50_RS05870;IUJ50_RS07740;IUJ50_RS08785;IUJ50_RS09030;IUJ50_RS09625;IUJ50_RS10105;IUJ50_RS10180;IUJ50_RS11430;IUJ50_RS11590;IUJ50_RS13165;IUJ50_RS13205;IUJ50_RS13210;IUJ50_RS13865;IUJ50_RS14720;IUJ50_RS14725;IUJ50_RS14970;IUJ50_RS15115;IUJ50_RS18185;IUJ50_RS18235;IUJ50_RS18495;IUJ50_RS19180;IUJ50_RS20200;IUJ50_R…
GO:0030246	carbohydrate binding	2	66	0.932656	IUJ50_RS12080;IUJ50_RS13435
GO:0015267	channel activity	9	210	0.932989	IUJ50_RS01640;IUJ50_RS03955;IUJ50_RS06220;IUJ50_RS06225;IUJ50_RS12075;IUJ50_RS13165;IUJ50_RS21035;IUJ50_RS22525;IUJ50_RS24720
GO:0022803	passive transmembrane transporter activity	9	210	0.932989	IUJ50_RS01640;IUJ50_RS03955;IUJ50_RS06220;IUJ50_RS06225;IUJ50_RS12075;IUJ50_RS13165;IUJ50_RS21035;IUJ50_RS22525;IUJ50_RS24720
GO:0004386	helicase activity	4	111	0.934188	IUJ50_RS12390;IUJ50_RS14725;IUJ50_RS24580;IUJ50_RS26260
GO:0004596	peptide alpha-N-acetyltransferase activity	1	41	0.935362	IUJ50_RS11325
GO:0008999	ribosomal-protein-alanine N-acetyltransferase activity	1	41	0.935362	IUJ50_RS11325
GO:0034212	peptide N-acetyltransferase activity	1	41	0.935362	IUJ50_RS11325
GO:0019205	nucleobase-containing compound kinase activity	2	67	0.93626	IUJ50_RS24580;IUJ50_RS26260
GO:0038023	signaling receptor activity	2	67	0.93626	IUJ50_RS01150;IUJ50_RS11350
GO:0015197	peptide transporter activity	6	154	0.938977	IUJ50_RS01640;IUJ50_RS03955;IUJ50_RS06220;IUJ50_RS12075;IUJ50_RS21035;IUJ50_RS22525
GO:1904680	peptide transmembrane transporter activity	6	154	0.938977	IUJ50_RS01640;IUJ50_RS03955;IUJ50_RS06220;IUJ50_RS12075;IUJ50_RS21035;IUJ50_RS22525
GO:0022884	macromolecule transmembrane transporter activity	7	174	0.939165	IUJ50_RS01640;IUJ50_RS03955;IUJ50_RS06220;IUJ50_RS12075;IUJ50_RS17550;IUJ50_RS21035;IUJ50_RS22525
GO:0043021	ribonucleoprotein complex binding	3	91	0.939214	IUJ50_RS06220;IUJ50_RS20615;IUJ50_RS21205
GO:0005381	iron ion transmembrane transporter activity	1	42	0.939561	IUJ50_RS22515
GO:0033218	amide binding	1	42	0.939561	IUJ50_RS16805
GO:0001130	bacterial-type RNA polymerase transcription factor activity, sequence-specific DNA binding	1	43	0.943488	IUJ50_RS23225
GO:0004520	endodeoxyribonuclease activity	7	176	0.943529	IUJ50_RS01640;IUJ50_RS03955;IUJ50_RS12075;IUJ50_RS21035;IUJ50_RS22525;IUJ50_RS23800;IUJ50_RS24645
GO:0009381	excinuclease ABC activity	5	137	0.94696	IUJ50_RS01640;IUJ50_RS03955;IUJ50_RS12075;IUJ50_RS21035;IUJ50_RS22525
GO:0008170	N-methyltransferase activity	1	44	0.947161	IUJ50_RS26540
GO:0016796	exonuclease activity, active with either ribo- or deoxyribonucleic acids and producing 5'-phosphomonoesters	1	45	0.950596	IUJ50_RS12390
GO:0070283	radical SAM enzyme activity	1	45	0.950596	IUJ50_RS03340
GO:0005216	ion channel activity	6	160	0.951864	IUJ50_RS01640;IUJ50_RS03955;IUJ50_RS06220;IUJ50_RS12075;IUJ50_RS21035;IUJ50_RS22525
GO:0004527	exonuclease activity	3	97	0.954807	IUJ50_RS12075;IUJ50_RS12390;IUJ50_RS22525
GO:0022838	substrate-specific channel activity	6	162	0.955584	IUJ50_RS01640;IUJ50_RS03955;IUJ50_RS06220;IUJ50_RS12075;IUJ50_RS21035;IUJ50_RS22525
GO:0008134	transcription factor binding	1	47	0.956813	IUJ50_RS14725
GO:0010181	FMN binding	1	47	0.956813	IUJ50_RS15680
GO:0004872	receptor activity	2	74	0.956825	IUJ50_RS01150;IUJ50_RS11350
GO:0030145	manganese ion binding	1	48	0.959623	IUJ50_RS22050
GO:0004536	deoxyribonuclease activity	8	205	0.959814	IUJ50_RS01640;IUJ50_RS03955;IUJ50_RS12075;IUJ50_RS12390;IUJ50_RS21035;IUJ50_RS22525;IUJ50_RS23800;IUJ50_RS24645
GO:0015413	nickel-transporting ATPase activity	6	167	0.963776	IUJ50_RS01640;IUJ50_RS03955;IUJ50_RS06220;IUJ50_RS12075;IUJ50_RS21035;IUJ50_RS22525
GO:0033283	organic acid-transporting ATPase activity	6	168	0.96524	IUJ50_RS01640;IUJ50_RS03955;IUJ50_RS06220;IUJ50_RS12075;IUJ50_RS21035;IUJ50_RS22525
GO:0033284	carboxylic acid-transporting ATPase activity	6	168	0.96524	IUJ50_RS01640;IUJ50_RS03955;IUJ50_RS06220;IUJ50_RS12075;IUJ50_RS21035;IUJ50_RS22525
GO:0033285	monocarboxylic acid-transporting ATPase activity	6	168	0.96524	IUJ50_RS01640;IUJ50_RS03955;IUJ50_RS06220;IUJ50_RS12075;IUJ50_RS21035;IUJ50_RS22525
GO:0033286	ectoine-transporting ATPase activity	6	168	0.96524	IUJ50_RS01640;IUJ50_RS03955;IUJ50_RS06220;IUJ50_RS12075;IUJ50_RS21035;IUJ50_RS22525
GO:0033287	hydroxyectoine transmembrane transporter activity	6	168	0.96524	IUJ50_RS01640;IUJ50_RS03955;IUJ50_RS06220;IUJ50_RS12075;IUJ50_RS21035;IUJ50_RS22525
GO:0033288	hydroxyectoine-transporting ATPase activity	6	168	0.96524	IUJ50_RS01640;IUJ50_RS03955;IUJ50_RS06220;IUJ50_RS12075;IUJ50_RS21035;IUJ50_RS22525
GO:0051471	ectoine transmembrane transporter activity	6	168	0.96524	IUJ50_RS01640;IUJ50_RS03955;IUJ50_RS06220;IUJ50_RS12075;IUJ50_RS21035;IUJ50_RS22525
GO:0043565	sequence-specific DNA binding	8	209	0.965405	IUJ50_RS02440;IUJ50_RS04440;IUJ50_RS18225;IUJ50_RS21380;IUJ50_RS23225;IUJ50_RS23800;IUJ50_RS24140;IUJ50_RS26685
GO:0016151	nickel cation binding	1	53	0.971164	IUJ50_RS24640
GO:0008565	protein transporter activity	9	234	0.971299	IUJ50_RS01640;IUJ50_RS02470;IUJ50_RS03955;IUJ50_RS06215;IUJ50_RS06220;IUJ50_RS12075;IUJ50_RS17550;IUJ50_RS21035;IUJ50_RS22525
GO:0015099	nickel cation transmembrane transporter activity	6	173	0.971783	IUJ50_RS01640;IUJ50_RS03955;IUJ50_RS06220;IUJ50_RS12075;IUJ50_RS21035;IUJ50_RS22525
GO:0004175	endopeptidase activity	3	111	0.977886	IUJ50_RS14720;IUJ50_RS14725;IUJ50_RS18225
GO:0003724	RNA helicase activity	1	57	0.977978	IUJ50_RS14725
GO:0016788	hydrolase activity, acting on ester bonds	21	471	0.978912	IUJ50_RS01640;IUJ50_RS02410;IUJ50_RS02420;IUJ50_RS03760;IUJ50_RS03865;IUJ50_RS03875;IUJ50_RS03880;IUJ50_RS03955;IUJ50_RS04795;IUJ50_RS12075;IUJ50_RS12390;IUJ50_RS15940;IUJ50_RS19195;IUJ50_RS21035;IUJ50_RS21380;IUJ50_RS22050;IUJ50_RS22525;IUJ50_RS23695;IUJ50_RS23800;IUJ50_RS24645;IUJ50_RS25655
GO:0044877	macromolecular complex binding	3	114	0.981097	IUJ50_RS06220;IUJ50_RS20615;IUJ50_RS21205
GO:0051539	4 iron, 4 sulfur cluster binding	3	116	0.982987	IUJ50_RS01635;IUJ50_RS03340;IUJ50_RS20150
GO:0072509	divalent inorganic cation transmembrane transporter activity	7	208	0.984209	IUJ50_RS01640;IUJ50_RS03955;IUJ50_RS06220;IUJ50_RS12075;IUJ50_RS21035;IUJ50_RS22515;IUJ50_RS22525
GO:0046915	transition metal ion transmembrane transporter activity	8	246	0.992188	IUJ50_RS01640;IUJ50_RS03955;IUJ50_RS06220;IUJ50_RS12075;IUJ50_RS21035;IUJ50_RS22515;IUJ50_RS22525;IUJ50_RS25225
GO:0008080	N-acetyltransferase activity	1	73	0.992531	IUJ50_RS11325
GO:0004519	endonuclease activity	7	228	0.993362	IUJ50_RS01640;IUJ50_RS03955;IUJ50_RS12075;IUJ50_RS21035;IUJ50_RS22525;IUJ50_RS23800;IUJ50_RS24645
GO:0003735	structural constituent of ribosome	1	84	0.996458	IUJ50_RS26255
GO:0019843	rRNA binding	1	89	0.997478	IUJ50_RS06220
GO:0004518	nuclease activity	8	278	0.998104	IUJ50_RS01640;IUJ50_RS03955;IUJ50_RS12075;IUJ50_RS12390;IUJ50_RS21035;IUJ50_RS22525;IUJ50_RS23800;IUJ50_RS24645
GO:0005198	structural molecule activity	2	156	0.99969	IUJ50_RS14725;IUJ50_RS26255
GO:0003723	RNA binding	4	278	0.999992	IUJ50_RS06220;IUJ50_RS14725;IUJ50_RS20615;IUJ50_RS21220
GO:0003674	molecular_function	135	2738	1	IUJ50_RS00105;IUJ50_RS00115;IUJ50_RS01150;IUJ50_RS01635;IUJ50_RS01640;IUJ50_RS01885;IUJ50_RS01890;IUJ50_RS02155;IUJ50_RS02460;IUJ50_RS02470;IUJ50_RS02665;IUJ50_RS03170;IUJ50_RS03180;IUJ50_RS03185;IUJ50_RS03760;IUJ50_RS03765;IUJ50_RS03770;IUJ50_RS03775;IUJ50_RS03780;IUJ50_RS03855;IUJ50_RS03860;IUJ50_RS03865;IUJ50_RS03870;IUJ50_RS03875;IUJ50_RS03880;IUJ50_RS03885;IUJ50_RS03890;IUJ50_RS03905;IUJ50_R…

## Sheet: Biological process
Table S5. GO analysis of DEGs
GO analysis (Biological process)of DEGs.
GO ID	Description	GeneRatio (266)	BgRatio (4145)	pvalue	geneID
GO:0019545	arginine catabolic process to succinate	10	10	1.00909e-12	IUJ50_RS03760;IUJ50_RS03765;IUJ50_RS03770;IUJ50_RS03775;IUJ50_RS03780;IUJ50_RS04795;IUJ50_RS04800;IUJ50_RS04805;IUJ50_RS04810;IUJ50_RS04815
GO:0009850	auxin metabolic process	14	24	1.5827e-11	IUJ50_RS03855;IUJ50_RS03860;IUJ50_RS03865;IUJ50_RS03870;IUJ50_RS03875;IUJ50_RS03880;IUJ50_RS03885;IUJ50_RS03890;IUJ50_RS03900;IUJ50_RS03905;IUJ50_RS03910;IUJ50_RS14515;IUJ50_RS19215;IUJ50_RS22675
GO:0010817	regulation of hormone levels	14	24	1.5827e-11	IUJ50_RS03855;IUJ50_RS03860;IUJ50_RS03865;IUJ50_RS03870;IUJ50_RS03875;IUJ50_RS03880;IUJ50_RS03885;IUJ50_RS03890;IUJ50_RS03900;IUJ50_RS03905;IUJ50_RS03910;IUJ50_RS14515;IUJ50_RS19215;IUJ50_RS22675
GO:0042445	hormone metabolic process	14	24	1.5827e-11	IUJ50_RS03855;IUJ50_RS03860;IUJ50_RS03865;IUJ50_RS03870;IUJ50_RS03875;IUJ50_RS03880;IUJ50_RS03885;IUJ50_RS03890;IUJ50_RS03900;IUJ50_RS03905;IUJ50_RS03910;IUJ50_RS14515;IUJ50_RS19215;IUJ50_RS22675
GO:0009852	auxin catabolic process	11	17	5.4536e-10	IUJ50_RS03855;IUJ50_RS03860;IUJ50_RS03865;IUJ50_RS03870;IUJ50_RS03875;IUJ50_RS03880;IUJ50_RS03885;IUJ50_RS03890;IUJ50_RS03900;IUJ50_RS03905;IUJ50_RS03910
GO:0042447	hormone catabolic process	11	17	5.4536e-10	IUJ50_RS03855;IUJ50_RS03860;IUJ50_RS03865;IUJ50_RS03870;IUJ50_RS03875;IUJ50_RS03880;IUJ50_RS03885;IUJ50_RS03890;IUJ50_RS03900;IUJ50_RS03905;IUJ50_RS03910
GO:0009407	toxin catabolic process	11	19	2.96508e-09	IUJ50_RS03855;IUJ50_RS03860;IUJ50_RS03865;IUJ50_RS03870;IUJ50_RS03875;IUJ50_RS03880;IUJ50_RS03885;IUJ50_RS03890;IUJ50_RS03900;IUJ50_RS03905;IUJ50_RS03910
GO:0006527	arginine catabolic process	16	44	4.33272e-09	IUJ50_RS03760;IUJ50_RS03765;IUJ50_RS03770;IUJ50_RS03775;IUJ50_RS03780;IUJ50_RS03910;IUJ50_RS04795;IUJ50_RS04800;IUJ50_RS04805;IUJ50_RS04810;IUJ50_RS04815;IUJ50_RS05965;IUJ50_RS08790;IUJ50_RS11950;IUJ50_RS19210;IUJ50_RS20160
GO:0006105	succinate metabolic process	10	16	5.70972e-09	IUJ50_RS03760;IUJ50_RS03765;IUJ50_RS03770;IUJ50_RS03775;IUJ50_RS03780;IUJ50_RS04795;IUJ50_RS04800;IUJ50_RS04805;IUJ50_RS04810;IUJ50_RS04815
GO:0090487	secondary metabolite catabolic process	11	20	6.21712e-09	IUJ50_RS03855;IUJ50_RS03860;IUJ50_RS03865;IUJ50_RS03870;IUJ50_RS03875;IUJ50_RS03880;IUJ50_RS03885;IUJ50_RS03890;IUJ50_RS03900;IUJ50_RS03905;IUJ50_RS03910
GO:0009065	glutamine family amino acid catabolic process	16	50	3.60036e-08	IUJ50_RS03760;IUJ50_RS03765;IUJ50_RS03770;IUJ50_RS03775;IUJ50_RS03780;IUJ50_RS03910;IUJ50_RS04795;IUJ50_RS04800;IUJ50_RS04805;IUJ50_RS04810;IUJ50_RS04815;IUJ50_RS05965;IUJ50_RS08790;IUJ50_RS11950;IUJ50_RS19210;IUJ50_RS20160
GO:0009404	toxin metabolic process	16	51	4.94736e-08	IUJ50_RS03855;IUJ50_RS03860;IUJ50_RS03865;IUJ50_RS03870;IUJ50_RS03875;IUJ50_RS03880;IUJ50_RS03885;IUJ50_RS03890;IUJ50_RS03900;IUJ50_RS03905;IUJ50_RS03910;IUJ50_RS04645;IUJ50_RS06220;IUJ50_RS18235;IUJ50_RS20610;IUJ50_RS20615
GO:0044712	single-organism catabolic process	87	801	5.72316e-08	IUJ50_RS02220;IUJ50_RS02410;IUJ50_RS02460;IUJ50_RS02470;IUJ50_RS02660;IUJ50_RS02665;IUJ50_RS03170;IUJ50_RS03180;IUJ50_RS03340;IUJ50_RS03755;IUJ50_RS03760;IUJ50_RS03765;IUJ50_RS03770;IUJ50_RS03775;IUJ50_RS03780;IUJ50_RS03855;IUJ50_RS03860;IUJ50_RS03865;IUJ50_RS03870;IUJ50_RS03875;IUJ50_RS03880;IUJ50_RS03885;IUJ50_RS03890;IUJ50_RS03900;IUJ50_RS03905;IUJ50_RS03910;IUJ50_RS03945;IUJ50_RS03970;IUJ50_R…
GO:0019402	galactitol metabolic process	6	6	6.62299e-08	IUJ50_RS18235;IUJ50_RS18240;IUJ50_RS18245;IUJ50_RS18250;IUJ50_RS18255;IUJ50_RS18275
GO:0006525	arginine metabolic process	17	67	5.83472e-07	IUJ50_RS03760;IUJ50_RS03765;IUJ50_RS03770;IUJ50_RS03775;IUJ50_RS03780;IUJ50_RS03910;IUJ50_RS04795;IUJ50_RS04800;IUJ50_RS04805;IUJ50_RS04810;IUJ50_RS04815;IUJ50_RS05965;IUJ50_RS08790;IUJ50_RS10195;IUJ50_RS11950;IUJ50_RS19210;IUJ50_RS20160
GO:0046395	carboxylic acid catabolic process	56	457	6.29608e-07	IUJ50_RS02220;IUJ50_RS02460;IUJ50_RS02470;IUJ50_RS03180;IUJ50_RS03340;IUJ50_RS03755;IUJ50_RS03760;IUJ50_RS03765;IUJ50_RS03770;IUJ50_RS03775;IUJ50_RS03780;IUJ50_RS03855;IUJ50_RS03860;IUJ50_RS03865;IUJ50_RS03870;IUJ50_RS03875;IUJ50_RS03880;IUJ50_RS03885;IUJ50_RS03890;IUJ50_RS03900;IUJ50_RS03905;IUJ50_RS03910;IUJ50_RS04340;IUJ50_RS04390;IUJ50_RS04650;IUJ50_RS04795;IUJ50_RS04800;IUJ50_RS04805;IUJ50_R…
GO:0010124	phenylacetate catabolic process	17	68	7.33627e-07	IUJ50_RS03770;IUJ50_RS03855;IUJ50_RS03860;IUJ50_RS03865;IUJ50_RS03870;IUJ50_RS03875;IUJ50_RS03880;IUJ50_RS03885;IUJ50_RS03890;IUJ50_RS03900;IUJ50_RS03905;IUJ50_RS03910;IUJ50_RS04805;IUJ50_RS11950;IUJ50_RS19210;IUJ50_RS20160;IUJ50_RS21735
GO:0016054	organic acid catabolic process	56	460	7.84745e-07	IUJ50_RS02220;IUJ50_RS02460;IUJ50_RS02470;IUJ50_RS03180;IUJ50_RS03340;IUJ50_RS03755;IUJ50_RS03760;IUJ50_RS03765;IUJ50_RS03770;IUJ50_RS03775;IUJ50_RS03780;IUJ50_RS03855;IUJ50_RS03860;IUJ50_RS03865;IUJ50_RS03870;IUJ50_RS03875;IUJ50_RS03880;IUJ50_RS03885;IUJ50_RS03890;IUJ50_RS03900;IUJ50_RS03905;IUJ50_RS03910;IUJ50_RS04340;IUJ50_RS04390;IUJ50_RS04650;IUJ50_RS04795;IUJ50_RS04800;IUJ50_RS04805;IUJ50_R…
GO:1901575	organic substance catabolic process	95	977	2.6284e-06	IUJ50_RS02100;IUJ50_RS02130;IUJ50_RS02220;IUJ50_RS02410;IUJ50_RS02460;IUJ50_RS02470;IUJ50_RS02660;IUJ50_RS02665;IUJ50_RS03170;IUJ50_RS03180;IUJ50_RS03340;IUJ50_RS03755;IUJ50_RS03760;IUJ50_RS03765;IUJ50_RS03770;IUJ50_RS03775;IUJ50_RS03780;IUJ50_RS03855;IUJ50_RS03860;IUJ50_RS03865;IUJ50_RS03870;IUJ50_RS03875;IUJ50_RS03880;IUJ50_RS03885;IUJ50_RS03890;IUJ50_RS03900;IUJ50_RS03905;IUJ50_RS03910;IUJ50_R…
GO:0042178	xenobiotic catabolic process	17	74	2.63384e-06	IUJ50_RS03770;IUJ50_RS03855;IUJ50_RS03860;IUJ50_RS03865;IUJ50_RS03870;IUJ50_RS03875;IUJ50_RS03880;IUJ50_RS03885;IUJ50_RS03890;IUJ50_RS03900;IUJ50_RS03905;IUJ50_RS03910;IUJ50_RS04805;IUJ50_RS11950;IUJ50_RS19210;IUJ50_RS20160;IUJ50_RS21735
GO:0009064	glutamine family amino acid metabolic process	25	148	5.31772e-06	IUJ50_RS03760;IUJ50_RS03765;IUJ50_RS03770;IUJ50_RS03775;IUJ50_RS03780;IUJ50_RS03870;IUJ50_RS03910;IUJ50_RS03945;IUJ50_RS04795;IUJ50_RS04800;IUJ50_RS04805;IUJ50_RS04810;IUJ50_RS04815;IUJ50_RS05965;IUJ50_RS07740;IUJ50_RS08790;IUJ50_RS10125;IUJ50_RS10195;IUJ50_RS11950;IUJ50_RS14970;IUJ50_RS18235;IUJ50_RS19180;IUJ50_RS19210;IUJ50_RS20160;IUJ50_RS26185
GO:0009056	catabolic process	96	1007	5.6808e-06	IUJ50_RS02100;IUJ50_RS02130;IUJ50_RS02220;IUJ50_RS02410;IUJ50_RS02460;IUJ50_RS02470;IUJ50_RS02660;IUJ50_RS02665;IUJ50_RS03170;IUJ50_RS03180;IUJ50_RS03340;IUJ50_RS03755;IUJ50_RS03760;IUJ50_RS03765;IUJ50_RS03770;IUJ50_RS03775;IUJ50_RS03780;IUJ50_RS03855;IUJ50_RS03860;IUJ50_RS03865;IUJ50_RS03870;IUJ50_RS03875;IUJ50_RS03880;IUJ50_RS03885;IUJ50_RS03890;IUJ50_RS03900;IUJ50_RS03905;IUJ50_RS03910;IUJ50_R…
GO:0044282	small molecule catabolic process	70	663	5.78482e-06	IUJ50_RS02220;IUJ50_RS02460;IUJ50_RS02470;IUJ50_RS02660;IUJ50_RS03180;IUJ50_RS03340;IUJ50_RS03755;IUJ50_RS03760;IUJ50_RS03765;IUJ50_RS03770;IUJ50_RS03775;IUJ50_RS03780;IUJ50_RS03855;IUJ50_RS03860;IUJ50_RS03865;IUJ50_RS03870;IUJ50_RS03875;IUJ50_RS03880;IUJ50_RS03885;IUJ50_RS03890;IUJ50_RS03900;IUJ50_RS03905;IUJ50_RS03910;IUJ50_RS03970;IUJ50_RS04340;IUJ50_RS04390;IUJ50_RS04650;IUJ50_RS04795;IUJ50_R…
GO:0044248	cellular catabolic process	80	797	7.27768e-06	IUJ50_RS02220;IUJ50_RS02410;IUJ50_RS02460;IUJ50_RS02470;IUJ50_RS02660;IUJ50_RS02665;IUJ50_RS03170;IUJ50_RS03180;IUJ50_RS03340;IUJ50_RS03755;IUJ50_RS03760;IUJ50_RS03765;IUJ50_RS03770;IUJ50_RS03775;IUJ50_RS03780;IUJ50_RS03855;IUJ50_RS03860;IUJ50_RS03865;IUJ50_RS03870;IUJ50_RS03875;IUJ50_RS03880;IUJ50_RS03885;IUJ50_RS03890;IUJ50_RS03900;IUJ50_RS03905;IUJ50_RS03910;IUJ50_RS04340;IUJ50_RS04390;IUJ50_R…
GO:0006059	hexitol metabolic process	6	10	1.11499e-05	IUJ50_RS18235;IUJ50_RS18240;IUJ50_RS18245;IUJ50_RS18250;IUJ50_RS18255;IUJ50_RS18275
GO:0006805	xenobiotic metabolic process	21	117	1.18827e-05	IUJ50_RS03770;IUJ50_RS03855;IUJ50_RS03860;IUJ50_RS03865;IUJ50_RS03870;IUJ50_RS03875;IUJ50_RS03880;IUJ50_RS03885;IUJ50_RS03890;IUJ50_RS03900;IUJ50_RS03905;IUJ50_RS03910;IUJ50_RS04805;IUJ50_RS10125;IUJ50_RS11950;IUJ50_RS19180;IUJ50_RS19210;IUJ50_RS20160;IUJ50_RS21735;IUJ50_RS23695;IUJ50_RS24565
GO:0009410	response to xenobiotic stimulus	21	117	1.18827e-05	IUJ50_RS03770;IUJ50_RS03855;IUJ50_RS03860;IUJ50_RS03865;IUJ50_RS03870;IUJ50_RS03875;IUJ50_RS03880;IUJ50_RS03885;IUJ50_RS03890;IUJ50_RS03900;IUJ50_RS03905;IUJ50_RS03910;IUJ50_RS04805;IUJ50_RS10125;IUJ50_RS11950;IUJ50_RS19180;IUJ50_RS19210;IUJ50_RS20160;IUJ50_RS21735;IUJ50_RS23695;IUJ50_RS24565
GO:0071466	cellular response to xenobiotic stimulus	21	117	1.18827e-05	IUJ50_RS03770;IUJ50_RS03855;IUJ50_RS03860;IUJ50_RS03865;IUJ50_RS03870;IUJ50_RS03875;IUJ50_RS03880;IUJ50_RS03885;IUJ50_RS03890;IUJ50_RS03900;IUJ50_RS03905;IUJ50_RS03910;IUJ50_RS04805;IUJ50_RS10125;IUJ50_RS11950;IUJ50_RS19180;IUJ50_RS19210;IUJ50_RS20160;IUJ50_RS21735;IUJ50_RS23695;IUJ50_RS24565
GO:0019748	secondary metabolic process	16	79	2.88192e-05	IUJ50_RS03855;IUJ50_RS03860;IUJ50_RS03865;IUJ50_RS03870;IUJ50_RS03875;IUJ50_RS03880;IUJ50_RS03885;IUJ50_RS03890;IUJ50_RS03900;IUJ50_RS03905;IUJ50_RS03910;IUJ50_RS04645;IUJ50_RS06220;IUJ50_RS18235;IUJ50_RS20610;IUJ50_RS20615
GO:0009448	gamma-aminobutyric acid metabolic process	12	48	3.30087e-05	IUJ50_RS03755;IUJ50_RS03770;IUJ50_RS03780;IUJ50_RS03910;IUJ50_RS04805;IUJ50_RS04815;IUJ50_RS10195;IUJ50_RS10200;IUJ50_RS11950;IUJ50_RS18495;IUJ50_RS19210;IUJ50_RS20160
GO:0009450	gamma-aminobutyric acid catabolic process	12	48	3.30087e-05	IUJ50_RS03755;IUJ50_RS03770;IUJ50_RS03780;IUJ50_RS03910;IUJ50_RS04805;IUJ50_RS04815;IUJ50_RS10195;IUJ50_RS10200;IUJ50_RS11950;IUJ50_RS18495;IUJ50_RS19210;IUJ50_RS20160
GO:1901606	alpha-amino acid catabolic process	28	200	5.56154e-05	IUJ50_RS02470;IUJ50_RS03180;IUJ50_RS03760;IUJ50_RS03765;IUJ50_RS03770;IUJ50_RS03775;IUJ50_RS03780;IUJ50_RS03870;IUJ50_RS03910;IUJ50_RS04650;IUJ50_RS04795;IUJ50_RS04800;IUJ50_RS04805;IUJ50_RS04810;IUJ50_RS04815;IUJ50_RS05965;IUJ50_RS08785;IUJ50_RS08790;IUJ50_RS10110;IUJ50_RS10120;IUJ50_RS10195;IUJ50_RS11950;IUJ50_RS18225;IUJ50_RS18235;IUJ50_RS19210;IUJ50_RS20160;IUJ50_RS24640;IUJ50_RS26185
GO:0009063	cellular amino acid catabolic process	38	311	5.78578e-05	IUJ50_RS02220;IUJ50_RS02470;IUJ50_RS03180;IUJ50_RS03755;IUJ50_RS03760;IUJ50_RS03765;IUJ50_RS03770;IUJ50_RS03775;IUJ50_RS03780;IUJ50_RS03870;IUJ50_RS03910;IUJ50_RS04340;IUJ50_RS04390;IUJ50_RS04650;IUJ50_RS04795;IUJ50_RS04800;IUJ50_RS04805;IUJ50_RS04810;IUJ50_RS04815;IUJ50_RS05965;IUJ50_RS07740;IUJ50_RS08785;IUJ50_RS08790;IUJ50_RS10110;IUJ50_RS10120;IUJ50_RS10195;IUJ50_RS10200;IUJ50_RS11950;IUJ50_R…
GO:0070887	cellular response to chemical stimulus	28	206	9.50314e-05	IUJ50_RS02145;IUJ50_RS02155;IUJ50_RS03770;IUJ50_RS03855;IUJ50_RS03860;IUJ50_RS03865;IUJ50_RS03870;IUJ50_RS03875;IUJ50_RS03880;IUJ50_RS03885;IUJ50_RS03890;IUJ50_RS03900;IUJ50_RS03905;IUJ50_RS03910;IUJ50_RS04805;IUJ50_RS07325;IUJ50_RS09030;IUJ50_RS10125;IUJ50_RS11430;IUJ50_RS11950;IUJ50_RS19180;IUJ50_RS19210;IUJ50_RS20160;IUJ50_RS20810;IUJ50_RS20820;IUJ50_RS21735;IUJ50_RS23695;IUJ50_RS24565
GO:0072329	monocarboxylic acid catabolic process	34	274	0.000108477	IUJ50_RS02220;IUJ50_RS02460;IUJ50_RS03340;IUJ50_RS03755;IUJ50_RS03770;IUJ50_RS03780;IUJ50_RS03855;IUJ50_RS03860;IUJ50_RS03865;IUJ50_RS03870;IUJ50_RS03875;IUJ50_RS03880;IUJ50_RS03885;IUJ50_RS03890;IUJ50_RS03900;IUJ50_RS03905;IUJ50_RS03910;IUJ50_RS04340;IUJ50_RS04390;IUJ50_RS04805;IUJ50_RS04815;IUJ50_RS10195;IUJ50_RS10200;IUJ50_RS11815;IUJ50_RS11950;IUJ50_RS15255;IUJ50_RS18495;IUJ50_RS19210;IUJ50_R…
GO:1901565	organonitrogen compound catabolic process	52	498	0.00017148	IUJ50_RS02220;IUJ50_RS02410;IUJ50_RS02470;IUJ50_RS03170;IUJ50_RS03180;IUJ50_RS03340;IUJ50_RS03755;IUJ50_RS03760;IUJ50_RS03765;IUJ50_RS03770;IUJ50_RS03775;IUJ50_RS03780;IUJ50_RS03870;IUJ50_RS03910;IUJ50_RS04340;IUJ50_RS04390;IUJ50_RS04650;IUJ50_RS04795;IUJ50_RS04800;IUJ50_RS04805;IUJ50_RS04810;IUJ50_RS04815;IUJ50_RS05965;IUJ50_RS06220;IUJ50_RS07740;IUJ50_RS08785;IUJ50_RS08790;IUJ50_RS10110;IUJ50_R…
GO:0098754	detoxification	14	74	0.000198137	IUJ50_RS02155;IUJ50_RS03855;IUJ50_RS03860;IUJ50_RS03865;IUJ50_RS03870;IUJ50_RS03875;IUJ50_RS03880;IUJ50_RS03885;IUJ50_RS03890;IUJ50_RS03900;IUJ50_RS03905;IUJ50_RS03910;IUJ50_RS04650;IUJ50_RS18235
GO:0045149	acetoin metabolic process	5	10	0.000202285	IUJ50_RS10110;IUJ50_RS10115;IUJ50_RS14515;IUJ50_RS19215;IUJ50_RS22675
GO:1902652	secondary alcohol metabolic process	5	10	0.000202285	IUJ50_RS10110;IUJ50_RS10115;IUJ50_RS14515;IUJ50_RS19215;IUJ50_RS22675
GO:0032787	monocarboxylic acid metabolic process	68	714	0.000251564	IUJ50_RS02100;IUJ50_RS02130;IUJ50_RS02220;IUJ50_RS02460;IUJ50_RS02660;IUJ50_RS03180;IUJ50_RS03340;IUJ50_RS03755;IUJ50_RS03770;IUJ50_RS03780;IUJ50_RS03855;IUJ50_RS03860;IUJ50_RS03865;IUJ50_RS03870;IUJ50_RS03875;IUJ50_RS03880;IUJ50_RS03885;IUJ50_RS03890;IUJ50_RS03900;IUJ50_RS03905;IUJ50_RS03910;IUJ50_RS03945;IUJ50_RS04340;IUJ50_RS04390;IUJ50_RS04805;IUJ50_RS04815;IUJ50_RS06215;IUJ50_RS07740;IUJ50_R…
GO:0015755	fructose transport	3	3	0.0002615	IUJ50_RS18265;IUJ50_RS23395;IUJ50_RS23405
GO:0015796	galactitol transport	3	3	0.0002615	IUJ50_RS18240;IUJ50_RS18245;IUJ50_RS18250
GO:0006573	valine metabolic process	11	52	0.000351312	IUJ50_RS03180;IUJ50_RS03770;IUJ50_RS03870;IUJ50_RS03910;IUJ50_RS04805;IUJ50_RS11950;IUJ50_RS14515;IUJ50_RS19210;IUJ50_RS19215;IUJ50_RS20160;IUJ50_RS22675
GO:0051186	cofactor metabolic process	68	722	0.000352549	IUJ50_RS02100;IUJ50_RS02130;IUJ50_RS02410;IUJ50_RS02655;IUJ50_RS03180;IUJ50_RS03780;IUJ50_RS03855;IUJ50_RS03875;IUJ50_RS03880;IUJ50_RS03945;IUJ50_RS03955;IUJ50_RS04185;IUJ50_RS04815;IUJ50_RS05165;IUJ50_RS06215;IUJ50_RS07305;IUJ50_RS07740;IUJ50_RS10105;IUJ50_RS10110;IUJ50_RS10120;IUJ50_RS10125;IUJ50_RS10185;IUJ50_RS10195;IUJ50_RS11095;IUJ50_RS11305;IUJ50_RS11310;IUJ50_RS11315;IUJ50_RS11325;IUJ50_R…
GO:0044710	single-organism metabolic process	180	2397	0.000427015	IUJ50_RS00715;IUJ50_RS01150;IUJ50_RS01635;IUJ50_RS01640;IUJ50_RS01885;IUJ50_RS01890;IUJ50_RS02100;IUJ50_RS02130;IUJ50_RS02155;IUJ50_RS02220;IUJ50_RS02410;IUJ50_RS02430;IUJ50_RS02460;IUJ50_RS02470;IUJ50_RS02655;IUJ50_RS02660;IUJ50_RS02665;IUJ50_RS03160;IUJ50_RS03170;IUJ50_RS03180;IUJ50_RS03340;IUJ50_RS03755;IUJ50_RS03760;IUJ50_RS03765;IUJ50_RS03770;IUJ50_RS03775;IUJ50_RS03780;IUJ50_RS03855;IUJ50_R…
GO:0006574	valine catabolic process	8	30	0.000438005	IUJ50_RS03180;IUJ50_RS03770;IUJ50_RS03870;IUJ50_RS03910;IUJ50_RS04805;IUJ50_RS11950;IUJ50_RS19210;IUJ50_RS20160
GO:0009083	branched-chain amino acid catabolic process	8	30	0.000438005	IUJ50_RS03180;IUJ50_RS03770;IUJ50_RS03870;IUJ50_RS03910;IUJ50_RS04805;IUJ50_RS11950;IUJ50_RS19210;IUJ50_RS20160
GO:1902358	sulfate transmembrane transport	4	7	0.000497454	IUJ50_RS22510;IUJ50_RS22515;IUJ50_RS22520;IUJ50_RS22525
GO:0044281	small molecule metabolic process	134	1696	0.000798456	IUJ50_RS00715;IUJ50_RS01635;IUJ50_RS01885;IUJ50_RS01890;IUJ50_RS02100;IUJ50_RS02130;IUJ50_RS02220;IUJ50_RS02410;IUJ50_RS02460;IUJ50_RS02470;IUJ50_RS02655;IUJ50_RS02660;IUJ50_RS02665;IUJ50_RS03170;IUJ50_RS03180;IUJ50_RS03340;IUJ50_RS03755;IUJ50_RS03760;IUJ50_RS03765;IUJ50_RS03770;IUJ50_RS03775;IUJ50_RS03780;IUJ50_RS03855;IUJ50_RS03860;IUJ50_RS03865;IUJ50_RS03870;IUJ50_RS03875;IUJ50_RS03880;IUJ50_R…
GO:0042537	benzene-containing compound metabolic process	26	211	0.0008169	IUJ50_RS02220;IUJ50_RS03340;IUJ50_RS03770;IUJ50_RS03855;IUJ50_RS03860;IUJ50_RS03865;IUJ50_RS03870;IUJ50_RS03875;IUJ50_RS03880;IUJ50_RS03885;IUJ50_RS03890;IUJ50_RS03900;IUJ50_RS03905;IUJ50_RS03910;IUJ50_RS04340;IUJ50_RS04390;IUJ50_RS04805;IUJ50_RS11950;IUJ50_RS14970;IUJ50_RS15255;IUJ50_RS19210;IUJ50_RS19440;IUJ50_RS20160;IUJ50_RS20795;IUJ50_RS21735;IUJ50_RS24140
GO:0071468	cellular response to acidic pH	4	8	0.00094486	IUJ50_RS07305;IUJ50_RS07325;IUJ50_RS07335;IUJ50_RS08790
GO:0006307	DNA dealkylation involved in DNA repair	3	4	0.000996189	IUJ50_RS23225;IUJ50_RS23230;IUJ50_RS23800
GO:0035510	DNA dealkylation	3	4	0.000996189	IUJ50_RS23225;IUJ50_RS23230;IUJ50_RS23800
GO:0065008	regulation of biological quality	33	300	0.00127165	IUJ50_RS02665;IUJ50_RS03855;IUJ50_RS03860;IUJ50_RS03865;IUJ50_RS03870;IUJ50_RS03875;IUJ50_RS03880;IUJ50_RS03885;IUJ50_RS03890;IUJ50_RS03900;IUJ50_RS03905;IUJ50_RS03910;IUJ50_RS03945;IUJ50_RS08955;IUJ50_RS10125;IUJ50_RS10185;IUJ50_RS10195;IUJ50_RS10200;IUJ50_RS11420;IUJ50_RS11430;IUJ50_RS12650;IUJ50_RS13205;IUJ50_RS14515;IUJ50_RS19180;IUJ50_RS19215;IUJ50_RS20810;IUJ50_RS20820;IUJ50_RS21205;IUJ50_R…
GO:0072524	pyridine-containing compound metabolic process	23	184	0.00134658	IUJ50_RS02655;IUJ50_RS03180;IUJ50_RS03945;IUJ50_RS07740;IUJ50_RS10110;IUJ50_RS10115;IUJ50_RS10125;IUJ50_RS10185;IUJ50_RS11315;IUJ50_RS11325;IUJ50_RS11595;IUJ50_RS12650;IUJ50_RS14725;IUJ50_RS18185;IUJ50_RS18230;IUJ50_RS18245;IUJ50_RS18270;IUJ50_RS18275;IUJ50_RS18285;IUJ50_RS19180;IUJ50_RS19205;IUJ50_RS22375;IUJ50_RS23400
GO:0071467	cellular response to pH	4	9	0.00161537	IUJ50_RS07305;IUJ50_RS07325;IUJ50_RS07335;IUJ50_RS08790
GO:0043436	oxoacid metabolic process	99	1201	0.00166225	IUJ50_RS01885;IUJ50_RS01890;IUJ50_RS02100;IUJ50_RS02130;IUJ50_RS02220;IUJ50_RS02460;IUJ50_RS02470;IUJ50_RS02660;IUJ50_RS02665;IUJ50_RS03180;IUJ50_RS03340;IUJ50_RS03755;IUJ50_RS03760;IUJ50_RS03765;IUJ50_RS03770;IUJ50_RS03775;IUJ50_RS03780;IUJ50_RS03855;IUJ50_RS03860;IUJ50_RS03865;IUJ50_RS03870;IUJ50_RS03875;IUJ50_RS03880;IUJ50_RS03885;IUJ50_RS03890;IUJ50_RS03900;IUJ50_RS03905;IUJ50_RS03910;IUJ50_R…
GO:0006562	proline catabolic process	6	22	0.0020529	IUJ50_RS03770;IUJ50_RS03910;IUJ50_RS04805;IUJ50_RS11950;IUJ50_RS19210;IUJ50_RS20160
GO:0006082	organic acid metabolic process	99	1209	0.00210278	IUJ50_RS01885;IUJ50_RS01890;IUJ50_RS02100;IUJ50_RS02130;IUJ50_RS02220;IUJ50_RS02460;IUJ50_RS02470;IUJ50_RS02660;IUJ50_RS02665;IUJ50_RS03180;IUJ50_RS03340;IUJ50_RS03755;IUJ50_RS03760;IUJ50_RS03765;IUJ50_RS03770;IUJ50_RS03775;IUJ50_RS03780;IUJ50_RS03855;IUJ50_RS03860;IUJ50_RS03865;IUJ50_RS03870;IUJ50_RS03875;IUJ50_RS03880;IUJ50_RS03885;IUJ50_RS03890;IUJ50_RS03900;IUJ50_RS03905;IUJ50_RS03910;IUJ50_R…
GO:0043648	dicarboxylic acid metabolic process	25	215	0.00235761	IUJ50_RS03180;IUJ50_RS03760;IUJ50_RS03765;IUJ50_RS03770;IUJ50_RS03775;IUJ50_RS03780;IUJ50_RS03870;IUJ50_RS03945;IUJ50_RS04650;IUJ50_RS04795;IUJ50_RS04800;IUJ50_RS04805;IUJ50_RS04810;IUJ50_RS04815;IUJ50_RS05965;IUJ50_RS10125;IUJ50_RS14515;IUJ50_RS14970;IUJ50_RS18235;IUJ50_RS19180;IUJ50_RS19205;IUJ50_RS19215;IUJ50_RS22675;IUJ50_RS22865;IUJ50_RS26185
GO:0019752	carboxylic acid metabolic process	97	1184	0.00236772	IUJ50_RS02100;IUJ50_RS02130;IUJ50_RS02220;IUJ50_RS02460;IUJ50_RS02470;IUJ50_RS02660;IUJ50_RS02665;IUJ50_RS03180;IUJ50_RS03340;IUJ50_RS03755;IUJ50_RS03760;IUJ50_RS03765;IUJ50_RS03770;IUJ50_RS03775;IUJ50_RS03780;IUJ50_RS03855;IUJ50_RS03860;IUJ50_RS03865;IUJ50_RS03870;IUJ50_RS03875;IUJ50_RS03880;IUJ50_RS03885;IUJ50_RS03890;IUJ50_RS03900;IUJ50_RS03905;IUJ50_RS03910;IUJ50_RS03945;IUJ50_RS03970;IUJ50_R…
GO:0019751	polyol metabolic process	17	126	0.0025273	IUJ50_RS02660;IUJ50_RS10125;IUJ50_RS10185;IUJ50_RS14515;IUJ50_RS18235;IUJ50_RS18240;IUJ50_RS18245;IUJ50_RS18250;IUJ50_RS18255;IUJ50_RS18270;IUJ50_RS18275;IUJ50_RS18285;IUJ50_RS19215;IUJ50_RS20180;IUJ50_RS22675;IUJ50_RS23400;IUJ50_RS26765
GO:0051188	cofactor biosynthetic process	54	585	0.00265687	IUJ50_RS02100;IUJ50_RS02130;IUJ50_RS03780;IUJ50_RS03855;IUJ50_RS03875;IUJ50_RS03880;IUJ50_RS03945;IUJ50_RS03955;IUJ50_RS04185;IUJ50_RS04815;IUJ50_RS05165;IUJ50_RS06215;IUJ50_RS07305;IUJ50_RS07740;IUJ50_RS10105;IUJ50_RS10110;IUJ50_RS10120;IUJ50_RS10125;IUJ50_RS10185;IUJ50_RS10195;IUJ50_RS11095;IUJ50_RS11305;IUJ50_RS11325;IUJ50_RS11590;IUJ50_RS11820;IUJ50_RS12270;IUJ50_RS13490;IUJ50_RS14515;IUJ50_R…
GO:0006732	coenzyme metabolic process	50	532	0.00268482	IUJ50_RS02100;IUJ50_RS02130;IUJ50_RS02655;IUJ50_RS03180;IUJ50_RS03855;IUJ50_RS03875;IUJ50_RS03880;IUJ50_RS03945;IUJ50_RS03955;IUJ50_RS04185;IUJ50_RS05165;IUJ50_RS06215;IUJ50_RS07305;IUJ50_RS07740;IUJ50_RS10105;IUJ50_RS10110;IUJ50_RS10120;IUJ50_RS10125;IUJ50_RS10185;IUJ50_RS11305;IUJ50_RS11310;IUJ50_RS11315;IUJ50_RS11325;IUJ50_RS11590;IUJ50_RS11595;IUJ50_RS11820;IUJ50_RS12650;IUJ50_RS13490;IUJ50_R…
GO:0046352	disaccharide catabolic process	6	24	0.00332199	IUJ50_RS12640;IUJ50_RS18270;IUJ50_RS18285;IUJ50_RS23400;IUJ50_RS23695;IUJ50_RS25400
GO:0009081	branched-chain amino acid metabolic process	13	89	0.00400032	IUJ50_RS03180;IUJ50_RS03770;IUJ50_RS03870;IUJ50_RS03910;IUJ50_RS04805;IUJ50_RS11095;IUJ50_RS11950;IUJ50_RS14515;IUJ50_RS19210;IUJ50_RS19215;IUJ50_RS20160;IUJ50_RS22675;IUJ50_RS26795
GO:0006593	ornithine catabolic process	2	2	0.00410377	IUJ50_RS03780;IUJ50_RS04815
GO:0015709	thiosulfate transport	2	2	0.00410377	IUJ50_RS22510;IUJ50_RS22525
GO:0019404	galactitol catabolic process	2	2	0.00410377	IUJ50_RS18235;IUJ50_RS18275
GO:0019544	arginine catabolic process to glutamate	2	2	0.00410377	IUJ50_RS03760;IUJ50_RS04795
GO:0045150	acetoin catabolic process	2	2	0.00410377	IUJ50_RS10110;IUJ50_RS10115
GO:0070981	L-asparagine biosynthetic process	2	2	0.00410377	IUJ50_RS07740;IUJ50_RS15115
GO:0070982	L-asparagine metabolic process	2	2	0.00410377	IUJ50_RS07740;IUJ50_RS15115
GO:0070988	demethylation	2	2	0.00410377	IUJ50_RS23225;IUJ50_RS23230
GO:0080111	DNA demethylation	2	2	0.00410377	IUJ50_RS23225;IUJ50_RS23230
GO:2001058	D-tagatose 6-phosphate metabolic process	2	2	0.00410377	IUJ50_RS18255;IUJ50_RS18275
GO:2001059	D-tagatose 6-phosphate catabolic process	2	2	0.00410377	IUJ50_RS18255;IUJ50_RS18275
GO:0006536	glutamate metabolic process	10	60	0.0043133	IUJ50_RS03760;IUJ50_RS03870;IUJ50_RS03945;IUJ50_RS04795;IUJ50_RS05965;IUJ50_RS10125;IUJ50_RS14970;IUJ50_RS18235;IUJ50_RS19180;IUJ50_RS26185
GO:0051084	'de novo' posttranslational protein folding	3	6	0.00451997	IUJ50_RS11430;IUJ50_RS13205;IUJ50_RS13210
GO:0051085	chaperone mediated protein folding requiring cofactor	3	6	0.00451997	IUJ50_RS11430;IUJ50_RS13205;IUJ50_RS13210
GO:0055114	oxidation-reduction process	66	767	0.00495038	IUJ50_RS01885;IUJ50_RS02100;IUJ50_RS02130;IUJ50_RS02155;IUJ50_RS02430;IUJ50_RS02470;IUJ50_RS03180;IUJ50_RS03340;IUJ50_RS03770;IUJ50_RS03870;IUJ50_RS03875;IUJ50_RS03880;IUJ50_RS03885;IUJ50_RS03905;IUJ50_RS03910;IUJ50_RS03945;IUJ50_RS04650;IUJ50_RS04805;IUJ50_RS05160;IUJ50_RS05165;IUJ50_RS05175;IUJ50_RS05995;IUJ50_RS08955;IUJ50_RS10110;IUJ50_RS10115;IUJ50_RS10120;IUJ50_RS10125;IUJ50_RS10180;IUJ50_R…
GO:0009313	oligosaccharide catabolic process	6	26	0.00509872	IUJ50_RS12640;IUJ50_RS18270;IUJ50_RS18285;IUJ50_RS23400;IUJ50_RS23695;IUJ50_RS25400
GO:0044699	single-organism process	233	3391	0.00560668	IUJ50_RS00060;IUJ50_RS00065;IUJ50_RS00105;IUJ50_RS00115;IUJ50_RS00715;IUJ50_RS01150;IUJ50_RS01155;IUJ50_RS01635;IUJ50_RS01640;IUJ50_RS01645;IUJ50_RS01885;IUJ50_RS01890;IUJ50_RS02100;IUJ50_RS02130;IUJ50_RS02155;IUJ50_RS02195;IUJ50_RS02220;IUJ50_RS02410;IUJ50_RS02430;IUJ50_RS02460;IUJ50_RS02465;IUJ50_RS02470;IUJ50_RS02655;IUJ50_RS02660;IUJ50_RS02665;IUJ50_RS02930;IUJ50_RS03160;IUJ50_RS03170;IUJ50_R…
GO:0006554	lysine catabolic process	6	28	0.00748858	IUJ50_RS02470;IUJ50_RS08785;IUJ50_RS10110;IUJ50_RS10120;IUJ50_RS10195;IUJ50_RS18225
GO:0005990	lactose catabolic process	3	7	0.00753687	IUJ50_RS18270;IUJ50_RS18285;IUJ50_RS23400
GO:0009683	indoleacetic acid metabolic process	3	7	0.00753687	IUJ50_RS14515;IUJ50_RS19215;IUJ50_RS22675
GO:0009684	indoleacetic acid biosynthetic process	3	7	0.00753687	IUJ50_RS14515;IUJ50_RS19215;IUJ50_RS22675
GO:0009851	auxin biosynthetic process	3	7	0.00753687	IUJ50_RS14515;IUJ50_RS19215;IUJ50_RS22675
GO:0033609	oxalate metabolic process	3	7	0.00753687	IUJ50_RS14515;IUJ50_RS19215;IUJ50_RS22675
GO:0033611	oxalate catabolic process	3	7	0.00753687	IUJ50_RS14515;IUJ50_RS19215;IUJ50_RS22675
GO:0034754	cellular hormone metabolic process	3	7	0.00753687	IUJ50_RS14515;IUJ50_RS19215;IUJ50_RS22675
GO:0042446	hormone biosynthetic process	3	7	0.00753687	IUJ50_RS14515;IUJ50_RS19215;IUJ50_RS22675
GO:0019439	aromatic compound catabolic process	40	426	0.00755247	IUJ50_RS02220;IUJ50_RS02410;IUJ50_RS02665;IUJ50_RS03340;IUJ50_RS03770;IUJ50_RS03855;IUJ50_RS03860;IUJ50_RS03865;IUJ50_RS03870;IUJ50_RS03875;IUJ50_RS03880;IUJ50_RS03885;IUJ50_RS03890;IUJ50_RS03900;IUJ50_RS03905;IUJ50_RS03910;IUJ50_RS04340;IUJ50_RS04390;IUJ50_RS04650;IUJ50_RS04805;IUJ50_RS05965;IUJ50_RS10125;IUJ50_RS11590;IUJ50_RS11595;IUJ50_RS11605;IUJ50_RS11880;IUJ50_RS11950;IUJ50_RS15255;IUJ50_R…
GO:1901605	alpha-amino acid metabolic process	52	587	0.00758003	IUJ50_RS02470;IUJ50_RS02665;IUJ50_RS03180;IUJ50_RS03760;IUJ50_RS03765;IUJ50_RS03770;IUJ50_RS03775;IUJ50_RS03780;IUJ50_RS03870;IUJ50_RS03910;IUJ50_RS03945;IUJ50_RS03970;IUJ50_RS04650;IUJ50_RS04795;IUJ50_RS04800;IUJ50_RS04805;IUJ50_RS04810;IUJ50_RS04815;IUJ50_RS05965;IUJ50_RS07740;IUJ50_RS08785;IUJ50_RS08790;IUJ50_RS10110;IUJ50_RS10120;IUJ50_RS10125;IUJ50_RS10195;IUJ50_RS11095;IUJ50_RS11325;IUJ50_R…
GO:0006066	alcohol metabolic process	25	238	0.00895289	IUJ50_RS00715;IUJ50_RS02660;IUJ50_RS03340;IUJ50_RS05970;IUJ50_RS06220;IUJ50_RS10110;IUJ50_RS10115;IUJ50_RS10125;IUJ50_RS10185;IUJ50_RS14515;IUJ50_RS18235;IUJ50_RS18240;IUJ50_RS18245;IUJ50_RS18250;IUJ50_RS18255;IUJ50_RS18270;IUJ50_RS18275;IUJ50_RS18285;IUJ50_RS19215;IUJ50_RS20180;IUJ50_RS20220;IUJ50_RS22675;IUJ50_RS23400;IUJ50_RS24580;IUJ50_RS26765
GO:0061077	chaperone-mediated protein folding	5	21	0.00910348	IUJ50_RS04790;IUJ50_RS08955;IUJ50_RS11430;IUJ50_RS13205;IUJ50_RS13210
GO:0009408	response to heat	10	67	0.00954685	IUJ50_RS02655;IUJ50_RS09030;IUJ50_RS11430;IUJ50_RS13205;IUJ50_RS13210;IUJ50_RS14720;IUJ50_RS14725;IUJ50_RS18185;IUJ50_RS18230;IUJ50_RS18280
GO:0009108	coenzyme biosynthetic process	41	446	0.00979681	IUJ50_RS02100;IUJ50_RS02130;IUJ50_RS03855;IUJ50_RS03875;IUJ50_RS03880;IUJ50_RS03945;IUJ50_RS03955;IUJ50_RS04185;IUJ50_RS05165;IUJ50_RS06215;IUJ50_RS07305;IUJ50_RS07740;IUJ50_RS10105;IUJ50_RS10110;IUJ50_RS10120;IUJ50_RS10125;IUJ50_RS10185;IUJ50_RS11305;IUJ50_RS11325;IUJ50_RS11590;IUJ50_RS11820;IUJ50_RS13490;IUJ50_RS14515;IUJ50_RS14725;IUJ50_RS18185;IUJ50_RS18270;IUJ50_RS18285;IUJ50_RS18870;IUJ50_R…
GO:0006457	protein folding	10	68	0.0105785	IUJ50_RS04790;IUJ50_RS05995;IUJ50_RS08955;IUJ50_RS09030;IUJ50_RS11430;IUJ50_RS13205;IUJ50_RS13210;IUJ50_RS14725;IUJ50_RS25440;IUJ50_RS26240
GO:0071214	cellular response to abiotic stimulus	5	22	0.0111772	IUJ50_RS07305;IUJ50_RS07325;IUJ50_RS07335;IUJ50_RS08790;IUJ50_RS25400
GO:0051716	cellular response to stimulus	64	766	0.0111917	IUJ50_RS01150;IUJ50_RS01155;IUJ50_RS01640;IUJ50_RS02145;IUJ50_RS02155;IUJ50_RS02410;IUJ50_RS03160;IUJ50_RS03770;IUJ50_RS03855;IUJ50_RS03860;IUJ50_RS03865;IUJ50_RS03870;IUJ50_RS03875;IUJ50_RS03880;IUJ50_RS03885;IUJ50_RS03890;IUJ50_RS03900;IUJ50_RS03905;IUJ50_RS03910;IUJ50_RS03955;IUJ50_RS04805;IUJ50_RS05170;IUJ50_RS05175;IUJ50_RS05870;IUJ50_RS07305;IUJ50_RS07325;IUJ50_RS07335;IUJ50_RS08790;IUJ50_R…
GO:0005988	lactose metabolic process	3	8	0.0114921	IUJ50_RS18270;IUJ50_RS18285;IUJ50_RS23400
GO:0006529	asparagine biosynthetic process	3	8	0.0114921	IUJ50_RS07740;IUJ50_RS15115;IUJ50_RS26680
GO:0009444	pyruvate oxidation	3	8	0.0114921	IUJ50_RS14515;IUJ50_RS19215;IUJ50_RS22675
GO:0015791	polyol transport	3	8	0.0114921	IUJ50_RS18240;IUJ50_RS18245;IUJ50_RS18250
GO:0019529	taurine catabolic process	3	8	0.0114921	IUJ50_RS14515;IUJ50_RS19215;IUJ50_RS22675
GO:0019530	taurine metabolic process	3	8	0.0114921	IUJ50_RS14515;IUJ50_RS19215;IUJ50_RS22675
GO:0045151	acetoin biosynthetic process	3	8	0.0114921	IUJ50_RS14515;IUJ50_RS19215;IUJ50_RS22675
GO:1902653	secondary alcohol biosynthetic process	3	8	0.0114921	IUJ50_RS14515;IUJ50_RS19215;IUJ50_RS22675
GO:0005993	trehalose catabolic process	2	3	0.0117883	IUJ50_RS12640;IUJ50_RS25400
GO:0009447	putrescine catabolic process	4	15	0.0128793	IUJ50_RS03780;IUJ50_RS04815;IUJ50_RS10195;IUJ50_RS18495
GO:0019400	alditol metabolic process	10	70	0.012894	IUJ50_RS02660;IUJ50_RS10125;IUJ50_RS10185;IUJ50_RS18235;IUJ50_RS18240;IUJ50_RS18245;IUJ50_RS18250;IUJ50_RS18255;IUJ50_RS18275;IUJ50_RS26765
GO:0006313	transposition, DNA-mediated	8	50	0.0131551	IUJ50_RS03890;IUJ50_RS18225;IUJ50_RS20725;IUJ50_RS24045;IUJ50_RS25440;IUJ50_RS26240;IUJ50_RS26250;IUJ50_RS26740
GO:0006560	proline metabolic process	6	32	0.0145238	IUJ50_RS03770;IUJ50_RS03910;IUJ50_RS04805;IUJ50_RS11950;IUJ50_RS19210;IUJ50_RS20160
GO:0042180	cellular ketone metabolic process	20	186	0.014659	IUJ50_RS03855;IUJ50_RS03875;IUJ50_RS03880;IUJ50_RS03945;IUJ50_RS04185;IUJ50_RS05165;IUJ50_RS07305;IUJ50_RS10110;IUJ50_RS10115;IUJ50_RS10125;IUJ50_RS10185;IUJ50_RS11590;IUJ50_RS14515;IUJ50_RS18185;IUJ50_RS18870;IUJ50_RS19180;IUJ50_RS19195;IUJ50_RS19215;IUJ50_RS22675;IUJ50_RS24565
GO:0016052	carbohydrate catabolic process	28	287	0.0152863	IUJ50_RS02100;IUJ50_RS02130;IUJ50_RS02660;IUJ50_RS03945;IUJ50_RS03970;IUJ50_RS10125;IUJ50_RS10185;IUJ50_RS11315;IUJ50_RS11595;IUJ50_RS11605;IUJ50_RS11815;IUJ50_RS12640;IUJ50_RS12650;IUJ50_RS14515;IUJ50_RS18235;IUJ50_RS18270;IUJ50_RS18275;IUJ50_RS18285;IUJ50_RS19165;IUJ50_RS19180;IUJ50_RS19200;IUJ50_RS19215;IUJ50_RS22675;IUJ50_RS23400;IUJ50_RS23695;IUJ50_RS24780;IUJ50_RS25400;IUJ50_RS25660
GO:0006598	polyamine catabolic process	4	16	0.0163239	IUJ50_RS03780;IUJ50_RS04815;IUJ50_RS10195;IUJ50_RS18495
GO:0006458	'de novo' protein folding	3	9	0.0164304	IUJ50_RS11430;IUJ50_RS13205;IUJ50_RS13210
GO:0009264	deoxyribonucleotide catabolic process	3	9	0.0164304	IUJ50_RS02665;IUJ50_RS11595;IUJ50_RS11605
GO:0046496	nicotinamide nucleotide metabolic process	17	152	0.0165279	IUJ50_RS02655;IUJ50_RS03180;IUJ50_RS03945;IUJ50_RS07740;IUJ50_RS10125;IUJ50_RS10185;IUJ50_RS11315;IUJ50_RS11325;IUJ50_RS11595;IUJ50_RS12650;IUJ50_RS14725;IUJ50_RS18230;IUJ50_RS18245;IUJ50_RS18275;IUJ50_RS19180;IUJ50_RS19205;IUJ50_RS22375
GO:0032196	transposition	8	53	0.0184	IUJ50_RS03890;IUJ50_RS18225;IUJ50_RS20725;IUJ50_RS24045;IUJ50_RS25440;IUJ50_RS26240;IUJ50_RS26250;IUJ50_RS26740
GO:0009636	response to toxic substance	22	217	0.020265	IUJ50_RS02145;IUJ50_RS02155;IUJ50_RS03170;IUJ50_RS03855;IUJ50_RS03860;IUJ50_RS03865;IUJ50_RS03870;IUJ50_RS03875;IUJ50_RS03880;IUJ50_RS03885;IUJ50_RS03890;IUJ50_RS03900;IUJ50_RS03905;IUJ50_RS03910;IUJ50_RS04650;IUJ50_RS14515;IUJ50_RS15260;IUJ50_RS18235;IUJ50_RS19215;IUJ50_RS21735;IUJ50_RS22675;IUJ50_RS23695
GO:0009403	toxin biosynthetic process	4	17	0.0202944	IUJ50_RS04645;IUJ50_RS06220;IUJ50_RS20610;IUJ50_RS20615
GO:1901617	organic hydroxy compound biosynthetic process	10	75	0.0203366	IUJ50_RS10110;IUJ50_RS10115;IUJ50_RS14515;IUJ50_RS18185;IUJ50_RS18270;IUJ50_RS18285;IUJ50_RS19215;IUJ50_RS22375;IUJ50_RS22675;IUJ50_RS23400
GO:0044275	cellular carbohydrate catabolic process	14	121	0.0217148	IUJ50_RS02660;IUJ50_RS11815;IUJ50_RS12640;IUJ50_RS14515;IUJ50_RS18235;IUJ50_RS18270;IUJ50_RS18275;IUJ50_RS18285;IUJ50_RS19215;IUJ50_RS22675;IUJ50_RS23400;IUJ50_RS23695;IUJ50_RS24780;IUJ50_RS25400
GO:0006528	asparagine metabolic process	3	10	0.022376	IUJ50_RS07740;IUJ50_RS15115;IUJ50_RS26680
GO:0009443	pyridoxal 5'-phosphate salvage	3	10	0.022376	IUJ50_RS18270;IUJ50_RS18285;IUJ50_RS23400
GO:0006986	response to unfolded protein	2	4	0.0225804	IUJ50_RS11430;IUJ50_RS13210
GO:0010134	sulfate assimilation via adenylyl sulfate reduction	2	4	0.0225804	IUJ50_RS20610;IUJ50_RS26680
GO:0015887	pantothenate transmembrane transport	2	4	0.0225804	IUJ50_RS11820;IUJ50_RS13490
GO:0019379	sulfate assimilation, phosphoadenylyl sulfate reduction by phosphoadenylyl-sulfate reductase (thioredoxin)	2	4	0.0225804	IUJ50_RS20610;IUJ50_RS26680
GO:0019407	hexitol catabolic process	2	4	0.0225804	IUJ50_RS18235;IUJ50_RS18275
GO:0019477	L-lysine catabolic process	2	4	0.0225804	IUJ50_RS10195;IUJ50_RS18225
GO:0030541	plasmid partitioning	2	4	0.0225804	IUJ50_RS26470;IUJ50_RS26765
GO:0035998	7,8-dihydroneopterin 3'-triphosphate biosynthetic process	2	4	0.0225804	IUJ50_RS24590;IUJ50_RS26270
GO:0051066	dihydrobiopterin metabolic process	2	4	0.0225804	IUJ50_RS24590;IUJ50_RS26270
GO:0009268	response to pH	5	26	0.0226427	IUJ50_RS07305;IUJ50_RS07325;IUJ50_RS07335;IUJ50_RS08790;IUJ50_RS18185
GO:0019362	pyridine nucleotide metabolic process	17	158	0.0233897	IUJ50_RS02655;IUJ50_RS03180;IUJ50_RS03945;IUJ50_RS07740;IUJ50_RS10125;IUJ50_RS10185;IUJ50_RS11315;IUJ50_RS11325;IUJ50_RS11595;IUJ50_RS12650;IUJ50_RS14725;IUJ50_RS18230;IUJ50_RS18245;IUJ50_RS18275;IUJ50_RS19180;IUJ50_RS19205;IUJ50_RS22375
GO:0009084	glutamine family amino acid biosynthetic process	11	88	0.0238845	IUJ50_RS03870;IUJ50_RS03945;IUJ50_RS04815;IUJ50_RS10125;IUJ50_RS10195;IUJ50_RS11950;IUJ50_RS14970;IUJ50_RS18235;IUJ50_RS19180;IUJ50_RS19210;IUJ50_RS20160
GO:0009401	phosphoenolpyruvate-dependent sugar phosphotransferase system	11	88	0.0238845	IUJ50_RS02195;IUJ50_RS03875;IUJ50_RS12635;IUJ50_RS18240;IUJ50_RS18245;IUJ50_RS18250;IUJ50_RS18255;IUJ50_RS18260;IUJ50_RS18265;IUJ50_RS23395;IUJ50_RS23405
GO:0006113	fermentation	8	56	0.024997	IUJ50_RS04650;IUJ50_RS11310;IUJ50_RS11315;IUJ50_RS14515;IUJ50_RS18225;IUJ50_RS18235;IUJ50_RS19215;IUJ50_RS22675
GO:0006725	cellular aromatic compound metabolic process	138	1908	0.027928	IUJ50_RS00715;IUJ50_RS01640;IUJ50_RS02100;IUJ50_RS02130;IUJ50_RS02220;IUJ50_RS02410;IUJ50_RS02465;IUJ50_RS02470;IUJ50_RS02615;IUJ50_RS02655;IUJ50_RS02665;IUJ50_RS03160;IUJ50_RS03180;IUJ50_RS03340;IUJ50_RS03770;IUJ50_RS03780;IUJ50_RS03855;IUJ50_RS03860;IUJ50_RS03865;IUJ50_RS03870;IUJ50_RS03875;IUJ50_RS03880;IUJ50_RS03885;IUJ50_RS03890;IUJ50_RS03900;IUJ50_RS03905;IUJ50_RS03910;IUJ50_RS03945;IUJ50_R…
GO:1901361	organic cyclic compound catabolic process	36	409	0.0283079	IUJ50_RS02220;IUJ50_RS02410;IUJ50_RS02665;IUJ50_RS03170;IUJ50_RS03340;IUJ50_RS03770;IUJ50_RS03855;IUJ50_RS03860;IUJ50_RS03865;IUJ50_RS03870;IUJ50_RS03875;IUJ50_RS03880;IUJ50_RS03885;IUJ50_RS03890;IUJ50_RS03900;IUJ50_RS03905;IUJ50_RS03910;IUJ50_RS04340;IUJ50_RS04390;IUJ50_RS04805;IUJ50_RS05965;IUJ50_RS10125;IUJ50_RS11590;IUJ50_RS11595;IUJ50_RS11605;IUJ50_RS11950;IUJ50_RS15255;IUJ50_RS19205;IUJ50_R…
GO:1901615	organic hydroxy compound metabolic process	36	410	0.0292553	IUJ50_RS00715;IUJ50_RS02220;IUJ50_RS02660;IUJ50_RS03340;IUJ50_RS03860;IUJ50_RS04340;IUJ50_RS04390;IUJ50_RS05970;IUJ50_RS06220;IUJ50_RS10110;IUJ50_RS10115;IUJ50_RS10125;IUJ50_RS10185;IUJ50_RS14515;IUJ50_RS15255;IUJ50_RS18185;IUJ50_RS18235;IUJ50_RS18240;IUJ50_RS18245;IUJ50_RS18250;IUJ50_RS18255;IUJ50_RS18270;IUJ50_RS18275;IUJ50_RS18285;IUJ50_RS19175;IUJ50_RS19215;IUJ50_RS19440;IUJ50_RS20180;IUJ50_R…
GO:0010447	response to acidic pH	4	19	0.029884	IUJ50_RS07305;IUJ50_RS07325;IUJ50_RS07335;IUJ50_RS08790
GO:0042822	pyridoxal phosphate metabolic process	4	19	0.029884	IUJ50_RS18185;IUJ50_RS18270;IUJ50_RS18285;IUJ50_RS23400
GO:0042823	pyridoxal phosphate biosynthetic process	4	19	0.029884	IUJ50_RS18185;IUJ50_RS18270;IUJ50_RS18285;IUJ50_RS23400
GO:0042221	response to chemical	63	793	0.0329745	IUJ50_RS01640;IUJ50_RS02145;IUJ50_RS02155;IUJ50_RS02220;IUJ50_RS02465;IUJ50_RS03160;IUJ50_RS03170;IUJ50_RS03770;IUJ50_RS03855;IUJ50_RS03860;IUJ50_RS03865;IUJ50_RS03870;IUJ50_RS03875;IUJ50_RS03880;IUJ50_RS03885;IUJ50_RS03890;IUJ50_RS03900;IUJ50_RS03905;IUJ50_RS03910;IUJ50_RS03945;IUJ50_RS03955;IUJ50_RS04340;IUJ50_RS04390;IUJ50_RS04650;IUJ50_RS04790;IUJ50_RS04805;IUJ50_RS06220;IUJ50_RS07325;IUJ50_R…
GO:0006520	cellular amino acid metabolic process	62	779	0.0332731	IUJ50_RS02220;IUJ50_RS02470;IUJ50_RS02665;IUJ50_RS03180;IUJ50_RS03755;IUJ50_RS03760;IUJ50_RS03765;IUJ50_RS03770;IUJ50_RS03775;IUJ50_RS03780;IUJ50_RS03870;IUJ50_RS03910;IUJ50_RS03945;IUJ50_RS03970;IUJ50_RS04340;IUJ50_RS04390;IUJ50_RS04650;IUJ50_RS04795;IUJ50_RS04800;IUJ50_RS04805;IUJ50_RS04810;IUJ50_RS04815;IUJ50_RS05965;IUJ50_RS07740;IUJ50_RS08785;IUJ50_RS08790;IUJ50_RS10110;IUJ50_RS10120;IUJ50_R…
GO:0046174	polyol catabolic process	9	70	0.0333747	IUJ50_RS14515;IUJ50_RS18235;IUJ50_RS18270;IUJ50_RS18275;IUJ50_RS18285;IUJ50_RS19215;IUJ50_RS20180;IUJ50_RS22675;IUJ50_RS23400
GO:0044724	single-organism carbohydrate catabolic process	23	241	0.0335533	IUJ50_RS02660;IUJ50_RS03945;IUJ50_RS03970;IUJ50_RS10125;IUJ50_RS10185;IUJ50_RS11315;IUJ50_RS11595;IUJ50_RS11815;IUJ50_RS12640;IUJ50_RS12650;IUJ50_RS14515;IUJ50_RS18235;IUJ50_RS18270;IUJ50_RS18275;IUJ50_RS18285;IUJ50_RS19180;IUJ50_RS19215;IUJ50_RS22675;IUJ50_RS23400;IUJ50_RS23695;IUJ50_RS24780;IUJ50_RS25400;IUJ50_RS25660
GO:0006090	pyruvate metabolic process	16	153	0.0345838	IUJ50_RS02660;IUJ50_RS03945;IUJ50_RS06215;IUJ50_RS10110;IUJ50_RS10120;IUJ50_RS10125;IUJ50_RS10185;IUJ50_RS11315;IUJ50_RS11595;IUJ50_RS12650;IUJ50_RS14515;IUJ50_RS18275;IUJ50_RS19180;IUJ50_RS19215;IUJ50_RS22375;IUJ50_RS22675
GO:0005984	disaccharide metabolic process	7	49	0.0350183	IUJ50_RS12640;IUJ50_RS18270;IUJ50_RS18285;IUJ50_RS23400;IUJ50_RS23695;IUJ50_RS24780;IUJ50_RS25400
GO:0019491	ectoine biosynthetic process	4	20	0.0355271	IUJ50_RS03780;IUJ50_RS04815;IUJ50_RS10195;IUJ50_RS18495
GO:0015824	proline transport	2	5	0.0360526	IUJ50_RS11820;IUJ50_RS13490
GO:0035966	response to topologically incorrect protein	2	5	0.0360526	IUJ50_RS11430;IUJ50_RS13210
GO:0046440	L-lysine metabolic process	2	5	0.0360526	IUJ50_RS10195;IUJ50_RS18225
GO:0006578	amino-acid betaine biosynthetic process	8	60	0.0361495	IUJ50_RS00715;IUJ50_RS03770;IUJ50_RS03910;IUJ50_RS04805;IUJ50_RS05970;IUJ50_RS11950;IUJ50_RS19210;IUJ50_RS20160
GO:0008645	hexose transport	5	30	0.0398453	IUJ50_RS12080;IUJ50_RS13435;IUJ50_RS18265;IUJ50_RS23395;IUJ50_RS23405
GO:0009062	fatty acid catabolic process	5	30	0.0398453	IUJ50_RS02460;IUJ50_RS03860;IUJ50_RS03870;IUJ50_RS03875;IUJ50_RS03880
GO:0016042	lipid catabolic process	6	40	0.0401473	IUJ50_RS02460;IUJ50_RS03860;IUJ50_RS03870;IUJ50_RS03875;IUJ50_RS03880;IUJ50_RS25655
GO:0009266	response to temperature stimulus	10	84	0.0409353	IUJ50_RS02655;IUJ50_RS09030;IUJ50_RS11430;IUJ50_RS13205;IUJ50_RS13210;IUJ50_RS14720;IUJ50_RS14725;IUJ50_RS18185;IUJ50_RS18230;IUJ50_RS18280
GO:0010128	benzoate catabolic process via CoA ligation	4	21	0.0417445	IUJ50_RS03340;IUJ50_RS03875;IUJ50_RS03880;IUJ50_RS21735
GO:0018875	anaerobic benzoate metabolic process	4	21	0.0417445	IUJ50_RS03340;IUJ50_RS03875;IUJ50_RS03880;IUJ50_RS21735
GO:0046184	aldehyde biosynthetic process	4	21	0.0417445	IUJ50_RS18185;IUJ50_RS18270;IUJ50_RS18285;IUJ50_RS23400
GO:0098661	inorganic anion transmembrane transport	4	21	0.0417445	IUJ50_RS22510;IUJ50_RS22515;IUJ50_RS22520;IUJ50_RS22525
GO:0042181	ketone biosynthetic process	16	157	0.0424233	IUJ50_RS03855;IUJ50_RS03875;IUJ50_RS03880;IUJ50_RS03945;IUJ50_RS04185;IUJ50_RS05165;IUJ50_RS07305;IUJ50_RS10125;IUJ50_RS10185;IUJ50_RS11590;IUJ50_RS14515;IUJ50_RS19180;IUJ50_RS19195;IUJ50_RS19215;IUJ50_RS22675;IUJ50_RS24565
GO:0006577	amino-acid betaine metabolic process	8	62	0.0428186	IUJ50_RS00715;IUJ50_RS03770;IUJ50_RS03910;IUJ50_RS04805;IUJ50_RS05970;IUJ50_RS11950;IUJ50_RS19210;IUJ50_RS20160
GO:0006595	polyamine metabolic process	5	31	0.0451133	IUJ50_RS03780;IUJ50_RS04815;IUJ50_RS05965;IUJ50_RS10195;IUJ50_RS18495
GO:0044763	single-organism cellular process	208	3053	0.045955	IUJ50_RS00060;IUJ50_RS00105;IUJ50_RS00115;IUJ50_RS00715;IUJ50_RS01150;IUJ50_RS01155;IUJ50_RS01640;IUJ50_RS01645;IUJ50_RS01885;IUJ50_RS01890;IUJ50_RS02100;IUJ50_RS02130;IUJ50_RS02220;IUJ50_RS02410;IUJ50_RS02460;IUJ50_RS02465;IUJ50_RS02470;IUJ50_RS02655;IUJ50_RS02660;IUJ50_RS02665;IUJ50_RS02930;IUJ50_RS03160;IUJ50_RS03170;IUJ50_RS03180;IUJ50_RS03340;IUJ50_RS03755;IUJ50_RS03760;IUJ50_RS03765;IUJ50_R…
GO:0050896	response to stimulus	101	1370	0.046077	IUJ50_RS01150;IUJ50_RS01155;IUJ50_RS01640;IUJ50_RS02145;IUJ50_RS02155;IUJ50_RS02220;IUJ50_RS02410;IUJ50_RS02465;IUJ50_RS02655;IUJ50_RS03160;IUJ50_RS03170;IUJ50_RS03770;IUJ50_RS03855;IUJ50_RS03860;IUJ50_RS03865;IUJ50_RS03870;IUJ50_RS03875;IUJ50_RS03880;IUJ50_RS03885;IUJ50_RS03890;IUJ50_RS03900;IUJ50_RS03905;IUJ50_RS03910;IUJ50_RS03945;IUJ50_RS03955;IUJ50_RS04340;IUJ50_RS04390;IUJ50_RS04650;IUJ50_R…
GO:1901616	organic hydroxy compound catabolic process	23	249	0.0462099	IUJ50_RS02220;IUJ50_RS03340;IUJ50_RS03860;IUJ50_RS04340;IUJ50_RS04390;IUJ50_RS06220;IUJ50_RS10110;IUJ50_RS10115;IUJ50_RS14515;IUJ50_RS15255;IUJ50_RS18235;IUJ50_RS18270;IUJ50_RS18275;IUJ50_RS18285;IUJ50_RS19215;IUJ50_RS19440;IUJ50_RS20180;IUJ50_RS20220;IUJ50_RS20795;IUJ50_RS22675;IUJ50_RS23400;IUJ50_RS24140;IUJ50_RS24580
GO:0006721	terpenoid metabolic process	7	52	0.0463883	IUJ50_RS03945;IUJ50_RS10110;IUJ50_RS10125;IUJ50_RS10185;IUJ50_RS19180;IUJ50_RS19215;IUJ50_RS22375
GO:0016114	terpenoid biosynthetic process	7	52	0.0463883	IUJ50_RS03945;IUJ50_RS10110;IUJ50_RS10125;IUJ50_RS10185;IUJ50_RS19180;IUJ50_RS19215;IUJ50_RS22375
GO:0006768	biotin metabolic process	10	86	0.0469621	IUJ50_RS03780;IUJ50_RS04815;IUJ50_RS10195;IUJ50_RS16215;IUJ50_RS18225;IUJ50_RS18235;IUJ50_RS18495;IUJ50_RS19195;IUJ50_RS26540;IUJ50_RS26720
GO:0046164	alcohol catabolic process	15	147	0.0480412	IUJ50_RS03340;IUJ50_RS06220;IUJ50_RS10110;IUJ50_RS10115;IUJ50_RS14515;IUJ50_RS18235;IUJ50_RS18270;IUJ50_RS18275;IUJ50_RS18285;IUJ50_RS19215;IUJ50_RS20180;IUJ50_RS20220;IUJ50_RS22675;IUJ50_RS23400;IUJ50_RS24580
GO:0009445	putrescine metabolic process	4	22	0.0485372	IUJ50_RS03780;IUJ50_RS04815;IUJ50_RS10195;IUJ50_RS18495
GO:0072525	pyridine-containing compound biosynthetic process	12	111	0.0505463	IUJ50_RS07740;IUJ50_RS10110;IUJ50_RS10115;IUJ50_RS10125;IUJ50_RS11325;IUJ50_RS14725;IUJ50_RS18185;IUJ50_RS18270;IUJ50_RS18285;IUJ50_RS19205;IUJ50_RS22375;IUJ50_RS23400
GO:0065007	biological regulation	89	1196	0.0515254	IUJ50_RS00715;IUJ50_RS01150;IUJ50_RS01155;IUJ50_RS02220;IUJ50_RS02410;IUJ50_RS02440;IUJ50_RS02615;IUJ50_RS02655;IUJ50_RS02665;IUJ50_RS03855;IUJ50_RS03860;IUJ50_RS03865;IUJ50_RS03870;IUJ50_RS03875;IUJ50_RS03880;IUJ50_RS03885;IUJ50_RS03890;IUJ50_RS03900;IUJ50_RS03905;IUJ50_RS03910;IUJ50_RS03945;IUJ50_RS04340;IUJ50_RS04390;IUJ50_RS04440;IUJ50_RS04645;IUJ50_RS05170;IUJ50_RS05970;IUJ50_RS07310;IUJ50_R…
GO:0015671	oxygen transport	2	6	0.0518189	IUJ50_RS21735;IUJ50_RS23695
GO:0034214	protein hexamerization	2	6	0.0518189	IUJ50_RS14720;IUJ50_RS14725
GO:0046386	deoxyribose phosphate catabolic process	2	6	0.0518189	IUJ50_RS02665;IUJ50_RS11605
GO:0051182	coenzyme transport	2	6	0.0518189	IUJ50_RS11820;IUJ50_RS13490
GO:0070813	hydrogen sulfide metabolic process	2	6	0.0518189	IUJ50_RS20610;IUJ50_RS20615
GO:0070814	hydrogen sulfide biosynthetic process	2	6	0.0518189	IUJ50_RS20610;IUJ50_RS20615
GO:0006778	porphyrin-containing compound metabolic process	17	174	0.0521243	IUJ50_RS02100;IUJ50_RS02130;IUJ50_RS02410;IUJ50_RS03780;IUJ50_RS03945;IUJ50_RS04815;IUJ50_RS10125;IUJ50_RS10185;IUJ50_RS10195;IUJ50_RS18235;IUJ50_RS18495;IUJ50_RS19165;IUJ50_RS19180;IUJ50_RS20605;IUJ50_RS24565;IUJ50_RS24645;IUJ50_RS26765
GO:0043639	benzoate catabolic process	4	23	0.0559027	IUJ50_RS03340;IUJ50_RS03875;IUJ50_RS03880;IUJ50_RS21735
GO:0006635	fatty acid beta-oxidation	3	14	0.0561526	IUJ50_RS03870;IUJ50_RS03875;IUJ50_RS03880
GO:0006733	oxidoreduction coenzyme metabolic process	19	202	0.0572162	IUJ50_RS02655;IUJ50_RS03180;IUJ50_RS03945;IUJ50_RS05165;IUJ50_RS07740;IUJ50_RS10125;IUJ50_RS10185;IUJ50_RS11315;IUJ50_RS11325;IUJ50_RS11595;IUJ50_RS12650;IUJ50_RS14725;IUJ50_RS18230;IUJ50_RS18245;IUJ50_RS18275;IUJ50_RS19180;IUJ50_RS19205;IUJ50_RS22375;IUJ50_RS24565
GO:0015074	DNA integration	6	44	0.0597661	IUJ50_RS10180;IUJ50_RS18225;IUJ50_RS20725;IUJ50_RS24045;IUJ50_RS25660;IUJ50_RS26785
GO:0009262	deoxyribonucleotide metabolic process	5	34	0.0633027	IUJ50_RS02665;IUJ50_RS11595;IUJ50_RS11605;IUJ50_RS21180;IUJ50_RS23185
GO:0019068	virion assembly	5	34	0.0633027	IUJ50_RS13205;IUJ50_RS13210;IUJ50_RS19855;IUJ50_RS20725;IUJ50_RS25400
GO:0044242	cellular lipid catabolic process	5	34	0.0633027	IUJ50_RS02460;IUJ50_RS03860;IUJ50_RS03870;IUJ50_RS03875;IUJ50_RS03880
GO:0006742	NADP catabolic process	1	1	0.0641737	IUJ50_RS19205
GO:0006761	dihydrofolate biosynthetic process	1	1	0.0641737	IUJ50_RS22865
GO:0006847	plasma membrane acetate transport	1	1	0.0641737	IUJ50_RS13490
GO:0007088	regulation of mitotic nuclear division	1	1	0.0641737	IUJ50_RS20725
GO:0007094	mitotic spindle assembly checkpoint	1	1	0.0641737	IUJ50_RS20725
GO:0009657	plastid organization	1	1	0.0641737	IUJ50_RS02460
GO:0009668	plastid membrane organization	1	1	0.0641737	IUJ50_RS02460
GO:0009967	positive regulation of signal transduction	1	1	0.0641737	IUJ50_RS13205
GO:0010027	thylakoid membrane organization	1	1	0.0641737	IUJ50_RS02460
GO:0010042	response to manganese ion	1	1	0.0641737	IUJ50_RS25225
GO:0010965	regulation of mitotic sister chromatid separation	1	1	0.0641737	IUJ50_RS20725
GO:0015710	tellurite transport	1	1	0.0641737	IUJ50_RS13490
GO:0015812	gamma-aminobutyric acid transport	1	1	0.0641737	IUJ50_RS10200
GO:0015839	cadaverine transport	1	1	0.0641737	IUJ50_RS08790
GO:0017182	peptidyl-diphthamide metabolic process	1	1	0.0641737	IUJ50_RS20605
GO:0017183	peptidyl-diphthamide biosynthetic process from peptidyl-histidine	1	1	0.0641737	IUJ50_RS20605
GO:0018081	peptide cross-linking via lanthionine or 3-methyl-lanthionine	1	1	0.0641737	IUJ50_RS04645
GO:0018125	peptidyl-cysteine methylation	1	1	0.0641737	IUJ50_RS23225
GO:0019475	L-lysine catabolic process to acetate	1	1	0.0641737	IUJ50_RS18225
GO:0019686	purine nucleoside interconversion	1	1	0.0641737	IUJ50_RS11590
GO:0023056	positive regulation of signaling	1	1	0.0641737	IUJ50_RS13205
GO:0030071	regulation of mitotic metaphase/anaphase transition	1	1	0.0641737	IUJ50_RS20725
GO:0030653	beta-lactam antibiotic metabolic process	1	1	0.0641737	IUJ50_RS03170
GO:0030655	beta-lactam antibiotic catabolic process	1	1	0.0641737	IUJ50_RS03170
GO:0031396	regulation of protein ubiquitination	1	1	0.0641737	IUJ50_RS20725
GO:0031397	negative regulation of protein ubiquitination	1	1	0.0641737	IUJ50_RS20725
GO:0031577	spindle checkpoint	1	1	0.0641737	IUJ50_RS20725
GO:0032238	adenosine transport	1	1	0.0641737	IUJ50_RS19005
GO:0032434	regulation of proteasomal ubiquitin-dependent protein catabolic process	1	1	0.0641737	IUJ50_RS20725
GO:0032435	negative regulation of proteasomal ubiquitin-dependent protein catabolic process	1	1	0.0641737	IUJ50_RS20725
GO:0032445	fructose import	1	1	0.0641737	IUJ50_RS23395
GO:0033045	regulation of sister chromatid segregation	1	1	0.0641737	IUJ50_RS20725
GO:0033046	negative regulation of sister chromatid segregation	1	1	0.0641737	IUJ50_RS20725
GO:0033047	regulation of mitotic sister chromatid segregation	1	1	0.0641737	IUJ50_RS20725
GO:0033048	negative regulation of mitotic sister chromatid segregation	1	1	0.0641737	IUJ50_RS20725
GO:0035511	oxidative DNA demethylation	1	1	0.0641737	IUJ50_RS23230
GO:0035513	oxidative RNA demethylation	1	1	0.0641737	IUJ50_RS23230
GO:0035552	oxidative single-stranded DNA demethylation	1	1	0.0641737	IUJ50_RS23230
GO:0035553	oxidative single-stranded RNA demethylation	1	1	0.0641737	IUJ50_RS23230
GO:0042167	heme catabolic process	1	1	0.0641737	IUJ50_RS02410
GO:0042618	poly-hydroxybutyrate metabolic process	1	1	0.0641737	IUJ50_RS01635
GO:0042619	poly-hydroxybutyrate biosynthetic process	1	1	0.0641737	IUJ50_RS01635
GO:0043903	regulation of symbiosis, encompassing mutualism through parasitism	1	1	0.0641737	IUJ50_RS13205
GO:0045839	negative regulation of mitotic nuclear division	1	1	0.0641737	IUJ50_RS20725
GO:0045841	negative regulation of mitotic metaphase/anaphase transition	1	1	0.0641737	IUJ50_RS20725
GO:0046452	dihydrofolate metabolic process	1	1	0.0641737	IUJ50_RS22865
GO:0050845	teichuronic acid biosynthetic process	1	1	0.0641737	IUJ50_RS12270
GO:0050846	teichuronic acid metabolic process	1	1	0.0641737	IUJ50_RS12270
GO:0051340	regulation of ligase activity	1	1	0.0641737	IUJ50_RS20725
GO:0051352	negative regulation of ligase activity	1	1	0.0641737	IUJ50_RS20725
GO:0051436	negative regulation of ubiquitin-protein ligase activity involved in mitotic cell cycle	1	1	0.0641737	IUJ50_RS20725
GO:0051438	regulation of ubiquitin-protein transferase activity	1	1	0.0641737	IUJ50_RS20725
GO:0051439	regulation of ubiquitin-protein ligase activity involved in mitotic cell cycle	1	1	0.0641737	IUJ50_RS20725
GO:0051444	negative regulation of ubiquitin-protein transferase activity	1	1	0.0641737	IUJ50_RS20725
GO:0051783	regulation of nuclear division	1	1	0.0641737	IUJ50_RS20725
GO:0051784	negative regulation of nuclear division	1	1	0.0641737	IUJ50_RS20725
GO:0051985	negative regulation of chromosome segregation	1	1	0.0641737	IUJ50_RS20725
GO:0052212	modification of morphology or physiology of other organism via secreted substance involved in symbiotic interaction	1	1	0.0641737	IUJ50_RS13205
GO:0061136	regulation of proteasomal protein catabolic process	1	1	0.0641737	IUJ50_RS20725
GO:0070989	oxidative demethylation	1	1	0.0641737	IUJ50_RS23230
GO:0071173	spindle assembly checkpoint	1	1	0.0641737	IUJ50_RS20725
GO:0071174	mitotic spindle checkpoint	1	1	0.0641737	IUJ50_RS20725
GO:0071500	cellular response to nitrosative stress	1	1	0.0641737	IUJ50_RS21735
GO:0072338	cellular lactam metabolic process	1	1	0.0641737	IUJ50_RS03170
GO:0072340	cellular lactam catabolic process	1	1	0.0641737	IUJ50_RS03170
GO:0090549	response to carbon starvation	1	1	0.0641737	IUJ50_RS10180
GO:0097339	glycolate transmembrane transport	1	1	0.0641737	IUJ50_RS13490
GO:1900866	glycolate transport	1	1	0.0641737	IUJ50_RS13490
GO:1901222	regulation of NIK/NF-kappaB signaling	1	1	0.0641737	IUJ50_RS13205
GO:1901224	positive regulation of NIK/NF-kappaB signaling	1	1	0.0641737	IUJ50_RS13205
GO:1901440	poly(hydroxyalkanoate) metabolic process	1	1	0.0641737	IUJ50_RS01635
GO:1901441	poly(hydroxyalkanoate) biosynthetic process	1	1	0.0641737	IUJ50_RS01635
GO:1901799	negative regulation of proteasomal protein catabolic process	1	1	0.0641737	IUJ50_RS20725
GO:1901987	regulation of cell cycle phase transition	1	1	0.0641737	IUJ50_RS20725
GO:1901988	negative regulation of cell cycle phase transition	1	1	0.0641737	IUJ50_RS20725
GO:1901990	regulation of mitotic cell cycle phase transition	1	1	0.0641737	IUJ50_RS20725
GO:1901991	negative regulation of mitotic cell cycle phase transition	1	1	0.0641737	IUJ50_RS20725
GO:1902099	regulation of metaphase/anaphase transition of cell cycle	1	1	0.0641737	IUJ50_RS20725
GO:1902100	negative regulation of metaphase/anaphase transition of cell cycle	1	1	0.0641737	IUJ50_RS20725
GO:1902533	positive regulation of intracellular signal transduction	1	1	0.0641737	IUJ50_RS13205
GO:1903050	regulation of proteolysis involved in cellular protein catabolic process	1	1	0.0641737	IUJ50_RS20725
GO:1903051	negative regulation of proteolysis involved in cellular protein catabolic process	1	1	0.0641737	IUJ50_RS20725
GO:1903320	regulation of protein modification by small protein conjugation or removal	1	1	0.0641737	IUJ50_RS20725
GO:1903321	negative regulation of protein modification by small protein conjugation or removal	1	1	0.0641737	IUJ50_RS20725
GO:1903362	regulation of cellular protein catabolic process	1	1	0.0641737	IUJ50_RS20725
GO:1903363	negative regulation of cellular protein catabolic process	1	1	0.0641737	IUJ50_RS20725
GO:1904666	regulation of ubiquitin protein ligase activity	1	1	0.0641737	IUJ50_RS20725
GO:1904667	negative regulation of ubiquitin protein ligase activity	1	1	0.0641737	IUJ50_RS20725
GO:1990451	cellular stress response to acidic pH	1	1	0.0641737	IUJ50_RS08790
GO:1990507	ATP-independent chaperone mediated protein folding	1	1	0.0641737	IUJ50_RS04790
GO:2000535	regulation of entry of bacterium into host cell	1	1	0.0641737	IUJ50_RS13205
GO:2000816	negative regulation of mitotic sister chromatid separation	1	1	0.0641737	IUJ50_RS20725
GO:0044283	small molecule biosynthetic process	67	882	0.0646029	IUJ50_RS02100;IUJ50_RS02130;IUJ50_RS02410;IUJ50_RS02460;IUJ50_RS02665;IUJ50_RS03180;IUJ50_RS03780;IUJ50_RS03855;IUJ50_RS03860;IUJ50_RS03870;IUJ50_RS03875;IUJ50_RS03880;IUJ50_RS03945;IUJ50_RS03970;IUJ50_RS04185;IUJ50_RS04650;IUJ50_RS04815;IUJ50_RS05165;IUJ50_RS07305;IUJ50_RS07740;IUJ50_RS10110;IUJ50_RS10115;IUJ50_RS10120;IUJ50_RS10125;IUJ50_RS10185;IUJ50_RS10195;IUJ50_RS11095;IUJ50_RS11325;IUJ50_R…
GO:0042559	pteridine-containing compound biosynthetic process	7	56	0.0648713	IUJ50_RS02100;IUJ50_RS02130;IUJ50_RS19165;IUJ50_RS19200;IUJ50_RS22865;IUJ50_RS24590;IUJ50_RS26270
GO:0005991	trehalose metabolic process	3	15	0.0669709	IUJ50_RS12640;IUJ50_RS24780;IUJ50_RS25400
GO:0019395	fatty acid oxidation	3	15	0.0669709	IUJ50_RS03870;IUJ50_RS03875;IUJ50_RS03880
GO:0034440	lipid oxidation	3	15	0.0669709	IUJ50_RS03870;IUJ50_RS03875;IUJ50_RS03880
GO:0042135	neurotransmitter catabolic process	3	15	0.0669709	IUJ50_RS10195;IUJ50_RS10200;IUJ50_RS21735
GO:1901661	quinone metabolic process	15	154	0.0670103	IUJ50_RS03855;IUJ50_RS03875;IUJ50_RS03880;IUJ50_RS03945;IUJ50_RS04185;IUJ50_RS05165;IUJ50_RS07305;IUJ50_RS10125;IUJ50_RS10185;IUJ50_RS11590;IUJ50_RS14515;IUJ50_RS19180;IUJ50_RS19195;IUJ50_RS19215;IUJ50_RS24565
GO:1901663	quinone biosynthetic process	15	154	0.0670103	IUJ50_RS03855;IUJ50_RS03875;IUJ50_RS03880;IUJ50_RS03945;IUJ50_RS04185;IUJ50_RS05165;IUJ50_RS07305;IUJ50_RS10125;IUJ50_RS10185;IUJ50_RS11590;IUJ50_RS14515;IUJ50_RS19180;IUJ50_RS19195;IUJ50_RS19215;IUJ50_RS24565
GO:1903506	regulation of nucleic acid-templated transcription	50	638	0.0690018	IUJ50_RS00715;IUJ50_RS01155;IUJ50_RS02220;IUJ50_RS02440;IUJ50_RS02615;IUJ50_RS02655;IUJ50_RS04340;IUJ50_RS04390;IUJ50_RS04440;IUJ50_RS04645;IUJ50_RS05970;IUJ50_RS07310;IUJ50_RS07325;IUJ50_RS09625;IUJ50_RS10105;IUJ50_RS11350;IUJ50_RS11355;IUJ50_RS11430;IUJ50_RS13150;IUJ50_RS13435;IUJ50_RS13865;IUJ50_RS14725;IUJ50_RS15255;IUJ50_RS15680;IUJ50_RS16215;IUJ50_RS18225;IUJ50_RS18230;IUJ50_RS18250;IUJ50_R…
GO:2001141	regulation of RNA biosynthetic process	50	638	0.0690018	IUJ50_RS00715;IUJ50_RS01155;IUJ50_RS02220;IUJ50_RS02440;IUJ50_RS02615;IUJ50_RS02655;IUJ50_RS04340;IUJ50_RS04390;IUJ50_RS04440;IUJ50_RS04645;IUJ50_RS05970;IUJ50_RS07310;IUJ50_RS07325;IUJ50_RS09625;IUJ50_RS10105;IUJ50_RS11350;IUJ50_RS11355;IUJ50_RS11430;IUJ50_RS13150;IUJ50_RS13435;IUJ50_RS13865;IUJ50_RS14725;IUJ50_RS15255;IUJ50_RS15680;IUJ50_RS16215;IUJ50_RS18225;IUJ50_RS18230;IUJ50_RS18250;IUJ50_R…
GO:1901360	organic cyclic compound metabolic process	137	1945	0.0690638	IUJ50_RS00715;IUJ50_RS01640;IUJ50_RS02100;IUJ50_RS02130;IUJ50_RS02220;IUJ50_RS02410;IUJ50_RS02465;IUJ50_RS02470;IUJ50_RS02615;IUJ50_RS02655;IUJ50_RS02665;IUJ50_RS03160;IUJ50_RS03170;IUJ50_RS03180;IUJ50_RS03340;IUJ50_RS03770;IUJ50_RS03780;IUJ50_RS03855;IUJ50_RS03860;IUJ50_RS03865;IUJ50_RS03870;IUJ50_RS03875;IUJ50_RS03880;IUJ50_RS03885;IUJ50_RS03890;IUJ50_RS03900;IUJ50_RS03905;IUJ50_RS03910;IUJ50_R…
GO:0010948	negative regulation of cell cycle process	2	7	0.0695317	IUJ50_RS20725;IUJ50_RS26685
GO:0015669	gas transport	2	7	0.0695317	IUJ50_RS21735;IUJ50_RS23695
GO:0006739	NADP metabolic process	6	46	0.0713891	IUJ50_RS02655;IUJ50_RS03180;IUJ50_RS18230;IUJ50_RS18245;IUJ50_RS19205;IUJ50_RS22375
GO:0009068	aspartate family amino acid catabolic process	8	69	0.0723426	IUJ50_RS02470;IUJ50_RS04650;IUJ50_RS08785;IUJ50_RS10110;IUJ50_RS10120;IUJ50_RS10195;IUJ50_RS18225;IUJ50_RS18235
GO:0006779	porphyrin-containing compound biosynthetic process	16	170	0.0765591	IUJ50_RS02100;IUJ50_RS02130;IUJ50_RS03780;IUJ50_RS03945;IUJ50_RS04815;IUJ50_RS10125;IUJ50_RS10185;IUJ50_RS10195;IUJ50_RS18235;IUJ50_RS18495;IUJ50_RS19165;IUJ50_RS19180;IUJ50_RS20605;IUJ50_RS24565;IUJ50_RS24645;IUJ50_RS26765
GO:0019310	inositol catabolic process	6	47	0.0776554	IUJ50_RS14515;IUJ50_RS18270;IUJ50_RS18285;IUJ50_RS19215;IUJ50_RS22675;IUJ50_RS23400
GO:0015819	lysine transport	4	26	0.0813561	IUJ50_RS08790;IUJ50_RS24555;IUJ50_RS24580;IUJ50_RS26260
GO:0005975	carbohydrate metabolic process	52	675	0.0822415	IUJ50_RS01150;IUJ50_RS01635;IUJ50_RS02100;IUJ50_RS02130;IUJ50_RS02615;IUJ50_RS02660;IUJ50_RS03180;IUJ50_RS03185;IUJ50_RS03765;IUJ50_RS03870;IUJ50_RS03945;IUJ50_RS03970;IUJ50_RS04440;IUJ50_RS10120;IUJ50_RS10125;IUJ50_RS10180;IUJ50_RS10185;IUJ50_RS11095;IUJ50_RS11315;IUJ50_RS11430;IUJ50_RS11595;IUJ50_RS11605;IUJ50_RS11815;IUJ50_RS12270;IUJ50_RS12640;IUJ50_RS12650;IUJ50_RS13435;IUJ50_RS13865;IUJ50_R…
GO:0009233	menaquinone metabolic process	9	83	0.0824557	IUJ50_RS03855;IUJ50_RS03875;IUJ50_RS03880;IUJ50_RS04185;IUJ50_RS07305;IUJ50_RS11590;IUJ50_RS14515;IUJ50_RS19195;IUJ50_RS19215
GO:0009234	menaquinone biosynthetic process	9	83	0.0824557	IUJ50_RS03855;IUJ50_RS03875;IUJ50_RS03880;IUJ50_RS04185;IUJ50_RS07305;IUJ50_RS11590;IUJ50_RS14515;IUJ50_RS19195;IUJ50_RS19215
GO:0072330	monocarboxylic acid biosynthetic process	23	266	0.0840629	IUJ50_RS02100;IUJ50_RS02130;IUJ50_RS02460;IUJ50_RS03780;IUJ50_RS03860;IUJ50_RS04815;IUJ50_RS07740;IUJ50_RS10120;IUJ50_RS10125;IUJ50_RS10195;IUJ50_RS14515;IUJ50_RS15115;IUJ50_RS18185;IUJ50_RS18235;IUJ50_RS18495;IUJ50_RS19165;IUJ50_RS19195;IUJ50_RS19200;IUJ50_RS19215;IUJ50_RS21205;IUJ50_RS22675;IUJ50_RS26540;IUJ50_RS26720
GO:0006020	inositol metabolic process	6	48	0.0842227	IUJ50_RS14515;IUJ50_RS18270;IUJ50_RS18285;IUJ50_RS19215;IUJ50_RS22675;IUJ50_RS23400
GO:0042430	indole-containing compound metabolic process	6	48	0.0842227	IUJ50_RS10110;IUJ50_RS11095;IUJ50_RS11600;IUJ50_RS14515;IUJ50_RS19215;IUJ50_RS22675
GO:0051252	regulation of RNA metabolic process	50	648	0.0857432	IUJ50_RS00715;IUJ50_RS01155;IUJ50_RS02220;IUJ50_RS02440;IUJ50_RS02615;IUJ50_RS02655;IUJ50_RS04340;IUJ50_RS04390;IUJ50_RS04440;IUJ50_RS04645;IUJ50_RS05970;IUJ50_RS07310;IUJ50_RS07325;IUJ50_RS09625;IUJ50_RS10105;IUJ50_RS11350;IUJ50_RS11355;IUJ50_RS11430;IUJ50_RS13150;IUJ50_RS13435;IUJ50_RS13865;IUJ50_RS14725;IUJ50_RS15255;IUJ50_RS15680;IUJ50_RS16215;IUJ50_RS18225;IUJ50_RS18230;IUJ50_RS18250;IUJ50_R…
GO:0044106	cellular amine metabolic process	16	173	0.0864636	IUJ50_RS00715;IUJ50_RS03170;IUJ50_RS03340;IUJ50_RS03780;IUJ50_RS03955;IUJ50_RS04815;IUJ50_RS05965;IUJ50_RS05970;IUJ50_RS06220;IUJ50_RS10110;IUJ50_RS10195;IUJ50_RS11095;IUJ50_RS11600;IUJ50_RS18495;IUJ50_RS20220;IUJ50_RS24580
GO:0008152	metabolic process	211	3138	0.087188	IUJ50_RS00715;IUJ50_RS01150;IUJ50_RS01155;IUJ50_RS01635;IUJ50_RS01640;IUJ50_RS01885;IUJ50_RS01890;IUJ50_RS02100;IUJ50_RS02130;IUJ50_RS02155;IUJ50_RS02220;IUJ50_RS02410;IUJ50_RS02420;IUJ50_RS02430;IUJ50_RS02460;IUJ50_RS02465;IUJ50_RS02470;IUJ50_RS02615;IUJ50_RS02655;IUJ50_RS02660;IUJ50_RS02665;IUJ50_RS03160;IUJ50_RS03170;IUJ50_RS03180;IUJ50_RS03185;IUJ50_RS03340;IUJ50_RS03755;IUJ50_RS03760;IUJ50_R…
GO:0045454	cell redox homeostasis	7	60	0.0872544	IUJ50_RS03945;IUJ50_RS08955;IUJ50_RS10125;IUJ50_RS10185;IUJ50_RS12650;IUJ50_RS19180;IUJ50_RS24565
GO:0006355	regulation of transcription, DNA-templated	49	635	0.0884589	IUJ50_RS00715;IUJ50_RS01155;IUJ50_RS02220;IUJ50_RS02440;IUJ50_RS02615;IUJ50_RS02655;IUJ50_RS04340;IUJ50_RS04390;IUJ50_RS04440;IUJ50_RS04645;IUJ50_RS05970;IUJ50_RS07310;IUJ50_RS07325;IUJ50_RS09625;IUJ50_RS10105;IUJ50_RS11350;IUJ50_RS11355;IUJ50_RS13150;IUJ50_RS13435;IUJ50_RS13865;IUJ50_RS14725;IUJ50_RS15255;IUJ50_RS15680;IUJ50_RS16215;IUJ50_RS18225;IUJ50_RS18230;IUJ50_RS18250;IUJ50_RS18260;IUJ50_R…
GO:0009435	NAD biosynthetic process	4	27	0.0909176	IUJ50_RS07740;IUJ50_RS11325;IUJ50_RS14725;IUJ50_RS19205
GO:0019303	D-ribose catabolic process	3	17	0.0911653	IUJ50_RS18270;IUJ50_RS18285;IUJ50_RS23400
GO:0043094	cellular metabolic compound salvage	9	85	0.0925966	IUJ50_RS02420;IUJ50_RS03970;IUJ50_RS11590;IUJ50_RS11595;IUJ50_RS18270;IUJ50_RS18285;IUJ50_RS23400;IUJ50_RS23695;IUJ50_RS24640
GO:0009308	amine metabolic process	16	175	0.0935069	IUJ50_RS00715;IUJ50_RS03170;IUJ50_RS03340;IUJ50_RS03780;IUJ50_RS03955;IUJ50_RS04815;IUJ50_RS05965;IUJ50_RS05970;IUJ50_RS06220;IUJ50_RS10110;IUJ50_RS10195;IUJ50_RS11095;IUJ50_RS11600;IUJ50_RS18495;IUJ50_RS20220;IUJ50_RS24580
GO:0009102	biotin biosynthetic process	8	73	0.0936834	IUJ50_RS03780;IUJ50_RS04815;IUJ50_RS10195;IUJ50_RS18235;IUJ50_RS18495;IUJ50_RS19195;IUJ50_RS26540;IUJ50_RS26720
GO:0044237	cellular metabolic process	193	2852	0.0964462	IUJ50_RS00715;IUJ50_RS01150;IUJ50_RS01155;IUJ50_RS01640;IUJ50_RS01885;IUJ50_RS01890;IUJ50_RS02100;IUJ50_RS02130;IUJ50_RS02220;IUJ50_RS02410;IUJ50_RS02420;IUJ50_RS02460;IUJ50_RS02465;IUJ50_RS02470;IUJ50_RS02615;IUJ50_RS02655;IUJ50_RS02660;IUJ50_RS02665;IUJ50_RS03160;IUJ50_RS03170;IUJ50_RS03180;IUJ50_RS03185;IUJ50_RS03340;IUJ50_RS03755;IUJ50_RS03760;IUJ50_RS03765;IUJ50_RS03770;IUJ50_RS03775;IUJ50_R…
GO:0006767	water-soluble vitamin metabolic process	27	326	0.097421	IUJ50_RS02410;IUJ50_RS03780;IUJ50_RS03945;IUJ50_RS04815;IUJ50_RS10110;IUJ50_RS10115;IUJ50_RS10125;IUJ50_RS10195;IUJ50_RS12075;IUJ50_RS16215;IUJ50_RS18185;IUJ50_RS18225;IUJ50_RS18235;IUJ50_RS18270;IUJ50_RS18495;IUJ50_RS18870;IUJ50_RS19195;IUJ50_RS20605;IUJ50_RS22375;IUJ50_RS22865;IUJ50_RS23400;IUJ50_RS24555;IUJ50_RS24565;IUJ50_RS24580;IUJ50_RS26260;IUJ50_RS26540;IUJ50_RS26720
GO:1901136	carbohydrate derivative catabolic process	8	74	0.0995283	IUJ50_RS02665;IUJ50_RS03870;IUJ50_RS11590;IUJ50_RS11595;IUJ50_RS11605;IUJ50_RS18255;IUJ50_RS18275;IUJ50_RS20115
GO:0042558	pteridine-containing compound metabolic process	7	62	0.0999042	IUJ50_RS02100;IUJ50_RS02130;IUJ50_RS19165;IUJ50_RS19200;IUJ50_RS22865;IUJ50_RS24590;IUJ50_RS26270
GO:0019692	deoxyribose phosphate metabolic process	4	28	0.10099	IUJ50_RS02665;IUJ50_RS11605;IUJ50_RS21180;IUJ50_RS23185
GO:0042182	ketone catabolic process	4	28	0.10099	IUJ50_RS10110;IUJ50_RS10115;IUJ50_RS18185;IUJ50_RS18870
GO:0006098	pentose-phosphate shunt	5	39	0.101468	IUJ50_RS02655;IUJ50_RS03180;IUJ50_RS18230;IUJ50_RS18245;IUJ50_RS22375
GO:0006537	glutamate biosynthetic process	5	39	0.101468	IUJ50_RS03870;IUJ50_RS03945;IUJ50_RS10125;IUJ50_RS18235;IUJ50_RS19180
GO:0006766	vitamin metabolic process	27	328	0.102966	IUJ50_RS02410;IUJ50_RS03780;IUJ50_RS03945;IUJ50_RS04815;IUJ50_RS10110;IUJ50_RS10115;IUJ50_RS10125;IUJ50_RS10195;IUJ50_RS12075;IUJ50_RS16215;IUJ50_RS18185;IUJ50_RS18225;IUJ50_RS18235;IUJ50_RS18270;IUJ50_RS18495;IUJ50_RS18870;IUJ50_RS19195;IUJ50_RS20605;IUJ50_RS22375;IUJ50_RS22865;IUJ50_RS23400;IUJ50_RS24555;IUJ50_RS24565;IUJ50_RS24580;IUJ50_RS26260;IUJ50_RS26540;IUJ50_RS26720
GO:0006260	DNA replication	17	191	0.103313	IUJ50_RS00715;IUJ50_RS02465;IUJ50_RS03160;IUJ50_RS07305;IUJ50_RS11430;IUJ50_RS12075;IUJ50_RS12385;IUJ50_RS12390;IUJ50_RS14725;IUJ50_RS21035;IUJ50_RS21180;IUJ50_RS22525;IUJ50_RS23185;IUJ50_RS24580;IUJ50_RS26260;IUJ50_RS26545;IUJ50_RS26790
GO:0006014	D-ribose metabolic process	3	18	0.104436	IUJ50_RS18270;IUJ50_RS18285;IUJ50_RS23400
GO:0042364	water-soluble vitamin biosynthetic process	25	301	0.105422	IUJ50_RS02410;IUJ50_RS03780;IUJ50_RS03945;IUJ50_RS04815;IUJ50_RS10110;IUJ50_RS10115;IUJ50_RS10125;IUJ50_RS10195;IUJ50_RS12075;IUJ50_RS18185;IUJ50_RS18235;IUJ50_RS18270;IUJ50_RS18495;IUJ50_RS18870;IUJ50_RS19195;IUJ50_RS20605;IUJ50_RS22375;IUJ50_RS22865;IUJ50_RS23400;IUJ50_RS24555;IUJ50_RS24565;IUJ50_RS24580;IUJ50_RS26260;IUJ50_RS26540;IUJ50_RS26720
GO:0006259	DNA metabolic process	43	557	0.106458	IUJ50_RS00715;IUJ50_RS01640;IUJ50_RS02465;IUJ50_RS03160;IUJ50_RS03890;IUJ50_RS03955;IUJ50_RS04645;IUJ50_RS05870;IUJ50_RS07305;IUJ50_RS10105;IUJ50_RS10180;IUJ50_RS11350;IUJ50_RS11430;IUJ50_RS12075;IUJ50_RS12385;IUJ50_RS12390;IUJ50_RS14725;IUJ50_RS18185;IUJ50_RS18225;IUJ50_RS18230;IUJ50_RS18280;IUJ50_RS19440;IUJ50_RS20725;IUJ50_RS21035;IUJ50_RS21180;IUJ50_RS22525;IUJ50_RS23185;IUJ50_RS23225;IUJ50_R…
GO:0010564	regulation of cell cycle process	2	9	0.109578	IUJ50_RS20725;IUJ50_RS26685
GO:0045786	negative regulation of cell cycle	2	9	0.109578	IUJ50_RS20725;IUJ50_RS26685
GO:0009110	vitamin biosynthetic process	25	303	0.111517	IUJ50_RS02410;IUJ50_RS03780;IUJ50_RS03945;IUJ50_RS04815;IUJ50_RS10110;IUJ50_RS10115;IUJ50_RS10125;IUJ50_RS10195;IUJ50_RS12075;IUJ50_RS18185;IUJ50_RS18235;IUJ50_RS18270;IUJ50_RS18495;IUJ50_RS18870;IUJ50_RS19195;IUJ50_RS20605;IUJ50_RS22375;IUJ50_RS22865;IUJ50_RS23400;IUJ50_RS24555;IUJ50_RS24565;IUJ50_RS24580;IUJ50_RS26260;IUJ50_RS26540;IUJ50_RS26720
GO:0006813	potassium ion transport	7	64	0.113505	IUJ50_RS02655;IUJ50_RS03180;IUJ50_RS03870;IUJ50_RS03945;IUJ50_RS18235;IUJ50_RS19180;IUJ50_RS24565
GO:0042592	homeostatic process	14	154	0.115629	IUJ50_RS02665;IUJ50_RS03945;IUJ50_RS08955;IUJ50_RS10125;IUJ50_RS10185;IUJ50_RS11420;IUJ50_RS12650;IUJ50_RS19180;IUJ50_RS20810;IUJ50_RS20820;IUJ50_RS21205;IUJ50_RS21735;IUJ50_RS24565;IUJ50_RS26565
GO:0009099	valine biosynthetic process	3	19	0.118415	IUJ50_RS14515;IUJ50_RS19215;IUJ50_RS22675
GO:0046165	alcohol biosynthetic process	3	19	0.118415	IUJ50_RS14515;IUJ50_RS19215;IUJ50_RS22675
GO:0002949	tRNA threonylcarbamoyladenosine modification	6	53	0.121452	IUJ50_RS12075;IUJ50_RS14725;IUJ50_RS22525;IUJ50_RS24555;IUJ50_RS24580;IUJ50_RS26260
GO:0070525	tRNA threonylcarbamoyladenosine metabolic process	6	53	0.121452	IUJ50_RS12075;IUJ50_RS14725;IUJ50_RS22525;IUJ50_RS24555;IUJ50_RS24580;IUJ50_RS26260
GO:0006086	acetyl-CoA biosynthetic process from pyruvate	4	30	0.122585	IUJ50_RS06215;IUJ50_RS10110;IUJ50_RS10120;IUJ50_RS22375
GO:0006729	tetrahydrobiopterin biosynthetic process	4	30	0.122585	IUJ50_RS02100;IUJ50_RS02130;IUJ50_RS19165;IUJ50_RS19200
GO:0046146	tetrahydrobiopterin metabolic process	4	30	0.122585	IUJ50_RS02100;IUJ50_RS02130;IUJ50_RS19165;IUJ50_RS19200
GO:0006631	fatty acid metabolic process	15	169	0.122967	IUJ50_RS02100;IUJ50_RS02130;IUJ50_RS02460;IUJ50_RS03180;IUJ50_RS03860;IUJ50_RS03870;IUJ50_RS03875;IUJ50_RS03880;IUJ50_RS10120;IUJ50_RS10125;IUJ50_RS18235;IUJ50_RS19165;IUJ50_RS19180;IUJ50_RS19200;IUJ50_RS21205
GO:0033014	tetrapyrrole biosynthetic process	21	251	0.123416	IUJ50_RS02100;IUJ50_RS02130;IUJ50_RS02410;IUJ50_RS03780;IUJ50_RS03945;IUJ50_RS04815;IUJ50_RS10125;IUJ50_RS10185;IUJ50_RS10195;IUJ50_RS12075;IUJ50_RS18235;IUJ50_RS18495;IUJ50_RS19165;IUJ50_RS19180;IUJ50_RS20605;IUJ50_RS24555;IUJ50_RS24565;IUJ50_RS24580;IUJ50_RS24645;IUJ50_RS26260;IUJ50_RS26765
GO:0006001	fructose catabolic process	1	2	0.124244	IUJ50_RS23400
GO:0006517	protein deglycosylation	1	2	0.124244	IUJ50_RS18185
GO:0006846	acetate transport	1	2	0.124244	IUJ50_RS13490
GO:0010647	positive regulation of cell communication	1	2	0.124244	IUJ50_RS13205
GO:0015771	trehalose transport	1	2	0.124244	IUJ50_RS12635
GO:0015860	purine nucleoside transmembrane transport	1	2	0.124244	IUJ50_RS19005
GO:0015861	cytidine transport	1	2	0.124244	IUJ50_RS19005
GO:0015862	uridine transport	1	2	0.124244	IUJ50_RS19005
GO:0015864	pyrimidine nucleoside transport	1	2	0.124244	IUJ50_RS19005
GO:0019361	2'-(5''-triphosphoribosyl)-3'-dephospho-CoA biosynthetic process	1	2	0.124244	IUJ50_RS11305
GO:0019676	ammonia assimilation cycle	1	2	0.124244	IUJ50_RS14970
GO:0019853	L-ascorbic acid biosynthetic process	1	2	0.124244	IUJ50_RS18870
GO:0031400	negative regulation of protein modification process	1	2	0.124244	IUJ50_RS20725
GO:0033044	regulation of chromosome organization	1	2	0.124244	IUJ50_RS20725
GO:0034620	cellular response to unfolded protein	1	2	0.124244	IUJ50_RS11430
GO:0035306	positive regulation of dephosphorylation	1	2	0.124244	IUJ50_RS08790
GO:0035307	positive regulation of protein dephosphorylation	1	2	0.124244	IUJ50_RS08790
GO:0035433	acetate transmembrane transport	1	2	0.124244	IUJ50_RS13490
GO:0042177	negative regulation of protein catabolic process	1	2	0.124244	IUJ50_RS20725
GO:0043683	type IV pilus biogenesis	1	2	0.124244	IUJ50_RS06225
GO:0046432	2'-(5''-triphosphoribosyl)-3'-dephospho-CoA metabolic process	1	2	0.124244	IUJ50_RS11305
GO:0046900	tetrahydrofolylpolyglutamate metabolic process	1	2	0.124244	IUJ50_RS22865
GO:0046901	tetrahydrofolylpolyglutamate biosynthetic process	1	2	0.124244	IUJ50_RS22865
GO:0048584	positive regulation of response to stimulus	1	2	0.124244	IUJ50_RS13205
GO:0050708	regulation of protein secretion	1	2	0.124244	IUJ50_RS05170
GO:0050709	negative regulation of protein secretion	1	2	0.124244	IUJ50_RS05170
GO:0051046	regulation of secretion	1	2	0.124244	IUJ50_RS05170
GO:0051048	negative regulation of secretion	1	2	0.124244	IUJ50_RS05170
GO:0051144	propanediol catabolic process	1	2	0.124244	IUJ50_RS20180
GO:0051224	negative regulation of protein transport	1	2	0.124244	IUJ50_RS05170
GO:0051348	negative regulation of transferase activity	1	2	0.124244	IUJ50_RS20725
GO:0051983	regulation of chromosome segregation	1	2	0.124244	IUJ50_RS20725
GO:1903401	L-lysine transmembrane transport	1	2	0.124244	IUJ50_RS08790
GO:1903530	regulation of secretion by cell	1	2	0.124244	IUJ50_RS05170
GO:1903531	negative regulation of secretion by cell	1	2	0.124244	IUJ50_RS05170
GO:1904950	negative regulation of establishment of protein localization	1	2	0.124244	IUJ50_RS05170
GO:2001251	negative regulation of chromosome organization	1	2	0.124244	IUJ50_RS20725
GO:0017144	drug metabolic process	25	308	0.127719	IUJ50_RS03170;IUJ50_RS03760;IUJ50_RS03765;IUJ50_RS03770;IUJ50_RS03775;IUJ50_RS03780;IUJ50_RS03860;IUJ50_RS04795;IUJ50_RS04800;IUJ50_RS04805;IUJ50_RS04810;IUJ50_RS04815;IUJ50_RS07740;IUJ50_RS10125;IUJ50_RS10195;IUJ50_RS11330;IUJ50_RS14515;IUJ50_RS15115;IUJ50_RS19215;IUJ50_RS20605;IUJ50_RS20610;IUJ50_RS20615;IUJ50_RS21735;IUJ50_RS22675;IUJ50_RS22865
GO:0043570	maintenance of DNA repeat elements	7	66	0.12803	IUJ50_RS04645;IUJ50_RS10105;IUJ50_RS18225;IUJ50_RS18230;IUJ50_RS18280;IUJ50_RS19440;IUJ50_RS24645
GO:0043571	maintenance of CRISPR repeat elements	7	66	0.12803	IUJ50_RS04645;IUJ50_RS10105;IUJ50_RS18225;IUJ50_RS18230;IUJ50_RS18280;IUJ50_RS19440;IUJ50_RS24645
GO:0015979	photosynthesis	5	42	0.128801	IUJ50_RS02460;IUJ50_RS03340;IUJ50_RS13150;IUJ50_RS19195;IUJ50_RS20200
GO:0006081	cellular aldehyde metabolic process	13	144	0.131298	IUJ50_RS02655;IUJ50_RS02660;IUJ50_RS03180;IUJ50_RS13865;IUJ50_RS18185;IUJ50_RS18230;IUJ50_RS18235;IUJ50_RS18245;IUJ50_RS18270;IUJ50_RS18285;IUJ50_RS18870;IUJ50_RS22375;IUJ50_RS23400
GO:0031399	regulation of protein modification process	2	10	0.131378	IUJ50_RS08790;IUJ50_RS20725
GO:0035461	vitamin transmembrane transport	2	10	0.131378	IUJ50_RS11820;IUJ50_RS13490
GO:0051782	negative regulation of cell division	2	10	0.131378	IUJ50_RS20725;IUJ50_RS26685
GO:0006548	histidine catabolic process	3	20	0.133042	IUJ50_RS05965;IUJ50_RS24640;IUJ50_RS26185
GO:0006561	proline biosynthetic process	3	20	0.133042	IUJ50_RS11950;IUJ50_RS19210;IUJ50_RS20160
GO:0043649	dicarboxylic acid catabolic process	3	20	0.133042	IUJ50_RS14515;IUJ50_RS19215;IUJ50_RS22675
GO:0044728	DNA methylation or demethylation	3	20	0.133042	IUJ50_RS23225;IUJ50_RS23230;IUJ50_RS26540
GO:0052805	imidazole-containing compound catabolic process	3	20	0.133042	IUJ50_RS05965;IUJ50_RS24640;IUJ50_RS26185
GO:0033013	tetrapyrrole metabolic process	21	254	0.134659	IUJ50_RS02100;IUJ50_RS02130;IUJ50_RS02410;IUJ50_RS03780;IUJ50_RS03945;IUJ50_RS04815;IUJ50_RS10125;IUJ50_RS10185;IUJ50_RS10195;IUJ50_RS12075;IUJ50_RS18235;IUJ50_RS18495;IUJ50_RS19165;IUJ50_RS19180;IUJ50_RS20605;IUJ50_RS24555;IUJ50_RS24565;IUJ50_RS24580;IUJ50_RS24645;IUJ50_RS26260;IUJ50_RS26765
GO:0019219	regulation of nucleobase-containing compound metabolic process	51	686	0.135307	IUJ50_RS00715;IUJ50_RS01155;IUJ50_RS02220;IUJ50_RS02440;IUJ50_RS02615;IUJ50_RS02655;IUJ50_RS04340;IUJ50_RS04390;IUJ50_RS04440;IUJ50_RS04645;IUJ50_RS05970;IUJ50_RS07310;IUJ50_RS07325;IUJ50_RS09095;IUJ50_RS09625;IUJ50_RS10105;IUJ50_RS11350;IUJ50_RS11355;IUJ50_RS11430;IUJ50_RS13150;IUJ50_RS13435;IUJ50_RS13865;IUJ50_RS14725;IUJ50_RS15255;IUJ50_RS15680;IUJ50_RS16215;IUJ50_RS18225;IUJ50_RS18230;IUJ50_R…
GO:0006814	sodium ion transport	7	67	0.135629	IUJ50_RS03885;IUJ50_RS10120;IUJ50_RS11095;IUJ50_RS11420;IUJ50_RS11820;IUJ50_RS13490;IUJ50_RS21735
GO:0006576	cellular biogenic amine metabolic process	15	172	0.136721	IUJ50_RS00715;IUJ50_RS03340;IUJ50_RS03780;IUJ50_RS03955;IUJ50_RS04815;IUJ50_RS05965;IUJ50_RS05970;IUJ50_RS06220;IUJ50_RS10110;IUJ50_RS10195;IUJ50_RS11095;IUJ50_RS11600;IUJ50_RS18495;IUJ50_RS20220;IUJ50_RS24580
GO:0016108	tetraterpenoid metabolic process	4	32	0.14596	IUJ50_RS03945;IUJ50_RS10125;IUJ50_RS10185;IUJ50_RS19180
GO:0016109	tetraterpenoid biosynthetic process	4	32	0.14596	IUJ50_RS03945;IUJ50_RS10125;IUJ50_RS10185;IUJ50_RS19180
GO:0016116	carotenoid metabolic process	4	32	0.14596	IUJ50_RS03945;IUJ50_RS10125;IUJ50_RS10185;IUJ50_RS19180
GO:0016117	carotenoid biosynthetic process	4	32	0.14596	IUJ50_RS03945;IUJ50_RS10125;IUJ50_RS10185;IUJ50_RS19180
GO:0018874	benzoate metabolic process	4	32	0.14596	IUJ50_RS03340;IUJ50_RS03875;IUJ50_RS03880;IUJ50_RS21735
GO:0051156	glucose 6-phosphate metabolic process	5	44	0.148695	IUJ50_RS02655;IUJ50_RS03180;IUJ50_RS18230;IUJ50_RS18245;IUJ50_RS22375
GO:0006096	glycolytic process	8	82	0.153339	IUJ50_RS03945;IUJ50_RS10125;IUJ50_RS10185;IUJ50_RS11315;IUJ50_RS11595;IUJ50_RS12650;IUJ50_RS18275;IUJ50_RS19180
GO:0034219	carbohydrate transmembrane transport	8	82	0.153339	IUJ50_RS12635;IUJ50_RS18240;IUJ50_RS18245;IUJ50_RS18250;IUJ50_RS18255;IUJ50_RS18265;IUJ50_RS23395;IUJ50_RS23405
GO:1990267	response to transition metal nanoparticle	8	82	0.153339	IUJ50_RS03945;IUJ50_RS10125;IUJ50_RS19180;IUJ50_RS20810;IUJ50_RS20820;IUJ50_RS24565;IUJ50_RS25225;IUJ50_RS26565
GO:0005980	glycogen catabolic process	2	11	0.154054	IUJ50_RS12640;IUJ50_RS24780
GO:0019580	galactarate metabolic process	2	11	0.154054	IUJ50_RS03180;IUJ50_RS03870
GO:0051726	regulation of cell cycle	2	11	0.154054	IUJ50_RS20725;IUJ50_RS26685
GO:0097164	ammonium ion metabolic process	11	122	0.157406	IUJ50_RS00715;IUJ50_RS03340;IUJ50_RS03780;IUJ50_RS04815;IUJ50_RS05965;IUJ50_RS05970;IUJ50_RS06220;IUJ50_RS10195;IUJ50_RS18495;IUJ50_RS20220;IUJ50_RS24580
GO:0006796	phosphate-containing compound metabolic process	55	754	0.157546	IUJ50_RS01150;IUJ50_RS01155;IUJ50_RS02655;IUJ50_RS02660;IUJ50_RS02665;IUJ50_RS03180;IUJ50_RS03185;IUJ50_RS03870;IUJ50_RS03945;IUJ50_RS03955;IUJ50_RS07740;IUJ50_RS09625;IUJ50_RS10105;IUJ50_RS10110;IUJ50_RS10115;IUJ50_RS10125;IUJ50_RS10185;IUJ50_RS11305;IUJ50_RS11315;IUJ50_RS11325;IUJ50_RS11350;IUJ50_RS11355;IUJ50_RS11595;IUJ50_RS11605;IUJ50_RS11820;IUJ50_RS12635;IUJ50_RS12650;IUJ50_RS13150;IUJ50_R…
GO:0006612	protein targeting to membrane	4	33	0.158252	IUJ50_RS14725;IUJ50_RS22525;IUJ50_RS24580;IUJ50_RS26260
GO:0006613	cotranslational protein targeting to membrane	4	33	0.158252	IUJ50_RS14725;IUJ50_RS22525;IUJ50_RS24580;IUJ50_RS26260
GO:0006614	SRP-dependent cotranslational protein targeting to membrane	4	33	0.158252	IUJ50_RS14725;IUJ50_RS22525;IUJ50_RS24580;IUJ50_RS26260
GO:0015802	basic amino acid transport	4	33	0.158252	IUJ50_RS08790;IUJ50_RS24555;IUJ50_RS24580;IUJ50_RS26260
GO:0019674	NAD metabolic process	4	33	0.158252	IUJ50_RS07740;IUJ50_RS11325;IUJ50_RS14725;IUJ50_RS19205
GO:0042399	ectoine metabolic process	4	33	0.158252	IUJ50_RS03780;IUJ50_RS04815;IUJ50_RS10195;IUJ50_RS18495
GO:0045047	protein targeting to ER	4	33	0.158252	IUJ50_RS14725;IUJ50_RS22525;IUJ50_RS24580;IUJ50_RS26260
GO:0072599	establishment of protein localization to endoplasmic reticulum	4	33	0.158252	IUJ50_RS14725;IUJ50_RS22525;IUJ50_RS24580;IUJ50_RS26260
GO:0046434	organophosphate catabolic process	9	96	0.160608	IUJ50_RS02665;IUJ50_RS03870;IUJ50_RS10125;IUJ50_RS11595;IUJ50_RS11605;IUJ50_RS18255;IUJ50_RS18275;IUJ50_RS19205;IUJ50_RS23695
GO:0006757	ATP generation from ADP	8	83	0.1609	IUJ50_RS03945;IUJ50_RS10125;IUJ50_RS10185;IUJ50_RS11315;IUJ50_RS11595;IUJ50_RS12650;IUJ50_RS18275;IUJ50_RS19180
GO:0042440	pigment metabolic process	15	177	0.16149	IUJ50_RS02100;IUJ50_RS02130;IUJ50_RS02410;IUJ50_RS03945;IUJ50_RS10125;IUJ50_RS10185;IUJ50_RS11590;IUJ50_RS18235;IUJ50_RS19165;IUJ50_RS19180;IUJ50_RS20605;IUJ50_RS24565;IUJ50_RS24640;IUJ50_RS24645;IUJ50_RS26765
GO:0046700	heterocycle catabolic process	17	205	0.163229	IUJ50_RS02410;IUJ50_RS02665;IUJ50_RS03170;IUJ50_RS03770;IUJ50_RS03910;IUJ50_RS04805;IUJ50_RS05965;IUJ50_RS10125;IUJ50_RS11590;IUJ50_RS11595;IUJ50_RS11605;IUJ50_RS11950;IUJ50_RS19205;IUJ50_RS19210;IUJ50_RS20160;IUJ50_RS24640;IUJ50_RS26185
GO:0019509	L-methionine biosynthetic process from methylthioadenosine	3	22	0.164004	IUJ50_RS03970;IUJ50_RS11590;IUJ50_RS23695
GO:0000272	polysaccharide catabolic process	6	58	0.165462	IUJ50_RS02100;IUJ50_RS02130;IUJ50_RS12640;IUJ50_RS19165;IUJ50_RS19200;IUJ50_RS24780
GO:0030493	bacteriochlorophyll metabolic process	6	58	0.165462	IUJ50_RS03945;IUJ50_RS10125;IUJ50_RS10185;IUJ50_RS18235;IUJ50_RS19180;IUJ50_RS24565
GO:0030494	bacteriochlorophyll biosynthetic process	6	58	0.165462	IUJ50_RS03945;IUJ50_RS10125;IUJ50_RS10185;IUJ50_RS18235;IUJ50_RS19180;IUJ50_RS24565
GO:0006165	nucleoside diphosphate phosphorylation	8	84	0.168633	IUJ50_RS03945;IUJ50_RS10125;IUJ50_RS10185;IUJ50_RS11315;IUJ50_RS11595;IUJ50_RS12650;IUJ50_RS18275;IUJ50_RS19180
GO:0006591	ornithine metabolic process	5	46	0.1698	IUJ50_RS03780;IUJ50_RS04815;IUJ50_RS05965;IUJ50_RS10195;IUJ50_RS11325
GO:0042816	vitamin B6 metabolic process	4	34	0.170912	IUJ50_RS10110;IUJ50_RS10115;IUJ50_RS18185;IUJ50_RS22375
GO:0042819	vitamin B6 biosynthetic process	4	34	0.170912	IUJ50_RS10110;IUJ50_RS10115;IUJ50_RS18185;IUJ50_RS22375
GO:0070972	protein localization to endoplasmic reticulum	4	34	0.170912	IUJ50_RS14725;IUJ50_RS22525;IUJ50_RS24580;IUJ50_RS26260
GO:0042402	cellular biogenic amine catabolic process	8	85	0.176533	IUJ50_RS03340;IUJ50_RS03780;IUJ50_RS04815;IUJ50_RS06220;IUJ50_RS10195;IUJ50_RS18495;IUJ50_RS20220;IUJ50_RS24580
GO:0046939	nucleotide phosphorylation	8	85	0.176533	IUJ50_RS03945;IUJ50_RS10125;IUJ50_RS10185;IUJ50_RS11315;IUJ50_RS11595;IUJ50_RS12650;IUJ50_RS18275;IUJ50_RS19180
GO:0000918	barrier septum site selection	2	12	0.177405	IUJ50_RS26470;IUJ50_RS26765
GO:0005992	trehalose biosynthetic process	2	12	0.177405	IUJ50_RS12640;IUJ50_RS24780
GO:0006430	lysyl-tRNA aminoacylation	2	12	0.177405	IUJ50_RS15115;IUJ50_RS24570
GO:0019577	aldaric acid metabolic process	2	12	0.177405	IUJ50_RS03180;IUJ50_RS03870
GO:0009628	response to abiotic stimulus	17	208	0.178099	IUJ50_RS02155;IUJ50_RS02655;IUJ50_RS07305;IUJ50_RS07325;IUJ50_RS07335;IUJ50_RS08790;IUJ50_RS09030;IUJ50_RS11430;IUJ50_RS13205;IUJ50_RS13210;IUJ50_RS14720;IUJ50_RS14725;IUJ50_RS14970;IUJ50_RS18185;IUJ50_RS18230;IUJ50_RS18280;IUJ50_RS25400
GO:0000103	sulfate assimilation	3	23	0.180219	IUJ50_RS20610;IUJ50_RS20615;IUJ50_RS26680
GO:0071267	L-methionine salvage	3	23	0.180219	IUJ50_RS03970;IUJ50_RS11590;IUJ50_RS23695
GO:0000075	cell cycle checkpoint	1	3	0.180471	IUJ50_RS20725
GO:0006015	5-phosphoribose 1-diphosphate biosynthetic process	1	3	0.180471	IUJ50_RS11595
GO:0006542	glutamine biosynthetic process	1	3	0.180471	IUJ50_RS14970
GO:0006828	manganese ion transport	1	3	0.180471	IUJ50_RS25225
GO:0007093	mitotic cell cycle checkpoint	1	3	0.180471	IUJ50_RS20725
GO:0008218	bioluminescence	1	3	0.180471	IUJ50_RS19210
GO:0010562	positive regulation of phosphorus metabolic process	1	3	0.180471	IUJ50_RS08790
GO:0010639	negative regulation of organelle organization	1	3	0.180471	IUJ50_RS20725
GO:0019364	pyridine nucleotide catabolic process	1	3	0.180471	IUJ50_RS19205
GO:0019665	anaerobic amino acid catabolic process	1	3	0.180471	IUJ50_RS18225
GO:0031330	negative regulation of cellular catabolic process	1	3	0.180471	IUJ50_RS20725
GO:0031401	positive regulation of protein modification process	1	3	0.180471	IUJ50_RS08790
GO:0034313	diol catabolic process	1	3	0.180471	IUJ50_RS20180
GO:0035967	cellular response to topologically incorrect protein	1	3	0.180471	IUJ50_RS11430
GO:0042176	regulation of protein catabolic process	1	3	0.180471	IUJ50_RS20725
GO:0042844	glycol metabolic process	1	3	0.180471	IUJ50_RS20180
GO:0042846	glycol catabolic process	1	3	0.180471	IUJ50_RS20180
GO:0045937	positive regulation of phosphate metabolic process	1	3	0.180471	IUJ50_RS08790
GO:0046391	5-phosphoribose 1-diphosphate metabolic process	1	3	0.180471	IUJ50_RS11595
GO:0051131	chaperone-mediated protein complex assembly	1	3	0.180471	IUJ50_RS01890
GO:0051143	propanediol metabolic process	1	3	0.180471	IUJ50_RS20180
GO:0051409	response to nitrosative stress	1	3	0.180471	IUJ50_RS21735
GO:0071421	manganese ion transmembrane transport	1	3	0.180471	IUJ50_RS25225
GO:1902022	L-lysine transport	1	3	0.180471	IUJ50_RS08790
GO:0009166	nucleotide catabolic process	5	48	0.191996	IUJ50_RS02665;IUJ50_RS10125;IUJ50_RS11595;IUJ50_RS11605;IUJ50_RS19205
GO:0009310	amine catabolic process	8	87	0.192813	IUJ50_RS03340;IUJ50_RS03780;IUJ50_RS04815;IUJ50_RS06220;IUJ50_RS10195;IUJ50_RS18495;IUJ50_RS20220;IUJ50_RS24580
GO:0046031	ADP metabolic process	8	87	0.192813	IUJ50_RS03945;IUJ50_RS10125;IUJ50_RS10185;IUJ50_RS11315;IUJ50_RS11595;IUJ50_RS12650;IUJ50_RS18275;IUJ50_RS19180
GO:0015822	ornithine transport	3	24	0.196846	IUJ50_RS24555;IUJ50_RS24580;IUJ50_RS26260
GO:0043102	amino acid salvage	3	24	0.196846	IUJ50_RS03970;IUJ50_RS11590;IUJ50_RS23695
GO:0071265	L-methionine biosynthetic process	3	24	0.196846	IUJ50_RS03970;IUJ50_RS11590;IUJ50_RS23695
GO:0006304	DNA modification	4	36	0.197225	IUJ50_RS23225;IUJ50_RS23230;IUJ50_RS23800;IUJ50_RS26540
GO:0033103	protein secretion by the type VI secretion system	4	36	0.197225	IUJ50_RS00105;IUJ50_RS00115;IUJ50_RS14725;IUJ50_RS22525
GO:0006793	phosphorus metabolic process	64	904	0.198814	IUJ50_RS01150;IUJ50_RS01155;IUJ50_RS01640;IUJ50_RS02655;IUJ50_RS02660;IUJ50_RS02665;IUJ50_RS03180;IUJ50_RS03185;IUJ50_RS03870;IUJ50_RS03945;IUJ50_RS03955;IUJ50_RS06215;IUJ50_RS06220;IUJ50_RS07740;IUJ50_RS09625;IUJ50_RS10105;IUJ50_RS10110;IUJ50_RS10115;IUJ50_RS10120;IUJ50_RS10125;IUJ50_RS10185;IUJ50_RS11305;IUJ50_RS11310;IUJ50_RS11315;IUJ50_RS11325;IUJ50_RS11350;IUJ50_RS11355;IUJ50_RS11595;IUJ50_R…
GO:0009135	purine nucleoside diphosphate metabolic process	8	88	0.201183	IUJ50_RS03945;IUJ50_RS10125;IUJ50_RS10185;IUJ50_RS11315;IUJ50_RS11595;IUJ50_RS12650;IUJ50_RS18275;IUJ50_RS19180
GO:0009179	purine ribonucleoside diphosphate metabolic process	8	88	0.201183	IUJ50_RS03945;IUJ50_RS10125;IUJ50_RS10185;IUJ50_RS11315;IUJ50_RS11595;IUJ50_RS12650;IUJ50_RS18275;IUJ50_RS19180
GO:0009185	ribonucleoside diphosphate metabolic process	8	88	0.201183	IUJ50_RS03945;IUJ50_RS10125;IUJ50_RS10185;IUJ50_RS11315;IUJ50_RS11595;IUJ50_RS12650;IUJ50_RS18275;IUJ50_RS19180
GO:0009228	thiamine biosynthetic process	8	88	0.201183	IUJ50_RS03945;IUJ50_RS10110;IUJ50_RS10115;IUJ50_RS10125;IUJ50_RS18270;IUJ50_RS22375;IUJ50_RS23400;IUJ50_RS24565
GO:0042724	thiamine-containing compound biosynthetic process	8	88	0.201183	IUJ50_RS03945;IUJ50_RS10110;IUJ50_RS10115;IUJ50_RS10125;IUJ50_RS18270;IUJ50_RS22375;IUJ50_RS23400;IUJ50_RS24565
GO:0006972	hyperosmotic response	2	13	0.201252	IUJ50_RS02155;IUJ50_RS25400
GO:0019069	viral capsid assembly	2	13	0.201252	IUJ50_RS19855;IUJ50_RS20725
GO:0042450	arginine biosynthetic process via ornithine	2	13	0.201252	IUJ50_RS04815;IUJ50_RS10195
GO:0071281	cellular response to iron ion	2	13	0.201252	IUJ50_RS20810;IUJ50_RS20820
GO:0010556	regulation of macromolecule biosynthetic process	52	725	0.201893	IUJ50_RS00715;IUJ50_RS01155;IUJ50_RS02220;IUJ50_RS02440;IUJ50_RS02615;IUJ50_RS02655;IUJ50_RS04340;IUJ50_RS04390;IUJ50_RS04440;IUJ50_RS04645;IUJ50_RS05970;IUJ50_RS07310;IUJ50_RS07325;IUJ50_RS09095;IUJ50_RS09625;IUJ50_RS10105;IUJ50_RS11350;IUJ50_RS11355;IUJ50_RS11430;IUJ50_RS13150;IUJ50_RS13435;IUJ50_RS13865;IUJ50_RS14725;IUJ50_RS15255;IUJ50_RS15680;IUJ50_RS16215;IUJ50_RS18225;IUJ50_RS18230;IUJ50_R…
GO:1901292	nucleoside phosphate catabolic process	5	49	0.203463	IUJ50_RS02665;IUJ50_RS10125;IUJ50_RS11595;IUJ50_RS11605;IUJ50_RS19205
GO:1901607	alpha-amino acid biosynthetic process	32	430	0.206057	IUJ50_RS02665;IUJ50_RS03870;IUJ50_RS03945;IUJ50_RS03970;IUJ50_RS04650;IUJ50_RS04815;IUJ50_RS07740;IUJ50_RS10125;IUJ50_RS10195;IUJ50_RS11095;IUJ50_RS11325;IUJ50_RS11590;IUJ50_RS11600;IUJ50_RS11605;IUJ50_RS11950;IUJ50_RS14515;IUJ50_RS14970;IUJ50_RS15115;IUJ50_RS18185;IUJ50_RS18235;IUJ50_RS19180;IUJ50_RS19195;IUJ50_RS19205;IUJ50_RS19210;IUJ50_RS19215;IUJ50_RS20160;IUJ50_RS20610;IUJ50_RS22675;IUJ50_R…
GO:0031326	regulation of cellular biosynthetic process	52	727	0.208074	IUJ50_RS00715;IUJ50_RS01155;IUJ50_RS02220;IUJ50_RS02440;IUJ50_RS02615;IUJ50_RS02655;IUJ50_RS04340;IUJ50_RS04390;IUJ50_RS04440;IUJ50_RS04645;IUJ50_RS05970;IUJ50_RS07310;IUJ50_RS07325;IUJ50_RS09095;IUJ50_RS09625;IUJ50_RS10105;IUJ50_RS11350;IUJ50_RS11355;IUJ50_RS11430;IUJ50_RS13150;IUJ50_RS13435;IUJ50_RS13865;IUJ50_RS14725;IUJ50_RS15255;IUJ50_RS15680;IUJ50_RS16215;IUJ50_RS18225;IUJ50_RS18230;IUJ50_R…
GO:0006790	sulfur compound metabolic process	38	519	0.208763	IUJ50_RS03340;IUJ50_RS03780;IUJ50_RS03885;IUJ50_RS03945;IUJ50_RS03970;IUJ50_RS04815;IUJ50_RS06215;IUJ50_RS10110;IUJ50_RS10115;IUJ50_RS10120;IUJ50_RS10125;IUJ50_RS10185;IUJ50_RS10195;IUJ50_RS11310;IUJ50_RS11590;IUJ50_RS12270;IUJ50_RS14515;IUJ50_RS16215;IUJ50_RS18225;IUJ50_RS18235;IUJ50_RS18270;IUJ50_RS18495;IUJ50_RS19180;IUJ50_RS19195;IUJ50_RS19215;IUJ50_RS20610;IUJ50_RS20615;IUJ50_RS21735;IUJ50_R…
GO:0019627	urea metabolic process	4	37	0.210822	IUJ50_RS10120;IUJ50_RS24555;IUJ50_RS24580;IUJ50_RS24640
GO:0042435	indole-containing compound biosynthetic process	4	37	0.210822	IUJ50_RS11600;IUJ50_RS14515;IUJ50_RS19215;IUJ50_RS22675
GO:0009889	regulation of biosynthetic process	52	728	0.211202	IUJ50_RS00715;IUJ50_RS01155;IUJ50_RS02220;IUJ50_RS02440;IUJ50_RS02615;IUJ50_RS02655;IUJ50_RS04340;IUJ50_RS04390;IUJ50_RS04440;IUJ50_RS04645;IUJ50_RS05970;IUJ50_RS07310;IUJ50_RS07325;IUJ50_RS09095;IUJ50_RS09625;IUJ50_RS10105;IUJ50_RS11350;IUJ50_RS11355;IUJ50_RS11430;IUJ50_RS13150;IUJ50_RS13435;IUJ50_RS13865;IUJ50_RS14725;IUJ50_RS15255;IUJ50_RS15680;IUJ50_RS16215;IUJ50_RS18225;IUJ50_RS18230;IUJ50_R…
GO:0046148	pigment biosynthetic process	14	172	0.211944	IUJ50_RS02100;IUJ50_RS02130;IUJ50_RS03945;IUJ50_RS10125;IUJ50_RS10185;IUJ50_RS11590;IUJ50_RS18235;IUJ50_RS19165;IUJ50_RS19180;IUJ50_RS20605;IUJ50_RS24565;IUJ50_RS24640;IUJ50_RS24645;IUJ50_RS26765
GO:0006310	DNA recombination	19	243	0.212489	IUJ50_RS03160;IUJ50_RS03890;IUJ50_RS10180;IUJ50_RS12075;IUJ50_RS12385;IUJ50_RS12390;IUJ50_RS14725;IUJ50_RS18225;IUJ50_RS20725;IUJ50_RS21035;IUJ50_RS22525;IUJ50_RS24045;IUJ50_RS25440;IUJ50_RS25660;IUJ50_RS26240;IUJ50_RS26250;IUJ50_RS26545;IUJ50_RS26740;IUJ50_RS26785
GO:0019419	sulfate reduction	3	25	0.213826	IUJ50_RS03340;IUJ50_RS20610;IUJ50_RS26680
GO:0030258	lipid modification	3	25	0.213826	IUJ50_RS03870;IUJ50_RS03875;IUJ50_RS03880
GO:1903047	mitotic cell cycle process	3	25	0.213826	IUJ50_RS20725;IUJ50_RS26470;IUJ50_RS26765
GO:0046483	heterocycle metabolic process	125	1846	0.220529	IUJ50_RS00715;IUJ50_RS01640;IUJ50_RS02100;IUJ50_RS02130;IUJ50_RS02220;IUJ50_RS02410;IUJ50_RS02465;IUJ50_RS02470;IUJ50_RS02615;IUJ50_RS02655;IUJ50_RS02665;IUJ50_RS03160;IUJ50_RS03170;IUJ50_RS03180;IUJ50_RS03770;IUJ50_RS03780;IUJ50_RS03890;IUJ50_RS03905;IUJ50_RS03910;IUJ50_RS03945;IUJ50_RS03955;IUJ50_RS04340;IUJ50_RS04390;IUJ50_RS04645;IUJ50_RS04805;IUJ50_RS04815;IUJ50_RS05870;IUJ50_RS05965;IUJ50_R…
GO:0006112	energy reserve metabolic process	4	38	0.224675	IUJ50_RS12270;IUJ50_RS12640;IUJ50_RS19195;IUJ50_RS24780
GO:0051068	dihydrolipoamide metabolic process	4	38	0.224675	IUJ50_RS03945;IUJ50_RS10125;IUJ50_RS10185;IUJ50_RS19180
GO:0072594	establishment of protein localization to organelle	4	38	0.224675	IUJ50_RS14725;IUJ50_RS22525;IUJ50_RS24580;IUJ50_RS26260
GO:0044247	cellular polysaccharide catabolic process	2	14	0.225435	IUJ50_RS12640;IUJ50_RS24780
GO:0015980	energy derivation by oxidation of organic compounds	20	260	0.226233	IUJ50_RS01885;IUJ50_RS02470;IUJ50_RS03340;IUJ50_RS04650;IUJ50_RS05160;IUJ50_RS10110;IUJ50_RS10120;IUJ50_RS10125;IUJ50_RS10185;IUJ50_RS11310;IUJ50_RS11315;IUJ50_RS12270;IUJ50_RS12640;IUJ50_RS14515;IUJ50_RS18225;IUJ50_RS18235;IUJ50_RS19195;IUJ50_RS19215;IUJ50_RS22675;IUJ50_RS24780
GO:0009132	nucleoside diphosphate metabolic process	8	91	0.227136	IUJ50_RS03945;IUJ50_RS10125;IUJ50_RS10185;IUJ50_RS11315;IUJ50_RS11595;IUJ50_RS12650;IUJ50_RS18275;IUJ50_RS19180
GO:0031323	regulation of cellular metabolic process	54	764	0.230303	IUJ50_RS00715;IUJ50_RS01155;IUJ50_RS02220;IUJ50_RS02440;IUJ50_RS02615;IUJ50_RS02655;IUJ50_RS04340;IUJ50_RS04390;IUJ50_RS04440;IUJ50_RS04645;IUJ50_RS05970;IUJ50_RS07310;IUJ50_RS07325;IUJ50_RS08790;IUJ50_RS09095;IUJ50_RS09625;IUJ50_RS10105;IUJ50_RS11350;IUJ50_RS11355;IUJ50_RS11430;IUJ50_RS13150;IUJ50_RS13435;IUJ50_RS13865;IUJ50_RS14725;IUJ50_RS15255;IUJ50_RS15680;IUJ50_RS16215;IUJ50_RS18225;IUJ50_R…
GO:0006091	generation of precursor metabolites and energy	26	348	0.230495	IUJ50_RS01885;IUJ50_RS02470;IUJ50_RS03340;IUJ50_RS03885;IUJ50_RS03945;IUJ50_RS04650;IUJ50_RS05160;IUJ50_RS10110;IUJ50_RS10120;IUJ50_RS10125;IUJ50_RS10185;IUJ50_RS11310;IUJ50_RS11315;IUJ50_RS11595;IUJ50_RS12270;IUJ50_RS12640;IUJ50_RS12650;IUJ50_RS14515;IUJ50_RS18225;IUJ50_RS18235;IUJ50_RS18275;IUJ50_RS19180;IUJ50_RS19195;IUJ50_RS19215;IUJ50_RS22675;IUJ50_RS24780
GO:0000278	mitotic cell cycle	3	26	0.231105	IUJ50_RS20725;IUJ50_RS26470;IUJ50_RS26765
GO:0001505	regulation of neurotransmitter levels	3	26	0.231105	IUJ50_RS10195;IUJ50_RS10200;IUJ50_RS21735
GO:0006522	alanine metabolic process	3	26	0.231105	IUJ50_RS03870;IUJ50_RS10125;IUJ50_RS18235
GO:0009078	pyruvate family amino acid metabolic process	3	26	0.231105	IUJ50_RS03870;IUJ50_RS10125;IUJ50_RS18235
GO:0017000	antibiotic biosynthetic process	3	26	0.231105	IUJ50_RS14515;IUJ50_RS19215;IUJ50_RS22675
GO:0042133	neurotransmitter metabolic process	3	26	0.231105	IUJ50_RS10195;IUJ50_RS10200;IUJ50_RS21735
GO:0015995	chlorophyll biosynthetic process	10	119	0.231499	IUJ50_RS02100;IUJ50_RS02130;IUJ50_RS03945;IUJ50_RS10125;IUJ50_RS10185;IUJ50_RS18235;IUJ50_RS19165;IUJ50_RS19180;IUJ50_RS24565;IUJ50_RS26765
GO:0006000	fructose metabolic process	1	4	0.233102	IUJ50_RS23400
GO:0006787	porphyrin-containing compound catabolic process	1	4	0.233102	IUJ50_RS02410
GO:0009895	negative regulation of catabolic process	1	4	0.233102	IUJ50_RS20725
GO:0019583	galactonate metabolic process	1	4	0.233102	IUJ50_RS11815
GO:0019584	galactonate catabolic process	1	4	0.233102	IUJ50_RS11815
GO:0019852	L-ascorbic acid metabolic process	1	4	0.233102	IUJ50_RS18870
GO:0032880	regulation of protein localization	1	4	0.233102	IUJ50_RS05170
GO:0033015	tetrapyrrole catabolic process	1	4	0.233102	IUJ50_RS02410
GO:0033194	response to hydroperoxide	1	4	0.233102	IUJ50_RS02155
GO:0034192	D-galactonate metabolic process	1	4	0.233102	IUJ50_RS11815
GO:0034194	D-galactonate catabolic process	1	4	0.233102	IUJ50_RS11815
GO:0034311	diol metabolic process	1	4	0.233102	IUJ50_RS20180
GO:0042545	cell wall modification	1	4	0.233102	IUJ50_RS12265
GO:0045930	negative regulation of mitotic cell cycle	1	4	0.233102	IUJ50_RS20725
GO:0046149	pigment catabolic process	1	4	0.233102	IUJ50_RS02410
GO:0046209	nitric oxide metabolic process	1	4	0.233102	IUJ50_RS21735
GO:0046210	nitric oxide catabolic process	1	4	0.233102	IUJ50_RS21735
GO:0051051	negative regulation of transport	1	4	0.233102	IUJ50_RS05170
GO:0051223	regulation of protein transport	1	4	0.233102	IUJ50_RS05170
GO:0051338	regulation of transferase activity	1	4	0.233102	IUJ50_RS20725
GO:0060341	regulation of cellular localization	1	4	0.233102	IUJ50_RS05170
GO:0070201	regulation of establishment of protein localization	1	4	0.233102	IUJ50_RS05170
GO:0070500	poly-gamma-glutamate metabolic process	1	4	0.233102	IUJ50_RS22865
GO:0070501	poly-gamma-glutamate biosynthetic process	1	4	0.233102	IUJ50_RS22865
GO:0071229	cellular response to acid chemical	1	4	0.233102	IUJ50_RS07325
GO:0072526	pyridine-containing compound catabolic process	1	4	0.233102	IUJ50_RS19205
GO:1902531	regulation of intracellular signal transduction	1	4	0.233102	IUJ50_RS13205
GO:0080090	regulation of primary metabolic process	54	765	0.233547	IUJ50_RS00715;IUJ50_RS01155;IUJ50_RS02220;IUJ50_RS02440;IUJ50_RS02615;IUJ50_RS02655;IUJ50_RS04340;IUJ50_RS04390;IUJ50_RS04440;IUJ50_RS04645;IUJ50_RS05970;IUJ50_RS07310;IUJ50_RS07325;IUJ50_RS08790;IUJ50_RS09095;IUJ50_RS09625;IUJ50_RS10105;IUJ50_RS11350;IUJ50_RS11355;IUJ50_RS11430;IUJ50_RS13150;IUJ50_RS13435;IUJ50_RS13865;IUJ50_RS14725;IUJ50_RS15255;IUJ50_RS15680;IUJ50_RS16215;IUJ50_RS18225;IUJ50_R…
GO:0006772	thiamine metabolic process	8	92	0.236049	IUJ50_RS03945;IUJ50_RS10110;IUJ50_RS10115;IUJ50_RS10125;IUJ50_RS18270;IUJ50_RS22375;IUJ50_RS23400;IUJ50_RS24565
GO:0010038	response to metal ion	8	92	0.236049	IUJ50_RS03945;IUJ50_RS10125;IUJ50_RS19180;IUJ50_RS20810;IUJ50_RS20820;IUJ50_RS24565;IUJ50_RS25225;IUJ50_RS26565
GO:0019619	3,4-dihydroxybenzoate catabolic process	8	92	0.236049	IUJ50_RS02220;IUJ50_RS03860;IUJ50_RS04340;IUJ50_RS04390;IUJ50_RS15255;IUJ50_RS19440;IUJ50_RS20795;IUJ50_RS24140
GO:0042723	thiamine-containing compound metabolic process	8	92	0.236049	IUJ50_RS03945;IUJ50_RS10110;IUJ50_RS10115;IUJ50_RS10125;IUJ50_RS18270;IUJ50_RS22375;IUJ50_RS23400;IUJ50_RS24565
GO:0010468	regulation of gene expression	50	706	0.237284	IUJ50_RS00715;IUJ50_RS01155;IUJ50_RS02220;IUJ50_RS02440;IUJ50_RS02615;IUJ50_RS02655;IUJ50_RS04340;IUJ50_RS04390;IUJ50_RS04440;IUJ50_RS04645;IUJ50_RS05970;IUJ50_RS07310;IUJ50_RS07325;IUJ50_RS09625;IUJ50_RS10105;IUJ50_RS11350;IUJ50_RS11355;IUJ50_RS13150;IUJ50_RS13435;IUJ50_RS13865;IUJ50_RS14725;IUJ50_RS15255;IUJ50_RS15680;IUJ50_RS16215;IUJ50_RS18225;IUJ50_RS18230;IUJ50_RS18250;IUJ50_RS18260;IUJ50_R…
GO:0016482	cytoplasmic transport	4	39	0.238755	IUJ50_RS14725;IUJ50_RS22525;IUJ50_RS24580;IUJ50_RS26260
GO:0044550	secondary metabolite biosynthetic process	4	39	0.238755	IUJ50_RS04645;IUJ50_RS06220;IUJ50_RS20610;IUJ50_RS20615
GO:0046689	response to mercury ion	4	39	0.238755	IUJ50_RS03945;IUJ50_RS10125;IUJ50_RS19180;IUJ50_RS24565
GO:0019321	pentose metabolic process	5	52	0.239137	IUJ50_RS01635;IUJ50_RS02660;IUJ50_RS18270;IUJ50_RS18285;IUJ50_RS23400
GO:0010035	response to inorganic substance	10	120	0.239333	IUJ50_RS02145;IUJ50_RS03945;IUJ50_RS09030;IUJ50_RS10125;IUJ50_RS19180;IUJ50_RS20810;IUJ50_RS20820;IUJ50_RS24565;IUJ50_RS25225;IUJ50_RS26565
GO:0044711	single-organism biosynthetic process	89	1299	0.240169	IUJ50_RS00715;IUJ50_RS01150;IUJ50_RS02100;IUJ50_RS02130;IUJ50_RS02410;IUJ50_RS02460;IUJ50_RS02665;IUJ50_RS03180;IUJ50_RS03340;IUJ50_RS03780;IUJ50_RS03855;IUJ50_RS03860;IUJ50_RS03870;IUJ50_RS03875;IUJ50_RS03880;IUJ50_RS03945;IUJ50_RS03970;IUJ50_RS04185;IUJ50_RS04645;IUJ50_RS04650;IUJ50_RS04815;IUJ50_RS05165;IUJ50_RS05970;IUJ50_RS06215;IUJ50_RS06220;IUJ50_RS07305;IUJ50_RS07330;IUJ50_RS07740;IUJ50_R…
GO:2000112	regulation of cellular macromolecule biosynthetic process	51	722	0.24059	IUJ50_RS00715;IUJ50_RS01155;IUJ50_RS02220;IUJ50_RS02440;IUJ50_RS02615;IUJ50_RS02655;IUJ50_RS04340;IUJ50_RS04390;IUJ50_RS04440;IUJ50_RS04645;IUJ50_RS05970;IUJ50_RS07310;IUJ50_RS07325;IUJ50_RS09095;IUJ50_RS09625;IUJ50_RS10105;IUJ50_RS11350;IUJ50_RS11355;IUJ50_RS13150;IUJ50_RS13435;IUJ50_RS13865;IUJ50_RS14725;IUJ50_RS15255;IUJ50_RS15680;IUJ50_RS16215;IUJ50_RS18225;IUJ50_RS18230;IUJ50_RS18250;IUJ50_R…
GO:0060255	regulation of macromolecule metabolic process	54	768	0.243418	IUJ50_RS00715;IUJ50_RS01155;IUJ50_RS02220;IUJ50_RS02440;IUJ50_RS02615;IUJ50_RS02655;IUJ50_RS04340;IUJ50_RS04390;IUJ50_RS04440;IUJ50_RS04645;IUJ50_RS05970;IUJ50_RS07310;IUJ50_RS07325;IUJ50_RS08790;IUJ50_RS09095;IUJ50_RS09625;IUJ50_RS10105;IUJ50_RS11350;IUJ50_RS11355;IUJ50_RS11430;IUJ50_RS13150;IUJ50_RS13435;IUJ50_RS13865;IUJ50_RS14725;IUJ50_RS15255;IUJ50_RS15680;IUJ50_RS16215;IUJ50_RS18225;IUJ50_R…
GO:0019725	cellular homeostasis	9	107	0.246702	IUJ50_RS03945;IUJ50_RS08955;IUJ50_RS10125;IUJ50_RS10185;IUJ50_RS12650;IUJ50_RS19180;IUJ50_RS21735;IUJ50_RS24565;IUJ50_RS26565
GO:0009251	glucan catabolic process	2	15	0.249814	IUJ50_RS12640;IUJ50_RS24780
GO:0019405	alditol catabolic process	2	15	0.249814	IUJ50_RS18235;IUJ50_RS18275
GO:0044723	single-organism carbohydrate metabolic process	38	530	0.250316	IUJ50_RS01150;IUJ50_RS01635;IUJ50_RS02660;IUJ50_RS03180;IUJ50_RS03870;IUJ50_RS03945;IUJ50_RS03970;IUJ50_RS10120;IUJ50_RS10125;IUJ50_RS10185;IUJ50_RS11095;IUJ50_RS11315;IUJ50_RS11595;IUJ50_RS11815;IUJ50_RS12270;IUJ50_RS12640;IUJ50_RS12650;IUJ50_RS13865;IUJ50_RS14515;IUJ50_RS18235;IUJ50_RS18240;IUJ50_RS18245;IUJ50_RS18250;IUJ50_RS18255;IUJ50_RS18270;IUJ50_RS18275;IUJ50_RS18285;IUJ50_RS18870;IUJ50_R…
GO:0019058	viral life cycle	5	53	0.251396	IUJ50_RS13205;IUJ50_RS13210;IUJ50_RS19855;IUJ50_RS20725;IUJ50_RS25400
GO:0071941	nitrogen cycle metabolic process	7	80	0.251811	IUJ50_RS01885;IUJ50_RS01890;IUJ50_RS10120;IUJ50_RS14970;IUJ50_RS24555;IUJ50_RS24580;IUJ50_RS24640
GO:0006549	isoleucine metabolic process	4	40	0.253036	IUJ50_RS11095;IUJ50_RS14515;IUJ50_RS19215;IUJ50_RS22675
GO:0009097	isoleucine biosynthetic process	4	40	0.253036	IUJ50_RS11095;IUJ50_RS14515;IUJ50_RS19215;IUJ50_RS22675
GO:0015994	chlorophyll metabolic process	10	122	0.255287	IUJ50_RS02100;IUJ50_RS02130;IUJ50_RS03945;IUJ50_RS10125;IUJ50_RS10185;IUJ50_RS18235;IUJ50_RS19165;IUJ50_RS19180;IUJ50_RS24565;IUJ50_RS26765
GO:0018130	heterocycle biosynthetic process	79	1154	0.263115	IUJ50_RS02100;IUJ50_RS02130;IUJ50_RS02220;IUJ50_RS02410;IUJ50_RS02665;IUJ50_RS03780;IUJ50_RS03905;IUJ50_RS03945;IUJ50_RS03955;IUJ50_RS04340;IUJ50_RS04390;IUJ50_RS04815;IUJ50_RS07330;IUJ50_RS07740;IUJ50_RS09625;IUJ50_RS10105;IUJ50_RS10110;IUJ50_RS10115;IUJ50_RS10125;IUJ50_RS10185;IUJ50_RS10195;IUJ50_RS11305;IUJ50_RS11325;IUJ50_RS11590;IUJ50_RS11595;IUJ50_RS11600;IUJ50_RS11605;IUJ50_RS11820;IUJ50_R…
GO:0019614	catechol-containing compound catabolic process	8	95	0.263479	IUJ50_RS02220;IUJ50_RS03860;IUJ50_RS04340;IUJ50_RS04390;IUJ50_RS15255;IUJ50_RS19440;IUJ50_RS20795;IUJ50_RS24140
GO:0006073	cellular glucan metabolic process	5	54	0.26381	IUJ50_RS12270;IUJ50_RS12640;IUJ50_RS24780;IUJ50_RS26470;IUJ50_RS26765
GO:0006777	Mo-molybdopterin cofactor biosynthetic process	5	54	0.26381	IUJ50_RS03955;IUJ50_RS10105;IUJ50_RS24555;IUJ50_RS24580;IUJ50_RS26260
GO:0019720	Mo-molybdopterin cofactor metabolic process	5	54	0.26381	IUJ50_RS03955;IUJ50_RS10105;IUJ50_RS24555;IUJ50_RS24580;IUJ50_RS26260
GO:0015809	arginine transport	3	28	0.266345	IUJ50_RS24555;IUJ50_RS24580;IUJ50_RS26260
GO:0044272	sulfur compound biosynthetic process	25	341	0.267191	IUJ50_RS03780;IUJ50_RS03945;IUJ50_RS03970;IUJ50_RS04815;IUJ50_RS06215;IUJ50_RS10110;IUJ50_RS10115;IUJ50_RS10120;IUJ50_RS10125;IUJ50_RS10195;IUJ50_RS11590;IUJ50_RS12270;IUJ50_RS18235;IUJ50_RS18270;IUJ50_RS18495;IUJ50_RS19195;IUJ50_RS20610;IUJ50_RS20615;IUJ50_RS22375;IUJ50_RS23400;IUJ50_RS23695;IUJ50_RS24565;IUJ50_RS24570;IUJ50_RS26540;IUJ50_RS26720
GO:0006605	protein targeting	4	41	0.267489	IUJ50_RS14725;IUJ50_RS22525;IUJ50_RS24580;IUJ50_RS26260
GO:0019323	pentose catabolic process	4	41	0.267489	IUJ50_RS02660;IUJ50_RS18270;IUJ50_RS18285;IUJ50_RS23400
GO:0046394	carboxylic acid biosynthetic process	47	670	0.269638	IUJ50_RS02100;IUJ50_RS02130;IUJ50_RS02460;IUJ50_RS02665;IUJ50_RS03180;IUJ50_RS03780;IUJ50_RS03860;IUJ50_RS03870;IUJ50_RS03945;IUJ50_RS03970;IUJ50_RS04650;IUJ50_RS04815;IUJ50_RS07740;IUJ50_RS10120;IUJ50_RS10125;IUJ50_RS10195;IUJ50_RS11095;IUJ50_RS11325;IUJ50_RS11590;IUJ50_RS11600;IUJ50_RS11605;IUJ50_RS11950;IUJ50_RS12270;IUJ50_RS14515;IUJ50_RS14970;IUJ50_RS15115;IUJ50_RS18185;IUJ50_RS18235;IUJ50_R…
GO:0009987	cellular process	240	3684	0.271768	IUJ50_RS00060;IUJ50_RS00105;IUJ50_RS00115;IUJ50_RS00715;IUJ50_RS01150;IUJ50_RS01155;IUJ50_RS01635;IUJ50_RS01640;IUJ50_RS01645;IUJ50_RS01885;IUJ50_RS01890;IUJ50_RS02100;IUJ50_RS02130;IUJ50_RS02145;IUJ50_RS02155;IUJ50_RS02220;IUJ50_RS02410;IUJ50_RS02420;IUJ50_RS02460;IUJ50_RS02465;IUJ50_RS02470;IUJ50_RS02615;IUJ50_RS02655;IUJ50_RS02660;IUJ50_RS02665;IUJ50_RS02930;IUJ50_RS03160;IUJ50_RS03170;IUJ50_R…
GO:0016053	organic acid biosynthetic process	47	671	0.273349	IUJ50_RS02100;IUJ50_RS02130;IUJ50_RS02460;IUJ50_RS02665;IUJ50_RS03180;IUJ50_RS03780;IUJ50_RS03860;IUJ50_RS03870;IUJ50_RS03945;IUJ50_RS03970;IUJ50_RS04650;IUJ50_RS04815;IUJ50_RS07740;IUJ50_RS10120;IUJ50_RS10125;IUJ50_RS10195;IUJ50_RS11095;IUJ50_RS11325;IUJ50_RS11590;IUJ50_RS11600;IUJ50_RS11605;IUJ50_RS11950;IUJ50_RS12270;IUJ50_RS14515;IUJ50_RS14970;IUJ50_RS15115;IUJ50_RS18185;IUJ50_RS18235;IUJ50_R…
GO:0006168	adenine salvage	2	16	0.274264	IUJ50_RS11590;IUJ50_RS24640
GO:0006276	plasmid maintenance	2	16	0.274264	IUJ50_RS26470;IUJ50_RS26765
GO:0006551	leucine metabolic process	2	16	0.274264	IUJ50_RS11095;IUJ50_RS26795
GO:0009098	leucine biosynthetic process	2	16	0.274264	IUJ50_RS11095;IUJ50_RS26795
GO:0010127	mycothiol-dependent detoxification	2	16	0.274264	IUJ50_RS04650;IUJ50_RS18235
GO:0046083	adenine metabolic process	2	16	0.274264	IUJ50_RS11590;IUJ50_RS24640
GO:0046084	adenine biosynthetic process	2	16	0.274264	IUJ50_RS11590;IUJ50_RS24640
GO:0046351	disaccharide biosynthetic process	2	16	0.274264	IUJ50_RS12640;IUJ50_RS24780
GO:0019359	nicotinamide nucleotide biosynthetic process	5	55	0.276361	IUJ50_RS07740;IUJ50_RS10125;IUJ50_RS11325;IUJ50_RS14725;IUJ50_RS19205
GO:0044042	glucan metabolic process	5	55	0.276361	IUJ50_RS12270;IUJ50_RS12640;IUJ50_RS24780;IUJ50_RS26470;IUJ50_RS26765
GO:0051276	chromosome organization	14	182	0.277246	IUJ50_RS00715;IUJ50_RS03160;IUJ50_RS04645;IUJ50_RS05230;IUJ50_RS10105;IUJ50_RS12390;IUJ50_RS14725;IUJ50_RS18225;IUJ50_RS18230;IUJ50_RS18280;IUJ50_RS19440;IUJ50_RS21035;IUJ50_RS22050;IUJ50_RS24645
GO:0090150	establishment of protein localization to membrane	4	42	0.282088	IUJ50_RS14725;IUJ50_RS22525;IUJ50_RS24580;IUJ50_RS26260
GO:0008652	cellular amino acid biosynthetic process	33	463	0.282195	IUJ50_RS02665;IUJ50_RS03180;IUJ50_RS03870;IUJ50_RS03945;IUJ50_RS03970;IUJ50_RS04650;IUJ50_RS04815;IUJ50_RS07740;IUJ50_RS10125;IUJ50_RS10195;IUJ50_RS11095;IUJ50_RS11325;IUJ50_RS11590;IUJ50_RS11600;IUJ50_RS11605;IUJ50_RS11950;IUJ50_RS14515;IUJ50_RS14970;IUJ50_RS15115;IUJ50_RS18185;IUJ50_RS18235;IUJ50_RS19180;IUJ50_RS19195;IUJ50_RS19205;IUJ50_RS19210;IUJ50_RS19215;IUJ50_RS20160;IUJ50_RS20610;IUJ50_R…
GO:0006285	base-excision repair, AP site formation	1	5	0.282364	IUJ50_RS23800
GO:0014070	response to organic cyclic compound	1	5	0.282364	IUJ50_RS04790
GO:0019547	arginine catabolic process to ornithine	1	5	0.282364	IUJ50_RS05965
GO:0033043	regulation of organelle organization	1	5	0.282364	IUJ50_RS20725
GO:0071474	cellular hyperosmotic response	1	5	0.282364	IUJ50_RS25400
GO:0005977	glycogen metabolic process	3	29	0.284205	IUJ50_RS12270;IUJ50_RS12640;IUJ50_RS24780
GO:0008614	pyridoxine metabolic process	3	29	0.284205	IUJ50_RS10110;IUJ50_RS10115;IUJ50_RS22375
GO:0008615	pyridoxine biosynthetic process	3	29	0.284205	IUJ50_RS10110;IUJ50_RS10115;IUJ50_RS22375
GO:0009398	FMN biosynthetic process	3	29	0.284205	IUJ50_RS10125;IUJ50_RS19180;IUJ50_RS24565
GO:0051171	regulation of nitrogen compound metabolic process	52	750	0.285954	IUJ50_RS00715;IUJ50_RS01155;IUJ50_RS02220;IUJ50_RS02440;IUJ50_RS02615;IUJ50_RS02655;IUJ50_RS04340;IUJ50_RS04390;IUJ50_RS04440;IUJ50_RS04645;IUJ50_RS05970;IUJ50_RS07310;IUJ50_RS07325;IUJ50_RS09095;IUJ50_RS09625;IUJ50_RS10105;IUJ50_RS11350;IUJ50_RS11355;IUJ50_RS11430;IUJ50_RS13150;IUJ50_RS13435;IUJ50_RS13865;IUJ50_RS14725;IUJ50_RS15255;IUJ50_RS15680;IUJ50_RS16215;IUJ50_RS18225;IUJ50_RS18230;IUJ50_R…
GO:0009082	branched-chain amino acid biosynthetic process	5	56	0.289034	IUJ50_RS11095;IUJ50_RS14515;IUJ50_RS19215;IUJ50_RS22675;IUJ50_RS26795
GO:0046278	3,4-dihydroxybenzoate metabolic process	8	98	0.291806	IUJ50_RS02220;IUJ50_RS03860;IUJ50_RS04340;IUJ50_RS04390;IUJ50_RS15255;IUJ50_RS19440;IUJ50_RS20795;IUJ50_RS24140
GO:0033365	protein localization to organelle	4	43	0.296806	IUJ50_RS14725;IUJ50_RS22525;IUJ50_RS24580;IUJ50_RS26260
GO:0015762	rhamnose transport	2	17	0.298678	IUJ50_RS12080;IUJ50_RS13435
GO:0034614	cellular response to reactive oxygen species	2	17	0.298678	IUJ50_RS02145;IUJ50_RS09030
GO:0009712	catechol-containing compound metabolic process	9	113	0.29924	IUJ50_RS02220;IUJ50_RS03860;IUJ50_RS04340;IUJ50_RS04390;IUJ50_RS15255;IUJ50_RS19175;IUJ50_RS19440;IUJ50_RS20795;IUJ50_RS24140
GO:0032324	molybdopterin cofactor biosynthetic process	5	57	0.301809	IUJ50_RS03955;IUJ50_RS10105;IUJ50_RS24555;IUJ50_RS24580;IUJ50_RS26260
GO:0043545	molybdopterin cofactor metabolic process	5	57	0.301809	IUJ50_RS03955;IUJ50_RS10105;IUJ50_RS24555;IUJ50_RS24580;IUJ50_RS26260
GO:0015949	nucleobase-containing small molecule interconversion	6	71	0.303299	IUJ50_RS11590;IUJ50_RS11605;IUJ50_RS21180;IUJ50_RS23185;IUJ50_RS24580;IUJ50_RS26260
GO:0072528	pyrimidine-containing compound biosynthetic process	13	172	0.309359	IUJ50_RS03780;IUJ50_RS03945;IUJ50_RS04815;IUJ50_RS10110;IUJ50_RS10115;IUJ50_RS10125;IUJ50_RS10195;IUJ50_RS18270;IUJ50_RS18495;IUJ50_RS22375;IUJ50_RS23400;IUJ50_RS24565;IUJ50_RS24640
GO:0006633	fatty acid biosynthetic process	8	100	0.311096	IUJ50_RS02100;IUJ50_RS02130;IUJ50_RS02460;IUJ50_RS03860;IUJ50_RS10120;IUJ50_RS19165;IUJ50_RS19200;IUJ50_RS21205
GO:0007155	cell adhesion	4	44	0.311617	IUJ50_RS03315;IUJ50_RS08830;IUJ50_RS13155;IUJ50_RS20820
GO:0006743	ubiquinone metabolic process	6	72	0.314803	IUJ50_RS03945;IUJ50_RS05165;IUJ50_RS10125;IUJ50_RS10185;IUJ50_RS19180;IUJ50_RS24565
GO:0006744	ubiquinone biosynthetic process	6	72	0.314803	IUJ50_RS03945;IUJ50_RS05165;IUJ50_RS10125;IUJ50_RS10185;IUJ50_RS19180;IUJ50_RS24565
GO:0055080	cation homeostasis	6	72	0.314803	IUJ50_RS02665;IUJ50_RS11420;IUJ50_RS20810;IUJ50_RS20820;IUJ50_RS21735;IUJ50_RS26565
GO:0010033	response to organic substance	10	130	0.322248	IUJ50_RS02220;IUJ50_RS04340;IUJ50_RS04390;IUJ50_RS04790;IUJ50_RS11430;IUJ50_RS13210;IUJ50_RS15255;IUJ50_RS19440;IUJ50_RS20795;IUJ50_RS24140
GO:0055070	copper ion homeostasis	2	18	0.322958	IUJ50_RS02665;IUJ50_RS26565
GO:0050801	ion homeostasis	6	73	0.326375	IUJ50_RS02665;IUJ50_RS11420;IUJ50_RS20810;IUJ50_RS20820;IUJ50_RS21735;IUJ50_RS26565
GO:0098771	inorganic ion homeostasis	6	73	0.326375	IUJ50_RS02665;IUJ50_RS11420;IUJ50_RS20810;IUJ50_RS20820;IUJ50_RS21735;IUJ50_RS26565
GO:0046364	monosaccharide biosynthetic process	4	45	0.326496	IUJ50_RS10120;IUJ50_RS11095;IUJ50_RS11595;IUJ50_RS18870
GO:1902582	single-organism intracellular transport	4	45	0.326496	IUJ50_RS14725;IUJ50_RS22525;IUJ50_RS24580;IUJ50_RS26260
GO:0098656	anion transmembrane transport	9	116	0.326504	IUJ50_RS08790;IUJ50_RS10200;IUJ50_RS11330;IUJ50_RS11820;IUJ50_RS13490;IUJ50_RS22510;IUJ50_RS22515;IUJ50_RS22520;IUJ50_RS22525
GO:0051189	prosthetic group metabolic process	5	59	0.327606	IUJ50_RS03955;IUJ50_RS10105;IUJ50_RS24555;IUJ50_RS24580;IUJ50_RS26260
GO:0006152	purine nucleoside catabolic process	1	6	0.328473	IUJ50_RS11590
GO:0006420	arginyl-tRNA aminoacylation	1	6	0.328473	IUJ50_RS24570
GO:0006423	cysteinyl-tRNA aminoacylation	1	6	0.328473	IUJ50_RS24570
GO:0006428	isoleucyl-tRNA aminoacylation	1	6	0.328473	IUJ50_RS24570
GO:0006429	leucyl-tRNA aminoacylation	1	6	0.328473	IUJ50_RS24570
GO:0007346	regulation of mitotic cell cycle	1	6	0.328473	IUJ50_RS20725
GO:0009847	spore germination	1	6	0.328473	IUJ50_RS10200
GO:0015820	leucine transport	1	6	0.328473	IUJ50_RS16805
GO:0018149	peptide cross-linking	1	6	0.328473	IUJ50_RS04645
GO:0019249	lactate biosynthetic process	1	6	0.328473	IUJ50_RS18185
GO:0019557	histidine catabolic process to glutamate and formate	1	6	0.328473	IUJ50_RS26185
GO:0032466	negative regulation of cytokinesis	1	6	0.328473	IUJ50_RS26685
GO:0035303	regulation of dephosphorylation	1	6	0.328473	IUJ50_RS08790
GO:0035304	regulation of protein dephosphorylation	1	6	0.328473	IUJ50_RS08790
GO:0046373	L-arabinose metabolic process	1	6	0.328473	IUJ50_RS01635
GO:0051817	modification of morphology or physiology of other organism involved in symbiotic interaction	1	6	0.328473	IUJ50_RS13205
GO:0052047	interaction with other organism via secreted substance involved in symbiotic interaction	1	6	0.328473	IUJ50_RS13205
GO:0072530	purine-containing compound transmembrane transport	1	6	0.328473	IUJ50_RS19005
GO:1901642	nucleoside transmembrane transport	1	6	0.328473	IUJ50_RS19005
GO:1901362	organic cyclic compound biosynthetic process	79	1175	0.32908	IUJ50_RS02100;IUJ50_RS02130;IUJ50_RS02220;IUJ50_RS02410;IUJ50_RS02665;IUJ50_RS03780;IUJ50_RS03905;IUJ50_RS03945;IUJ50_RS03955;IUJ50_RS04340;IUJ50_RS04390;IUJ50_RS04815;IUJ50_RS07330;IUJ50_RS07740;IUJ50_RS09625;IUJ50_RS10105;IUJ50_RS10110;IUJ50_RS10115;IUJ50_RS10125;IUJ50_RS10185;IUJ50_RS10195;IUJ50_RS11305;IUJ50_RS11325;IUJ50_RS11590;IUJ50_RS11595;IUJ50_RS11600;IUJ50_RS11605;IUJ50_RS11820;IUJ50_R…
GO:0015672	monovalent inorganic cation transport	24	338	0.329223	IUJ50_RS01640;IUJ50_RS02655;IUJ50_RS03160;IUJ50_RS03180;IUJ50_RS03870;IUJ50_RS03885;IUJ50_RS03945;IUJ50_RS03955;IUJ50_RS06220;IUJ50_RS08790;IUJ50_RS10120;IUJ50_RS11095;IUJ50_RS11420;IUJ50_RS11820;IUJ50_RS12075;IUJ50_RS13490;IUJ50_RS18235;IUJ50_RS18265;IUJ50_RS19180;IUJ50_RS21035;IUJ50_RS21735;IUJ50_RS22525;IUJ50_RS23405;IUJ50_RS24565
GO:0001101	response to acid chemical	8	102	0.330645	IUJ50_RS02220;IUJ50_RS04340;IUJ50_RS04390;IUJ50_RS07325;IUJ50_RS15255;IUJ50_RS19440;IUJ50_RS20795;IUJ50_RS24140
GO:0019336	phenol-containing compound catabolic process	8	102	0.330645	IUJ50_RS02220;IUJ50_RS03860;IUJ50_RS04340;IUJ50_RS04390;IUJ50_RS15255;IUJ50_RS19440;IUJ50_RS20795;IUJ50_RS24140
GO:0000910	cytokinesis	14	190	0.333741	IUJ50_RS01640;IUJ50_RS03955;IUJ50_RS06220;IUJ50_RS12075;IUJ50_RS15680;IUJ50_RS20115;IUJ50_RS20200;IUJ50_RS21035;IUJ50_RS22525;IUJ50_RS24580;IUJ50_RS26260;IUJ50_RS26465;IUJ50_RS26470;IUJ50_RS26765
GO:0006974	cellular response to DNA damage stimulus	28	399	0.334322	IUJ50_RS01640;IUJ50_RS03160;IUJ50_RS03860;IUJ50_RS03955;IUJ50_RS05170;IUJ50_RS05175;IUJ50_RS05870;IUJ50_RS09030;IUJ50_RS10200;IUJ50_RS11350;IUJ50_RS11590;IUJ50_RS11595;IUJ50_RS11600;IUJ50_RS11605;IUJ50_RS12075;IUJ50_RS12385;IUJ50_RS12390;IUJ50_RS12640;IUJ50_RS14725;IUJ50_RS15115;IUJ50_RS18185;IUJ50_RS21035;IUJ50_RS22525;IUJ50_RS23225;IUJ50_RS23230;IUJ50_RS23800;IUJ50_RS25400;IUJ50_RS26545
GO:0033554	cellular response to stress	33	475	0.337252	IUJ50_RS01640;IUJ50_RS02145;IUJ50_RS03160;IUJ50_RS03860;IUJ50_RS03955;IUJ50_RS05170;IUJ50_RS05175;IUJ50_RS05870;IUJ50_RS08790;IUJ50_RS09030;IUJ50_RS10200;IUJ50_RS11350;IUJ50_RS11430;IUJ50_RS11590;IUJ50_RS11595;IUJ50_RS11600;IUJ50_RS11605;IUJ50_RS12075;IUJ50_RS12385;IUJ50_RS12390;IUJ50_RS12640;IUJ50_RS14725;IUJ50_RS15115;IUJ50_RS18185;IUJ50_RS21035;IUJ50_RS21205;IUJ50_RS21735;IUJ50_RS22525;IUJ50_R…
GO:0044273	sulfur compound catabolic process	3	32	0.338196	IUJ50_RS14515;IUJ50_RS19215;IUJ50_RS22675
GO:0044802	single-organism membrane organization	5	60	0.340594	IUJ50_RS02460;IUJ50_RS14725;IUJ50_RS22525;IUJ50_RS24580;IUJ50_RS26260
GO:0019438	aromatic compound biosynthetic process	72	1071	0.341089	IUJ50_RS02100;IUJ50_RS02130;IUJ50_RS02220;IUJ50_RS02410;IUJ50_RS02665;IUJ50_RS03780;IUJ50_RS03905;IUJ50_RS03945;IUJ50_RS04340;IUJ50_RS04390;IUJ50_RS04815;IUJ50_RS07330;IUJ50_RS07740;IUJ50_RS09625;IUJ50_RS10105;IUJ50_RS10110;IUJ50_RS10115;IUJ50_RS10125;IUJ50_RS10185;IUJ50_RS10195;IUJ50_RS11305;IUJ50_RS11325;IUJ50_RS11590;IUJ50_RS11595;IUJ50_RS11600;IUJ50_RS11605;IUJ50_RS11820;IUJ50_RS12075;IUJ50_R…
GO:0022402	cell cycle process	15	206	0.34237	IUJ50_RS01640;IUJ50_RS03955;IUJ50_RS06220;IUJ50_RS12075;IUJ50_RS15680;IUJ50_RS20115;IUJ50_RS20200;IUJ50_RS20725;IUJ50_RS21035;IUJ50_RS22525;IUJ50_RS24580;IUJ50_RS26260;IUJ50_RS26465;IUJ50_RS26470;IUJ50_RS26765
GO:0006101	citrate metabolic process	7	89	0.345209	IUJ50_RS02470;IUJ50_RS10110;IUJ50_RS10120;IUJ50_RS10125;IUJ50_RS10185;IUJ50_RS11325;IUJ50_RS11330
GO:0006541	glutamine metabolic process	2	19	0.347022	IUJ50_RS07740;IUJ50_RS14970
GO:0009853	photorespiration	2	19	0.347022	IUJ50_RS02420;IUJ50_RS23695
GO:0010039	response to iron ion	2	19	0.347022	IUJ50_RS20810;IUJ50_RS20820
GO:0042128	nitrate assimilation	2	19	0.347022	IUJ50_RS01885;IUJ50_RS01890
GO:0043096	purine nucleobase salvage	2	19	0.347022	IUJ50_RS11590;IUJ50_RS24640
GO:0051302	regulation of cell division	2	19	0.347022	IUJ50_RS20725;IUJ50_RS26685
GO:0016310	phosphorylation	19	267	0.351599	IUJ50_RS01150;IUJ50_RS03185;IUJ50_RS03945;IUJ50_RS10105;IUJ50_RS10125;IUJ50_RS10185;IUJ50_RS11305;IUJ50_RS11315;IUJ50_RS11595;IUJ50_RS12635;IUJ50_RS12650;IUJ50_RS18250;IUJ50_RS18265;IUJ50_RS18275;IUJ50_RS19180;IUJ50_RS20615;IUJ50_RS23395;IUJ50_RS23400;IUJ50_RS23405
GO:0018958	phenol-containing compound metabolic process	9	119	0.354226	IUJ50_RS02220;IUJ50_RS03860;IUJ50_RS04340;IUJ50_RS04390;IUJ50_RS15255;IUJ50_RS19175;IUJ50_RS19440;IUJ50_RS20795;IUJ50_RS24140
GO:0019637	organophosphate metabolic process	48	707	0.354677	IUJ50_RS01640;IUJ50_RS02655;IUJ50_RS02660;IUJ50_RS02665;IUJ50_RS03180;IUJ50_RS03870;IUJ50_RS03945;IUJ50_RS03955;IUJ50_RS06220;IUJ50_RS07740;IUJ50_RS10105;IUJ50_RS10110;IUJ50_RS10115;IUJ50_RS10125;IUJ50_RS10185;IUJ50_RS11305;IUJ50_RS11315;IUJ50_RS11325;IUJ50_RS11595;IUJ50_RS11605;IUJ50_RS11820;IUJ50_RS12075;IUJ50_RS12650;IUJ50_RS13490;IUJ50_RS14725;IUJ50_RS18185;IUJ50_RS18230;IUJ50_RS18245;IUJ50_R…
GO:0046444	FMN metabolic process	3	33	0.35619	IUJ50_RS10125;IUJ50_RS19180;IUJ50_RS24565
GO:0022610	biological adhesion	4	47	0.356364	IUJ50_RS03315;IUJ50_RS08830;IUJ50_RS13155;IUJ50_RS20820
GO:0072657	protein localization to membrane	4	47	0.356364	IUJ50_RS14725;IUJ50_RS22525;IUJ50_RS24580;IUJ50_RS26260
GO:0006553	lysine metabolic process	8	105	0.360331	IUJ50_RS02470;IUJ50_RS04650;IUJ50_RS08785;IUJ50_RS10110;IUJ50_RS10120;IUJ50_RS10195;IUJ50_RS18225;IUJ50_RS19205
GO:0019682	glyceraldehyde-3-phosphate metabolic process	6	76	0.361393	IUJ50_RS02655;IUJ50_RS02660;IUJ50_RS03180;IUJ50_RS18230;IUJ50_RS18245;IUJ50_RS22375
GO:0044262	cellular carbohydrate metabolic process	24	344	0.362449	IUJ50_RS02660;IUJ50_RS10125;IUJ50_RS10185;IUJ50_RS11815;IUJ50_RS12270;IUJ50_RS12640;IUJ50_RS13865;IUJ50_RS14515;IUJ50_RS18235;IUJ50_RS18240;IUJ50_RS18245;IUJ50_RS18250;IUJ50_RS18255;IUJ50_RS18270;IUJ50_RS18275;IUJ50_RS18285;IUJ50_RS19215;IUJ50_RS22675;IUJ50_RS23400;IUJ50_RS23695;IUJ50_RS24780;IUJ50_RS25400;IUJ50_RS26470;IUJ50_RS26765
GO:0044271	cellular nitrogen compound biosynthetic process	89	1340	0.364738	IUJ50_RS00715;IUJ50_RS02100;IUJ50_RS02130;IUJ50_RS02220;IUJ50_RS02410;IUJ50_RS02665;IUJ50_RS03770;IUJ50_RS03780;IUJ50_RS03905;IUJ50_RS03910;IUJ50_RS03945;IUJ50_RS04340;IUJ50_RS04390;IUJ50_RS04805;IUJ50_RS04815;IUJ50_RS05965;IUJ50_RS05970;IUJ50_RS07330;IUJ50_RS07740;IUJ50_RS09625;IUJ50_RS10105;IUJ50_RS10110;IUJ50_RS10115;IUJ50_RS10125;IUJ50_RS10185;IUJ50_RS10195;IUJ50_RS11305;IUJ50_RS11325;IUJ50_R…
GO:0006084	acetyl-CoA metabolic process	5	62	0.36667	IUJ50_RS06215;IUJ50_RS10110;IUJ50_RS10120;IUJ50_RS11310;IUJ50_RS22375
GO:0000281	mitotic cytokinesis	2	20	0.370797	IUJ50_RS26470;IUJ50_RS26765
GO:0000917	barrier septum assembly	2	20	0.370797	IUJ50_RS26470;IUJ50_RS26765
GO:0030243	cellulose metabolic process	2	20	0.370797	IUJ50_RS26470;IUJ50_RS26765
GO:0044010	single-species biofilm formation	2	20	0.370797	IUJ50_RS02145;IUJ50_RS09095
GO:0061640	cytoskeleton-dependent cytokinesis	2	20	0.370797	IUJ50_RS26470;IUJ50_RS26765
GO:1902410	mitotic cytokinetic process	2	20	0.370797	IUJ50_RS26470;IUJ50_RS26765
GO:0010126	mycothiol metabolic process	4	48	0.371307	IUJ50_RS10125;IUJ50_RS12270;IUJ50_RS19180;IUJ50_RS24570
GO:1901160	primary amino compound metabolic process	4	48	0.371307	IUJ50_RS06220;IUJ50_RS20220;IUJ50_RS23695;IUJ50_RS24580
GO:1901161	primary amino compound catabolic process	4	48	0.371307	IUJ50_RS06220;IUJ50_RS20220;IUJ50_RS23695;IUJ50_RS24580
GO:0000451	rRNA 2'-O-methylation	1	7	0.37163	IUJ50_RS20605
GO:0006064	glucuronate catabolic process	1	7	0.37163	IUJ50_RS25660
GO:0006097	glyoxylate cycle	1	7	0.37163	IUJ50_RS13865
GO:0006421	asparaginyl-tRNA aminoacylation	1	7	0.37163	IUJ50_RS15115
GO:0006422	aspartyl-tRNA aminoacylation	1	7	0.37163	IUJ50_RS15115
GO:0009052	pentose-phosphate shunt, non-oxidative branch	1	7	0.37163	IUJ50_RS18245
GO:0019556	histidine catabolic process to glutamate and formamide	1	7	0.37163	IUJ50_RS05965
GO:0019585	glucuronate metabolic process	1	7	0.37163	IUJ50_RS25660
GO:0019645	anaerobic electron transport chain	1	7	0.37163	IUJ50_RS01885
GO:0019740	nitrogen utilization	1	7	0.37163	IUJ50_RS14970
GO:0035821	modification of morphology or physiology of other organism	1	7	0.37163	IUJ50_RS13205
GO:0042026	protein refolding	1	7	0.37163	IUJ50_RS13205
GO:0043606	formamide metabolic process	1	7	0.37163	IUJ50_RS05965
GO:0044011	single-species biofilm formation on inanimate substrate	1	7	0.37163	IUJ50_RS02145
GO:0045861	negative regulation of proteolysis	1	7	0.37163	IUJ50_RS20725
GO:0051090	regulation of sequence-specific DNA binding transcription factor activity	1	7	0.37163	IUJ50_RS10105
GO:0070301	cellular response to hydrogen peroxide	1	7	0.37163	IUJ50_RS02145
GO:0071450	cellular response to oxygen radical	1	7	0.37163	IUJ50_RS09030
GO:0071451	cellular response to superoxide	1	7	0.37163	IUJ50_RS09030
GO:0046365	monosaccharide catabolic process	6	77	0.373128	IUJ50_RS02660;IUJ50_RS03970;IUJ50_RS18270;IUJ50_RS18285;IUJ50_RS23400;IUJ50_RS25660
GO:0042710	biofilm formation	3	34	0.374121	IUJ50_RS02145;IUJ50_RS09095;IUJ50_RS12270
GO:2001057	reactive nitrogen species metabolic process	3	34	0.374121	IUJ50_RS01885;IUJ50_RS01890;IUJ50_RS21735
GO:0055076	transition metal ion homeostasis	5	63	0.379728	IUJ50_RS02665;IUJ50_RS20810;IUJ50_RS20820;IUJ50_RS21735;IUJ50_RS26565
GO:0016137	glycoside metabolic process	4	49	0.386226	IUJ50_RS10125;IUJ50_RS12270;IUJ50_RS19180;IUJ50_RS24570
GO:0051301	cell division	17	243	0.390962	IUJ50_RS01640;IUJ50_RS03955;IUJ50_RS06220;IUJ50_RS12075;IUJ50_RS13205;IUJ50_RS13210;IUJ50_RS14725;IUJ50_RS15680;IUJ50_RS20115;IUJ50_RS20200;IUJ50_RS21035;IUJ50_RS22525;IUJ50_RS24580;IUJ50_RS26260;IUJ50_RS26465;IUJ50_RS26470;IUJ50_RS26765
GO:0008616	queuosine biosynthetic process	2	21	0.394222	IUJ50_RS07330;IUJ50_RS07740
GO:0046116	queuosine metabolic process	2	21	0.394222	IUJ50_RS07330;IUJ50_RS07740
GO:0048878	chemical homeostasis	6	79	0.396625	IUJ50_RS02665;IUJ50_RS11420;IUJ50_RS20810;IUJ50_RS20820;IUJ50_RS21735;IUJ50_RS26565
GO:0044764	multi-organism cellular process	12	169	0.40103	IUJ50_RS01635;IUJ50_RS02145;IUJ50_RS09095;IUJ50_RS12270;IUJ50_RS13205;IUJ50_RS13210;IUJ50_RS13490;IUJ50_RS19855;IUJ50_RS20210;IUJ50_RS20725;IUJ50_RS21205;IUJ50_RS25400
GO:0009117	nucleotide metabolic process	27	398	0.408896	IUJ50_RS02655;IUJ50_RS02665;IUJ50_RS03180;IUJ50_RS03945;IUJ50_RS07740;IUJ50_RS10125;IUJ50_RS10185;IUJ50_RS11305;IUJ50_RS11315;IUJ50_RS11325;IUJ50_RS11595;IUJ50_RS11605;IUJ50_RS11820;IUJ50_RS12650;IUJ50_RS13490;IUJ50_RS14725;IUJ50_RS18185;IUJ50_RS18230;IUJ50_RS18245;IUJ50_RS18275;IUJ50_RS19180;IUJ50_RS19205;IUJ50_RS21180;IUJ50_RS22375;IUJ50_RS23185;IUJ50_RS24565;IUJ50_RS24640
GO:0006094	gluconeogenesis	3	36	0.409655	IUJ50_RS10120;IUJ50_RS11095;IUJ50_RS11595
GO:0015936	coenzyme A metabolic process	3	36	0.409655	IUJ50_RS11325;IUJ50_RS11820;IUJ50_RS13490
GO:0015937	coenzyme A biosynthetic process	3	36	0.409655	IUJ50_RS11325;IUJ50_RS11820;IUJ50_RS13490
GO:0043200	response to amino acid	7	95	0.409714	IUJ50_RS02220;IUJ50_RS04340;IUJ50_RS04390;IUJ50_RS15255;IUJ50_RS19440;IUJ50_RS20795;IUJ50_RS24140
GO:0050794	regulation of cellular process	66	998	0.410512	IUJ50_RS00715;IUJ50_RS01150;IUJ50_RS01155;IUJ50_RS02220;IUJ50_RS02410;IUJ50_RS02440;IUJ50_RS02615;IUJ50_RS02655;IUJ50_RS03945;IUJ50_RS04340;IUJ50_RS04390;IUJ50_RS04440;IUJ50_RS04645;IUJ50_RS05170;IUJ50_RS05970;IUJ50_RS07310;IUJ50_RS07325;IUJ50_RS08790;IUJ50_RS08955;IUJ50_RS09095;IUJ50_RS09625;IUJ50_RS10105;IUJ50_RS10125;IUJ50_RS10185;IUJ50_RS11350;IUJ50_RS11355;IUJ50_RS11430;IUJ50_RS12650;IUJ50_R…
GO:0000303	response to superoxide	1	8	0.412023	IUJ50_RS09030
GO:0000305	response to oxygen radical	1	8	0.412023	IUJ50_RS09030
GO:0006269	DNA replication, synthesis of RNA primer	1	8	0.412023	IUJ50_RS26545
GO:0006438	valyl-tRNA aminoacylation	1	8	0.412023	IUJ50_RS24570
GO:0006885	regulation of pH	1	8	0.412023	IUJ50_RS11420
GO:0032465	regulation of cytokinesis	1	8	0.412023	IUJ50_RS26685
GO:0035690	cellular response to drug	1	8	0.412023	IUJ50_RS02145
GO:0040012	regulation of locomotion	1	8	0.412023	IUJ50_RS13205
GO:0046487	glyoxylate metabolic process	1	8	0.412023	IUJ50_RS13865
GO:0051703	intraspecies interaction between organisms	1	8	0.412023	IUJ50_RS02145
GO:0090609	single-species submerged biofilm formation	1	8	0.412023	IUJ50_RS02145
GO:0006753	nucleoside phosphate metabolic process	27	399	0.414308	IUJ50_RS02655;IUJ50_RS02665;IUJ50_RS03180;IUJ50_RS03945;IUJ50_RS07740;IUJ50_RS10125;IUJ50_RS10185;IUJ50_RS11305;IUJ50_RS11315;IUJ50_RS11325;IUJ50_RS11595;IUJ50_RS11605;IUJ50_RS11820;IUJ50_RS12650;IUJ50_RS13490;IUJ50_RS14725;IUJ50_RS18185;IUJ50_RS18230;IUJ50_RS18245;IUJ50_RS18275;IUJ50_RS19180;IUJ50_RS19205;IUJ50_RS21180;IUJ50_RS22375;IUJ50_RS23185;IUJ50_RS24565;IUJ50_RS24640
GO:0006950	response to stress	44	660	0.414954	IUJ50_RS01640;IUJ50_RS02145;IUJ50_RS02155;IUJ50_RS02655;IUJ50_RS03160;IUJ50_RS03860;IUJ50_RS03955;IUJ50_RS05170;IUJ50_RS05175;IUJ50_RS05870;IUJ50_RS08790;IUJ50_RS09030;IUJ50_RS10180;IUJ50_RS10200;IUJ50_RS11350;IUJ50_RS11430;IUJ50_RS11590;IUJ50_RS11595;IUJ50_RS11600;IUJ50_RS11605;IUJ50_RS12075;IUJ50_RS12385;IUJ50_RS12390;IUJ50_RS12640;IUJ50_RS12935;IUJ50_RS13205;IUJ50_RS13210;IUJ50_RS14720;IUJ50_R…
GO:0006526	arginine biosynthetic process	2	22	0.417244	IUJ50_RS04815;IUJ50_RS10195
GO:0009113	purine nucleobase biosynthetic process	2	22	0.417244	IUJ50_RS11590;IUJ50_RS24640
GO:0009265	2'-deoxyribonucleotide biosynthetic process	2	22	0.417244	IUJ50_RS21180;IUJ50_RS23185
GO:0046385	deoxyribose phosphate biosynthetic process	2	22	0.417244	IUJ50_RS21180;IUJ50_RS23185
GO:0072337	modified amino acid transport	2	22	0.417244	IUJ50_RS11820;IUJ50_RS13490
GO:0007049	cell cycle	17	247	0.418003	IUJ50_RS01640;IUJ50_RS03955;IUJ50_RS06220;IUJ50_RS12075;IUJ50_RS13205;IUJ50_RS13210;IUJ50_RS15680;IUJ50_RS20115;IUJ50_RS20200;IUJ50_RS20725;IUJ50_RS21035;IUJ50_RS22525;IUJ50_RS24580;IUJ50_RS26260;IUJ50_RS26465;IUJ50_RS26470;IUJ50_RS26765
GO:0006352	DNA-templated transcription, initiation	5	66	0.418809	IUJ50_RS10105;IUJ50_RS18225;IUJ50_RS19855;IUJ50_RS25660;IUJ50_RS26465
GO:0006720	isoprenoid metabolic process	8	111	0.42033	IUJ50_RS03945;IUJ50_RS10110;IUJ50_RS10115;IUJ50_RS10125;IUJ50_RS10185;IUJ50_RS19180;IUJ50_RS19215;IUJ50_RS22375
GO:0008299	isoprenoid biosynthetic process	8	111	0.42033	IUJ50_RS03945;IUJ50_RS10110;IUJ50_RS10115;IUJ50_RS10125;IUJ50_RS10185;IUJ50_RS19180;IUJ50_RS19215;IUJ50_RS22375
GO:0006580	ethanolamine metabolic process	3	37	0.427199	IUJ50_RS06220;IUJ50_RS20220;IUJ50_RS24580
GO:0009250	glucan biosynthetic process	3	37	0.427199	IUJ50_RS12270;IUJ50_RS12640;IUJ50_RS24780
GO:0046336	ethanolamine catabolic process	3	37	0.427199	IUJ50_RS06220;IUJ50_RS20220;IUJ50_RS24580
GO:0006637	acyl-CoA metabolic process	5	67	0.431759	IUJ50_RS06215;IUJ50_RS10110;IUJ50_RS10120;IUJ50_RS11310;IUJ50_RS22375
GO:0035383	thioester metabolic process	5	67	0.431759	IUJ50_RS06215;IUJ50_RS10110;IUJ50_RS10120;IUJ50_RS11310;IUJ50_RS22375
GO:0055065	metal ion homeostasis	5	67	0.431759	IUJ50_RS02665;IUJ50_RS20810;IUJ50_RS20820;IUJ50_RS21735;IUJ50_RS26565
GO:0019222	regulation of metabolic process	54	819	0.435046	IUJ50_RS00715;IUJ50_RS01155;IUJ50_RS02220;IUJ50_RS02440;IUJ50_RS02615;IUJ50_RS02655;IUJ50_RS04340;IUJ50_RS04390;IUJ50_RS04440;IUJ50_RS04645;IUJ50_RS05970;IUJ50_RS07310;IUJ50_RS07325;IUJ50_RS08790;IUJ50_RS09095;IUJ50_RS09625;IUJ50_RS10105;IUJ50_RS11350;IUJ50_RS11355;IUJ50_RS11430;IUJ50_RS13150;IUJ50_RS13435;IUJ50_RS13865;IUJ50_RS14725;IUJ50_RS15255;IUJ50_RS15680;IUJ50_RS16215;IUJ50_RS18225;IUJ50_R…
GO:0019566	arabinose metabolic process	2	23	0.439818	IUJ50_RS01635;IUJ50_RS02660
GO:0042952	beta-ketoadipate pathway	2	23	0.439818	IUJ50_RS19195;IUJ50_RS25655
GO:0051273	beta-glucan metabolic process	2	23	0.439818	IUJ50_RS26470;IUJ50_RS26765
GO:0009058	biosynthetic process	134	2062	0.440836	IUJ50_RS00715;IUJ50_RS01150;IUJ50_RS01635;IUJ50_RS01640;IUJ50_RS02100;IUJ50_RS02130;IUJ50_RS02220;IUJ50_RS02410;IUJ50_RS02420;IUJ50_RS02460;IUJ50_RS02465;IUJ50_RS02655;IUJ50_RS02665;IUJ50_RS03160;IUJ50_RS03180;IUJ50_RS03340;IUJ50_RS03770;IUJ50_RS03780;IUJ50_RS03855;IUJ50_RS03860;IUJ50_RS03870;IUJ50_RS03875;IUJ50_RS03880;IUJ50_RS03885;IUJ50_RS03890;IUJ50_RS03905;IUJ50_RS03910;IUJ50_RS03945;IUJ50_R…
GO:0005996	monosaccharide metabolic process	12	174	0.44145	IUJ50_RS01635;IUJ50_RS02660;IUJ50_RS03970;IUJ50_RS10120;IUJ50_RS11095;IUJ50_RS11595;IUJ50_RS18270;IUJ50_RS18285;IUJ50_RS18870;IUJ50_RS19165;IUJ50_RS23400;IUJ50_RS25660
GO:0019319	hexose biosynthetic process	3	38	0.444558	IUJ50_RS10120;IUJ50_RS11095;IUJ50_RS11595
GO:0006085	acetyl-CoA biosynthetic process	4	53	0.445279	IUJ50_RS06215;IUJ50_RS10110;IUJ50_RS10120;IUJ50_RS22375
GO:0006886	intracellular protein transport	4	53	0.445279	IUJ50_RS14725;IUJ50_RS22525;IUJ50_RS24580;IUJ50_RS26260
GO:1902580	single-organism cellular localization	4	53	0.445279	IUJ50_RS14725;IUJ50_RS22525;IUJ50_RS24580;IUJ50_RS26260
GO:0006865	amino acid transport	16	236	0.447451	IUJ50_RS01640;IUJ50_RS03160;IUJ50_RS03755;IUJ50_RS03955;IUJ50_RS06220;IUJ50_RS08790;IUJ50_RS10200;IUJ50_RS11820;IUJ50_RS12075;IUJ50_RS13490;IUJ50_RS16805;IUJ50_RS21035;IUJ50_RS22525;IUJ50_RS24555;IUJ50_RS24580;IUJ50_RS26260
GO:0000724	double-strand break repair via homologous recombination	1	9	0.449828	IUJ50_RS12390
GO:0006836	neurotransmitter transport	1	9	0.449828	IUJ50_RS10200
GO:0009290	DNA import into cell involved in transformation	1	9	0.449828	IUJ50_RS01635
GO:0018198	peptidyl-cysteine modification	1	9	0.449828	IUJ50_RS23225
GO:0019635	2-aminoethylphosphonate catabolic process	1	9	0.449828	IUJ50_RS23695
GO:0019636	phosphonoacetate metabolic process	1	9	0.449828	IUJ50_RS23695
GO:0019646	aerobic electron transport chain	1	9	0.449828	IUJ50_RS05160
GO:0046433	2-aminoethylphosphonate metabolic process	1	9	0.449828	IUJ50_RS23695
GO:0046656	folic acid biosynthetic process	1	9	0.449828	IUJ50_RS22865
GO:0050657	nucleic acid transport	1	9	0.449828	IUJ50_RS01635
GO:0051027	DNA transport	1	9	0.449828	IUJ50_RS01635
GO:0055067	monovalent inorganic cation homeostasis	1	9	0.449828	IUJ50_RS11420
GO:0071470	cellular response to osmotic stress	1	9	0.449828	IUJ50_RS25400
GO:0071792	bacillithiol metabolic process	1	9	0.449828	IUJ50_RS12270
GO:0071793	bacillithiol biosynthetic process	1	9	0.449828	IUJ50_RS12270
GO:0072531	pyrimidine-containing compound transmembrane transport	1	9	0.449828	IUJ50_RS19005
GO:0090605	submerged biofilm formation	1	9	0.449828	IUJ50_RS02145
GO:1990822	basic amino acid transmembrane transport	1	9	0.449828	IUJ50_RS08790
GO:0034641	cellular nitrogen compound metabolic process	132	2034	0.450906	IUJ50_RS00715;IUJ50_RS01640;IUJ50_RS02100;IUJ50_RS02130;IUJ50_RS02220;IUJ50_RS02410;IUJ50_RS02465;IUJ50_RS02470;IUJ50_RS02615;IUJ50_RS02655;IUJ50_RS02665;IUJ50_RS03160;IUJ50_RS03170;IUJ50_RS03180;IUJ50_RS03340;IUJ50_RS03770;IUJ50_RS03780;IUJ50_RS03890;IUJ50_RS03905;IUJ50_RS03910;IUJ50_RS03945;IUJ50_RS03955;IUJ50_RS04340;IUJ50_RS04390;IUJ50_RS04645;IUJ50_RS04805;IUJ50_RS04815;IUJ50_RS05870;IUJ50_R…
GO:0071704	organic substance metabolic process	188	2907	0.451003	IUJ50_RS00715;IUJ50_RS01150;IUJ50_RS01635;IUJ50_RS01640;IUJ50_RS01885;IUJ50_RS01890;IUJ50_RS02100;IUJ50_RS02130;IUJ50_RS02220;IUJ50_RS02410;IUJ50_RS02460;IUJ50_RS02465;IUJ50_RS02470;IUJ50_RS02615;IUJ50_RS02655;IUJ50_RS02660;IUJ50_RS02665;IUJ50_RS03160;IUJ50_RS03170;IUJ50_RS03180;IUJ50_RS03185;IUJ50_RS03340;IUJ50_RS03755;IUJ50_RS03760;IUJ50_RS03765;IUJ50_RS03770;IUJ50_RS03775;IUJ50_RS03780;IUJ50_R…
GO:0009066	aspartate family amino acid metabolic process	16	237	0.454443	IUJ50_RS02470;IUJ50_RS03970;IUJ50_RS04650;IUJ50_RS07740;IUJ50_RS08785;IUJ50_RS10110;IUJ50_RS10120;IUJ50_RS10195;IUJ50_RS11590;IUJ50_RS15115;IUJ50_RS18225;IUJ50_RS18235;IUJ50_RS19195;IUJ50_RS19205;IUJ50_RS23695;IUJ50_RS26680
GO:0009432	SOS response	5	69	0.457472	IUJ50_RS03160;IUJ50_RS05870;IUJ50_RS12385;IUJ50_RS21035;IUJ50_RS22525
GO:0005978	glycogen biosynthetic process	2	24	0.461906	IUJ50_RS12270;IUJ50_RS12640
GO:0033223	2-aminoethylphosphonate transport	12	177	0.465652	IUJ50_RS01635;IUJ50_RS01640;IUJ50_RS01645;IUJ50_RS03160;IUJ50_RS03955;IUJ50_RS06220;IUJ50_RS12075;IUJ50_RS21035;IUJ50_RS22510;IUJ50_RS22515;IUJ50_RS22520;IUJ50_RS22525
GO:0006479	protein methylation	3	40	0.478628	IUJ50_RS18235;IUJ50_RS23225;IUJ50_RS26540
GO:0008213	protein alkylation	3	40	0.478628	IUJ50_RS18235;IUJ50_RS23225;IUJ50_RS26540
GO:1901700	response to oxygen-containing compound	10	148	0.481069	IUJ50_RS02145;IUJ50_RS02155;IUJ50_RS02220;IUJ50_RS04340;IUJ50_RS04390;IUJ50_RS09030;IUJ50_RS15255;IUJ50_RS19440;IUJ50_RS20795;IUJ50_RS24140
GO:0061024	membrane organization	5	71	0.482854	IUJ50_RS02460;IUJ50_RS14725;IUJ50_RS22525;IUJ50_RS24580;IUJ50_RS26260
GO:0009263	deoxyribonucleotide biosynthetic process	2	25	0.483478	IUJ50_RS21180;IUJ50_RS23185
GO:0019285	glycine betaine biosynthetic process from choline	2	25	0.483478	IUJ50_RS00715;IUJ50_RS05970
GO:0031455	glycine betaine metabolic process	2	25	0.483478	IUJ50_RS00715;IUJ50_RS05970
GO:0031456	glycine betaine biosynthetic process	2	25	0.483478	IUJ50_RS00715;IUJ50_RS05970
GO:0032505	reproduction of a single-celled organism	2	25	0.483478	IUJ50_RS20115;IUJ50_RS20200
GO:0043093	FtsZ-dependent cytokinesis	2	25	0.483478	IUJ50_RS20115;IUJ50_RS20200
GO:0051187	cofactor catabolic process	2	25	0.483478	IUJ50_RS02410;IUJ50_RS19205
GO:0051596	methylglyoxal catabolic process	2	25	0.483478	IUJ50_RS18185;IUJ50_RS18870
GO:1901701	cellular response to oxygen-containing compound	2	25	0.483478	IUJ50_RS02145;IUJ50_RS09030
GO:0072350	tricarboxylic acid metabolic process	7	102	0.484467	IUJ50_RS02470;IUJ50_RS10110;IUJ50_RS10120;IUJ50_RS10125;IUJ50_RS10185;IUJ50_RS11325;IUJ50_RS11330
GO:0006063	uronic acid metabolic process	1	10	0.485212	IUJ50_RS25660
GO:0008295	spermidine biosynthetic process	1	10	0.485212	IUJ50_RS05965
GO:0009372	quorum sensing	1	10	0.485212	IUJ50_RS21205
GO:0019072	viral genome packaging	1	10	0.485212	IUJ50_RS25400
GO:0030162	regulation of proteolysis	1	10	0.485212	IUJ50_RS20725
GO:0031329	regulation of cellular catabolic process	1	10	0.485212	IUJ50_RS20725
GO:0043605	cellular amide catabolic process	1	10	0.485212	IUJ50_RS03170
GO:0046176	aldonic acid catabolic process	1	10	0.485212	IUJ50_RS11815
GO:0008643	carbohydrate transport	23	350	0.485398	IUJ50_RS01640;IUJ50_RS02195;IUJ50_RS03160;IUJ50_RS03875;IUJ50_RS03955;IUJ50_RS06220;IUJ50_RS12075;IUJ50_RS12080;IUJ50_RS12635;IUJ50_RS12935;IUJ50_RS13435;IUJ50_RS15260;IUJ50_RS18240;IUJ50_RS18245;IUJ50_RS18250;IUJ50_RS18255;IUJ50_RS18260;IUJ50_RS18265;IUJ50_RS19005;IUJ50_RS21035;IUJ50_RS22525;IUJ50_RS23395;IUJ50_RS23405
GO:0035384	thioester biosynthetic process	4	56	0.488426	IUJ50_RS06215;IUJ50_RS10110;IUJ50_RS10120;IUJ50_RS22375
GO:0071616	acyl-CoA biosynthetic process	4	56	0.488426	IUJ50_RS06215;IUJ50_RS10110;IUJ50_RS10120;IUJ50_RS22375
GO:0006568	tryptophan metabolic process	3	41	0.495297	IUJ50_RS10110;IUJ50_RS11095;IUJ50_RS11600
GO:0006586	indolalkylamine metabolic process	3	41	0.495297	IUJ50_RS10110;IUJ50_RS11095;IUJ50_RS11600
GO:0016032	viral process	5	72	0.495396	IUJ50_RS13205;IUJ50_RS13210;IUJ50_RS19855;IUJ50_RS20725;IUJ50_RS25400
GO:0044249	cellular biosynthetic process	126	1956	0.500789	IUJ50_RS00715;IUJ50_RS02100;IUJ50_RS02130;IUJ50_RS02220;IUJ50_RS02410;IUJ50_RS02420;IUJ50_RS02460;IUJ50_RS02465;IUJ50_RS02665;IUJ50_RS03160;IUJ50_RS03180;IUJ50_RS03340;IUJ50_RS03770;IUJ50_RS03780;IUJ50_RS03855;IUJ50_RS03860;IUJ50_RS03870;IUJ50_RS03875;IUJ50_RS03880;IUJ50_RS03905;IUJ50_RS03910;IUJ50_RS03945;IUJ50_RS03955;IUJ50_RS03970;IUJ50_RS04185;IUJ50_RS04340;IUJ50_RS04390;IUJ50_RS04645;IUJ50_R…
GO:0006547	histidine metabolic process	6	88	0.50086	IUJ50_RS02665;IUJ50_RS05965;IUJ50_RS11605;IUJ50_RS18185;IUJ50_RS24640;IUJ50_RS26185
GO:0042439	ethanolamine-containing compound metabolic process	6	88	0.50086	IUJ50_RS00715;IUJ50_RS03340;IUJ50_RS05970;IUJ50_RS06220;IUJ50_RS20220;IUJ50_RS24580
GO:0046907	intracellular transport	4	57	0.50251	IUJ50_RS14725;IUJ50_RS22525;IUJ50_RS24580;IUJ50_RS26260
GO:0009394	2'-deoxyribonucleotide metabolic process	2	26	0.50451	IUJ50_RS21180;IUJ50_RS23185
GO:0009438	methylglyoxal metabolic process	2	26	0.50451	IUJ50_RS18185;IUJ50_RS18870
GO:0019317	fucose catabolic process	2	26	0.50451	IUJ50_RS02660;IUJ50_RS03970
GO:0034599	cellular response to oxidative stress	2	26	0.50451	IUJ50_RS02145;IUJ50_RS09030
GO:0042355	L-fucose catabolic process	2	26	0.50451	IUJ50_RS02660;IUJ50_RS03970
GO:0090529	cell septum assembly	2	26	0.50451	IUJ50_RS26470;IUJ50_RS26765
GO:0051180	vitamin transport	11	167	0.510532	IUJ50_RS01635;IUJ50_RS01640;IUJ50_RS03955;IUJ50_RS06220;IUJ50_RS11820;IUJ50_RS12075;IUJ50_RS13490;IUJ50_RS21035;IUJ50_RS22515;IUJ50_RS22520;IUJ50_RS22525
GO:0009240	isopentenyl diphosphate biosynthetic process	3	42	0.511698	IUJ50_RS10110;IUJ50_RS10115;IUJ50_RS22375
GO:0042168	heme metabolic process	3	42	0.511698	IUJ50_RS02410;IUJ50_RS20605;IUJ50_RS24645
GO:0042727	flavin-containing compound biosynthetic process	3	42	0.511698	IUJ50_RS10125;IUJ50_RS19180;IUJ50_RS24565
GO:0046490	isopentenyl diphosphate metabolic process	3	42	0.511698	IUJ50_RS10110;IUJ50_RS10115;IUJ50_RS22375
GO:0098660	inorganic ion transmembrane transport	9	136	0.512777	IUJ50_RS08790;IUJ50_RS11420;IUJ50_RS18265;IUJ50_RS22510;IUJ50_RS22515;IUJ50_RS22520;IUJ50_RS22525;IUJ50_RS23405;IUJ50_RS25225
GO:0000160	phosphorelay signal transduction system	7	105	0.51576	IUJ50_RS01150;IUJ50_RS01155;IUJ50_RS02410;IUJ50_RS09625;IUJ50_RS11350;IUJ50_RS11355;IUJ50_RS13150
GO:0006147	guanine catabolic process	1	11	0.518328	IUJ50_RS24640
GO:0006431	methionyl-tRNA aminoacylation	1	11	0.518328	IUJ50_RS24570
GO:0008216	spermidine metabolic process	1	11	0.518328	IUJ50_RS05965
GO:0009100	glycoprotein metabolic process	1	11	0.518328	IUJ50_RS18185
GO:0009877	nodulation	1	11	0.518328	IUJ50_RS12270
GO:0010498	proteasomal protein catabolic process	1	11	0.518328	IUJ50_RS14720
GO:0019354	siroheme biosynthetic process	1	11	0.518328	IUJ50_RS20605
GO:0019520	aldonic acid metabolic process	1	11	0.518328	IUJ50_RS11815
GO:0046098	guanine metabolic process	1	11	0.518328	IUJ50_RS24640
GO:0046156	siroheme metabolic process	1	11	0.518328	IUJ50_RS20605
GO:0046655	folic acid metabolic process	1	11	0.518328	IUJ50_RS22865
GO:0048872	homeostasis of number of cells	1	11	0.518328	IUJ50_RS21205
GO:0048874	homeostasis of number of cells in a free-living population	1	11	0.518328	IUJ50_RS21205
GO:0090407	organophosphate biosynthetic process	28	434	0.519502	IUJ50_RS03955;IUJ50_RS07740;IUJ50_RS10105;IUJ50_RS10110;IUJ50_RS10115;IUJ50_RS10125;IUJ50_RS11305;IUJ50_RS11325;IUJ50_RS11595;IUJ50_RS11820;IUJ50_RS13490;IUJ50_RS14725;IUJ50_RS18185;IUJ50_RS18270;IUJ50_RS18285;IUJ50_RS19180;IUJ50_RS19205;IUJ50_RS21180;IUJ50_RS22375;IUJ50_RS23185;IUJ50_RS23400;IUJ50_RS24555;IUJ50_RS24565;IUJ50_RS24580;IUJ50_RS24590;IUJ50_RS24640;IUJ50_RS26260;IUJ50_RS26270
GO:0009297	pilus assembly	2	27	0.52498	IUJ50_RS06225;IUJ50_RS13165
GO:0032506	cytokinetic process	2	27	0.52498	IUJ50_RS26470;IUJ50_RS26765
GO:0046185	aldehyde catabolic process	2	27	0.52498	IUJ50_RS18185;IUJ50_RS18870
GO:0071248	cellular response to metal ion	2	27	0.52498	IUJ50_RS20810;IUJ50_RS20820
GO:0072527	pyrimidine-containing compound metabolic process	14	216	0.52624	IUJ50_RS03780;IUJ50_RS03945;IUJ50_RS04815;IUJ50_RS10110;IUJ50_RS10115;IUJ50_RS10125;IUJ50_RS10195;IUJ50_RS11600;IUJ50_RS18270;IUJ50_RS18495;IUJ50_RS22375;IUJ50_RS23400;IUJ50_RS24565;IUJ50_RS24640
GO:0006071	glycerol metabolic process	4	59	0.530157	IUJ50_RS02660;IUJ50_RS10125;IUJ50_RS10185;IUJ50_RS26765
GO:0015749	monosaccharide transport	11	170	0.53512	IUJ50_RS01640;IUJ50_RS03955;IUJ50_RS06220;IUJ50_RS12075;IUJ50_RS12080;IUJ50_RS13435;IUJ50_RS18265;IUJ50_RS21035;IUJ50_RS22525;IUJ50_RS23395;IUJ50_RS23405
GO:0010243	response to organonitrogen compound	7	107	0.536248	IUJ50_RS02220;IUJ50_RS04340;IUJ50_RS04390;IUJ50_RS15255;IUJ50_RS19440;IUJ50_RS20795;IUJ50_RS24140
GO:0030436	asexual sporulation	9	139	0.539861	IUJ50_RS01155;IUJ50_RS02470;IUJ50_RS09625;IUJ50_RS11355;IUJ50_RS14725;IUJ50_RS20115;IUJ50_RS25225;IUJ50_RS25440;IUJ50_RS26530
GO:0015695	organic cation transport	11	171	0.543227	IUJ50_RS01635;IUJ50_RS01640;IUJ50_RS03160;IUJ50_RS03955;IUJ50_RS06220;IUJ50_RS08790;IUJ50_RS12075;IUJ50_RS21035;IUJ50_RS22515;IUJ50_RS22520;IUJ50_RS22525
GO:0015804	neutral amino acid transport	11	171	0.543227	IUJ50_RS01640;IUJ50_RS03160;IUJ50_RS03955;IUJ50_RS06220;IUJ50_RS11820;IUJ50_RS12075;IUJ50_RS13490;IUJ50_RS16805;IUJ50_RS21035;IUJ50_RS22525;IUJ50_RS24555
GO:0006629	lipid metabolic process	27	423	0.544241	IUJ50_RS02100;IUJ50_RS02130;IUJ50_RS02460;IUJ50_RS03180;IUJ50_RS03860;IUJ50_RS03870;IUJ50_RS03875;IUJ50_RS03880;IUJ50_RS03945;IUJ50_RS10110;IUJ50_RS10115;IUJ50_RS10120;IUJ50_RS10125;IUJ50_RS10185;IUJ50_RS12270;IUJ50_RS18235;IUJ50_RS18270;IUJ50_RS18285;IUJ50_RS19165;IUJ50_RS19180;IUJ50_RS19195;IUJ50_RS19200;IUJ50_RS19215;IUJ50_RS21205;IUJ50_RS22375;IUJ50_RS23400;IUJ50_RS25655
GO:0019363	pyridine nucleotide biosynthetic process	5	76	0.54434	IUJ50_RS07740;IUJ50_RS10125;IUJ50_RS11325;IUJ50_RS14725;IUJ50_RS19205
GO:0015931	nucleobase-containing compound transport	2	28	0.544875	IUJ50_RS01635;IUJ50_RS19005
GO:0042354	L-fucose metabolic process	2	28	0.544875	IUJ50_RS02660;IUJ50_RS03970
GO:0043101	purine-containing compound salvage	2	28	0.544875	IUJ50_RS11590;IUJ50_RS24640
GO:0043711	pilus organization	2	28	0.544875	IUJ50_RS06225;IUJ50_RS13165
GO:0006596	polyamine biosynthetic process	1	12	0.54932	IUJ50_RS05965
GO:0009164	nucleoside catabolic process	1	12	0.54932	IUJ50_RS11590
GO:0034656	nucleobase-containing small molecule catabolic process	1	12	0.54932	IUJ50_RS11590
GO:0042542	response to hydrogen peroxide	1	12	0.54932	IUJ50_RS02145
GO:0072593	reactive oxygen species metabolic process	1	12	0.54932	IUJ50_RS21735
GO:1901658	glycosyl compound catabolic process	1	12	0.54932	IUJ50_RS11590
GO:0019693	ribose phosphate metabolic process	21	330	0.551846	IUJ50_RS02655;IUJ50_RS03180;IUJ50_RS03945;IUJ50_RS07740;IUJ50_RS10125;IUJ50_RS10185;IUJ50_RS11305;IUJ50_RS11315;IUJ50_RS11325;IUJ50_RS11595;IUJ50_RS11820;IUJ50_RS12650;IUJ50_RS13490;IUJ50_RS18185;IUJ50_RS18230;IUJ50_RS18245;IUJ50_RS18275;IUJ50_RS19180;IUJ50_RS22375;IUJ50_RS24565;IUJ50_RS24640
GO:0006810	transport	82	1286	0.55302	IUJ50_RS00060;IUJ50_RS00065;IUJ50_RS00105;IUJ50_RS00115;IUJ50_RS01150;IUJ50_RS01635;IUJ50_RS01640;IUJ50_RS01645;IUJ50_RS02195;IUJ50_RS02465;IUJ50_RS02470;IUJ50_RS02655;IUJ50_RS02930;IUJ50_RS03160;IUJ50_RS03180;IUJ50_RS03755;IUJ50_RS03870;IUJ50_RS03875;IUJ50_RS03885;IUJ50_RS03945;IUJ50_RS03955;IUJ50_RS05170;IUJ50_RS06215;IUJ50_RS06220;IUJ50_RS06225;IUJ50_RS07020;IUJ50_RS08790;IUJ50_RS09030;IUJ50_R…
GO:0009719	response to endogenous stimulus	7	109	0.556389	IUJ50_RS02220;IUJ50_RS04340;IUJ50_RS04390;IUJ50_RS15255;IUJ50_RS19440;IUJ50_RS20795;IUJ50_RS24140
GO:0046034	ATP metabolic process	8	125	0.556918	IUJ50_RS03945;IUJ50_RS10125;IUJ50_RS10185;IUJ50_RS11315;IUJ50_RS11595;IUJ50_RS12650;IUJ50_RS18275;IUJ50_RS19180
GO:1902589	single-organism organelle organization	10	157	0.558413	IUJ50_RS03160;IUJ50_RS04645;IUJ50_RS05230;IUJ50_RS10105;IUJ50_RS18225;IUJ50_RS18230;IUJ50_RS18280;IUJ50_RS19440;IUJ50_RS21035;IUJ50_RS24645
GO:0055072	iron ion homeostasis	3	45	0.559144	IUJ50_RS20810;IUJ50_RS20820;IUJ50_RS21735
GO:0015689	molybdate ion transport	12	189	0.560227	IUJ50_RS00065;IUJ50_RS01640;IUJ50_RS01645;IUJ50_RS03160;IUJ50_RS03955;IUJ50_RS06220;IUJ50_RS12075;IUJ50_RS21035;IUJ50_RS22510;IUJ50_RS22515;IUJ50_RS22520;IUJ50_RS22525
GO:0044270	cellular nitrogen compound catabolic process	12	189	0.560227	IUJ50_RS02410;IUJ50_RS02665;IUJ50_RS03170;IUJ50_RS05965;IUJ50_RS10125;IUJ50_RS11590;IUJ50_RS11595;IUJ50_RS11605;IUJ50_RS19205;IUJ50_RS21735;IUJ50_RS24640;IUJ50_RS26185
GO:0000302	response to reactive oxygen species	2	29	0.564184	IUJ50_RS02145;IUJ50_RS09030
GO:0032392	DNA geometric change	2	29	0.564184	IUJ50_RS12390;IUJ50_RS14725
GO:0032508	DNA duplex unwinding	2	29	0.564184	IUJ50_RS12390;IUJ50_RS14725
GO:0071241	cellular response to inorganic substance	2	29	0.564184	IUJ50_RS20810;IUJ50_RS20820
GO:0016226	iron-sulfur cluster assembly	12	190	0.56785	IUJ50_RS01640;IUJ50_RS02655;IUJ50_RS03160;IUJ50_RS03885;IUJ50_RS03890;IUJ50_RS03955;IUJ50_RS06220;IUJ50_RS12075;IUJ50_RS18225;IUJ50_RS20200;IUJ50_RS21035;IUJ50_RS22525
GO:0031163	metallo-sulfur cluster assembly	12	190	0.56785	IUJ50_RS01640;IUJ50_RS02655;IUJ50_RS03160;IUJ50_RS03885;IUJ50_RS03890;IUJ50_RS03955;IUJ50_RS06220;IUJ50_RS12075;IUJ50_RS18225;IUJ50_RS20200;IUJ50_RS21035;IUJ50_RS22525
GO:0006811	ion transport	51	805	0.568261	IUJ50_RS00060;IUJ50_RS00065;IUJ50_RS01150;IUJ50_RS01635;IUJ50_RS01640;IUJ50_RS01645;IUJ50_RS02655;IUJ50_RS03160;IUJ50_RS03180;IUJ50_RS03755;IUJ50_RS03870;IUJ50_RS03885;IUJ50_RS03945;IUJ50_RS03955;IUJ50_RS06220;IUJ50_RS07020;IUJ50_RS08790;IUJ50_RS09625;IUJ50_RS10120;IUJ50_RS10200;IUJ50_RS11095;IUJ50_RS11330;IUJ50_RS11350;IUJ50_RS11420;IUJ50_RS11820;IUJ50_RS12075;IUJ50_RS12935;IUJ50_RS13490;IUJ50_R…
GO:0044255	cellular lipid metabolic process	25	397	0.573733	IUJ50_RS02100;IUJ50_RS02130;IUJ50_RS02460;IUJ50_RS03180;IUJ50_RS03860;IUJ50_RS03870;IUJ50_RS03875;IUJ50_RS03880;IUJ50_RS03945;IUJ50_RS10110;IUJ50_RS10115;IUJ50_RS10120;IUJ50_RS10125;IUJ50_RS10185;IUJ50_RS12270;IUJ50_RS18235;IUJ50_RS18270;IUJ50_RS18285;IUJ50_RS19165;IUJ50_RS19180;IUJ50_RS19200;IUJ50_RS19215;IUJ50_RS21205;IUJ50_RS22375;IUJ50_RS23400
GO:0051234	establishment of localization	82	1292	0.573772	IUJ50_RS00060;IUJ50_RS00065;IUJ50_RS00105;IUJ50_RS00115;IUJ50_RS01150;IUJ50_RS01635;IUJ50_RS01640;IUJ50_RS01645;IUJ50_RS02195;IUJ50_RS02465;IUJ50_RS02470;IUJ50_RS02655;IUJ50_RS02930;IUJ50_RS03160;IUJ50_RS03180;IUJ50_RS03755;IUJ50_RS03870;IUJ50_RS03875;IUJ50_RS03885;IUJ50_RS03945;IUJ50_RS03955;IUJ50_RS05170;IUJ50_RS06215;IUJ50_RS06220;IUJ50_RS06225;IUJ50_RS07020;IUJ50_RS08790;IUJ50_RS09030;IUJ50_R…
GO:0033866	nucleoside bisphosphate biosynthetic process	3	46	0.574334	IUJ50_RS11325;IUJ50_RS11820;IUJ50_RS13490
GO:0034030	ribonucleoside bisphosphate biosynthetic process	3	46	0.574334	IUJ50_RS11325;IUJ50_RS11820;IUJ50_RS13490
GO:0034033	purine nucleoside bisphosphate biosynthetic process	3	46	0.574334	IUJ50_RS11325;IUJ50_RS11820;IUJ50_RS13490
GO:0042726	flavin-containing compound metabolic process	3	46	0.574334	IUJ50_RS10125;IUJ50_RS19180;IUJ50_RS24565
GO:0000725	recombinational repair	1	13	0.578326	IUJ50_RS12390
GO:0005997	xylulose metabolic process	1	13	0.578326	IUJ50_RS02660
GO:0006782	protoporphyrinogen IX biosynthetic process	1	13	0.578326	IUJ50_RS24645
GO:0006878	cellular copper ion homeostasis	1	13	0.578326	IUJ50_RS26565
GO:0009773	photosynthetic electron transport in photosystem I	1	13	0.578326	IUJ50_RS03340
GO:0009894	regulation of catabolic process	1	13	0.578326	IUJ50_RS20725
GO:0015803	branched-chain amino acid transport	1	13	0.578326	IUJ50_RS16805
GO:0019220	regulation of phosphate metabolic process	1	13	0.578326	IUJ50_RS08790
GO:0019418	sulfide oxidation	1	13	0.578326	IUJ50_RS03340
GO:0019424	sulfide oxidation, using siroheme sulfite reductase	1	13	0.578326	IUJ50_RS03340
GO:0032270	positive regulation of cellular protein metabolic process	1	13	0.578326	IUJ50_RS08790
GO:0035725	sodium ion transmembrane transport	1	13	0.578326	IUJ50_RS11420
GO:0043335	protein unfolding	1	13	0.578326	IUJ50_RS14725
GO:0051174	regulation of phosphorus metabolic process	1	13	0.578326	IUJ50_RS08790
GO:0071310	cellular response to organic substance	1	13	0.578326	IUJ50_RS11430
GO:0034404	nucleobase-containing small molecule biosynthetic process	5	79	0.579544	IUJ50_RS02665;IUJ50_RS10125;IUJ50_RS11595;IUJ50_RS11605;IUJ50_RS19205
GO:0015707	nitrite transport	2	30	0.5829	IUJ50_RS15260;IUJ50_RS19145
GO:0042126	nitrate metabolic process	2	30	0.5829	IUJ50_RS01885;IUJ50_RS01890
GO:0045893	positive regulation of transcription, DNA-templated	11	176	0.582977	IUJ50_RS01155;IUJ50_RS02220;IUJ50_RS04340;IUJ50_RS04390;IUJ50_RS09625;IUJ50_RS11355;IUJ50_RS15255;IUJ50_RS19440;IUJ50_RS20795;IUJ50_RS23225;IUJ50_RS24140
GO:1902680	positive regulation of RNA biosynthetic process	11	176	0.582977	IUJ50_RS01155;IUJ50_RS02220;IUJ50_RS04340;IUJ50_RS04390;IUJ50_RS09625;IUJ50_RS11355;IUJ50_RS15255;IUJ50_RS19440;IUJ50_RS20795;IUJ50_RS23225;IUJ50_RS24140
GO:1903508	positive regulation of nucleic acid-templated transcription	11	176	0.582977	IUJ50_RS01155;IUJ50_RS02220;IUJ50_RS04340;IUJ50_RS04390;IUJ50_RS09625;IUJ50_RS11355;IUJ50_RS15255;IUJ50_RS19440;IUJ50_RS20795;IUJ50_RS23225;IUJ50_RS24140
GO:0048522	positive regulation of cellular process	13	208	0.583061	IUJ50_RS01155;IUJ50_RS02220;IUJ50_RS04340;IUJ50_RS04390;IUJ50_RS08790;IUJ50_RS09625;IUJ50_RS11355;IUJ50_RS13205;IUJ50_RS15255;IUJ50_RS19440;IUJ50_RS20795;IUJ50_RS23225;IUJ50_RS24140
GO:1902600	hydrogen ion transmembrane transport	4	63	0.583075	IUJ50_RS08790;IUJ50_RS11420;IUJ50_RS18265;IUJ50_RS23405
GO:1901576	organic substance biosynthetic process	125	1966	0.583338	IUJ50_RS00715;IUJ50_RS01150;IUJ50_RS01635;IUJ50_RS02100;IUJ50_RS02130;IUJ50_RS02220;IUJ50_RS02410;IUJ50_RS02460;IUJ50_RS02465;IUJ50_RS02665;IUJ50_RS03160;IUJ50_RS03180;IUJ50_RS03340;IUJ50_RS03770;IUJ50_RS03780;IUJ50_RS03855;IUJ50_RS03860;IUJ50_RS03870;IUJ50_RS03875;IUJ50_RS03880;IUJ50_RS03905;IUJ50_RS03910;IUJ50_RS03945;IUJ50_RS03955;IUJ50_RS03970;IUJ50_RS04185;IUJ50_RS04340;IUJ50_RS04390;IUJ50_R…
GO:0035556	intracellular signal transduction	7	112	0.585862	IUJ50_RS01150;IUJ50_RS01155;IUJ50_RS02410;IUJ50_RS09625;IUJ50_RS11350;IUJ50_RS11355;IUJ50_RS13150
GO:1901698	response to nitrogen compound	7	112	0.585862	IUJ50_RS02220;IUJ50_RS04340;IUJ50_RS04390;IUJ50_RS15255;IUJ50_RS19440;IUJ50_RS20795;IUJ50_RS24140
GO:0006979	response to oxidative stress	5	80	0.590955	IUJ50_RS02145;IUJ50_RS02155;IUJ50_RS09030;IUJ50_RS18185;IUJ50_RS20610
GO:0019954	asexual reproduction	10	161	0.59134	IUJ50_RS01155;IUJ50_RS02470;IUJ50_RS09625;IUJ50_RS11355;IUJ50_RS14725;IUJ50_RS20115;IUJ50_RS20200;IUJ50_RS25225;IUJ50_RS25440;IUJ50_RS26530
GO:0030974	thiamine pyrophosphate transport	9	145	0.592244	IUJ50_RS01635;IUJ50_RS01640;IUJ50_RS03955;IUJ50_RS06220;IUJ50_RS12075;IUJ50_RS21035;IUJ50_RS22515;IUJ50_RS22520;IUJ50_RS22525
GO:0043934	sporulation	9	145	0.592244	IUJ50_RS01155;IUJ50_RS02470;IUJ50_RS09625;IUJ50_RS11355;IUJ50_RS14725;IUJ50_RS20115;IUJ50_RS25225;IUJ50_RS25440;IUJ50_RS26530
GO:0006812	cation transport	34	543	0.592428	IUJ50_RS01635;IUJ50_RS01640;IUJ50_RS02655;IUJ50_RS03160;IUJ50_RS03180;IUJ50_RS03870;IUJ50_RS03885;IUJ50_RS03945;IUJ50_RS03955;IUJ50_RS06220;IUJ50_RS08790;IUJ50_RS10120;IUJ50_RS11095;IUJ50_RS11420;IUJ50_RS11820;IUJ50_RS12075;IUJ50_RS13490;IUJ50_RS16805;IUJ50_RS17550;IUJ50_RS18235;IUJ50_RS18265;IUJ50_RS19180;IUJ50_RS20820;IUJ50_RS21035;IUJ50_RS21735;IUJ50_RS22515;IUJ50_RS22520;IUJ50_RS22525;IUJ50_R…
GO:0009205	purine ribonucleoside triphosphate metabolic process	8	129	0.593569	IUJ50_RS03945;IUJ50_RS10125;IUJ50_RS10185;IUJ50_RS11315;IUJ50_RS11595;IUJ50_RS12650;IUJ50_RS18275;IUJ50_RS19180
GO:0006820	anion transport	31	496	0.594576	IUJ50_RS00060;IUJ50_RS00065;IUJ50_RS01150;IUJ50_RS01635;IUJ50_RS01640;IUJ50_RS01645;IUJ50_RS03160;IUJ50_RS03755;IUJ50_RS03955;IUJ50_RS06220;IUJ50_RS08790;IUJ50_RS09625;IUJ50_RS10200;IUJ50_RS11330;IUJ50_RS11350;IUJ50_RS11820;IUJ50_RS12075;IUJ50_RS12935;IUJ50_RS13490;IUJ50_RS15260;IUJ50_RS16805;IUJ50_RS19145;IUJ50_RS19185;IUJ50_RS21035;IUJ50_RS22510;IUJ50_RS22515;IUJ50_RS22520;IUJ50_RS22525;IUJ50_R…
GO:0009235	cobalamin metabolic process	6	97	0.598208	IUJ50_RS02410;IUJ50_RS12075;IUJ50_RS20605;IUJ50_RS24555;IUJ50_RS24580;IUJ50_RS26260
GO:0009236	cobalamin biosynthetic process	6	97	0.598208	IUJ50_RS02410;IUJ50_RS12075;IUJ50_RS20605;IUJ50_RS24555;IUJ50_RS24580;IUJ50_RS26260
GO:0051181	cofactor transport	11	178	0.598462	IUJ50_RS01635;IUJ50_RS01640;IUJ50_RS03955;IUJ50_RS06220;IUJ50_RS11820;IUJ50_RS12075;IUJ50_RS13490;IUJ50_RS21035;IUJ50_RS22515;IUJ50_RS22520;IUJ50_RS22525
GO:0015888	thiamine transport	9	146	0.600705	IUJ50_RS01635;IUJ50_RS01640;IUJ50_RS03955;IUJ50_RS06220;IUJ50_RS12075;IUJ50_RS21035;IUJ50_RS22515;IUJ50_RS22520;IUJ50_RS22525
GO:0018202	peptidyl-histidine modification	2	31	0.601019	IUJ50_RS01150;IUJ50_RS20605
GO:0072523	purine-containing compound catabolic process	2	31	0.601019	IUJ50_RS11590;IUJ50_RS24640
GO:0006099	tricarboxylic acid cycle	5	81	0.602196	IUJ50_RS02470;IUJ50_RS10110;IUJ50_RS10120;IUJ50_RS10125;IUJ50_RS10185
GO:0019320	hexose catabolic process	3	48	0.603721	IUJ50_RS02660;IUJ50_RS03970;IUJ50_RS23400
GO:0006027	glycosaminoglycan catabolic process	1	14	0.605472	IUJ50_RS20115
GO:0006284	base-excision repair	1	14	0.605472	IUJ50_RS23800
GO:0009253	peptidoglycan catabolic process	1	14	0.605472	IUJ50_RS20115
GO:0009767	photosynthetic electron transport chain	1	14	0.605472	IUJ50_RS03340
GO:0015766	disaccharide transport	1	14	0.605472	IUJ50_RS12635
GO:0046501	protoporphyrinogen IX metabolic process	1	14	0.605472	IUJ50_RS24645
GO:0051049	regulation of transport	1	14	0.605472	IUJ50_RS05170
GO:0051247	positive regulation of protein metabolic process	1	14	0.605472	IUJ50_RS08790
GO:0072488	ammonium transmembrane transport	1	14	0.605472	IUJ50_RS08790
GO:0052803	imidazole-containing compound metabolic process	6	98	0.608399	IUJ50_RS02665;IUJ50_RS05965;IUJ50_RS11605;IUJ50_RS18185;IUJ50_RS24640;IUJ50_RS26185
GO:0055086	nucleobase-containing small molecule metabolic process	32	515	0.609609	IUJ50_RS02655;IUJ50_RS02665;IUJ50_RS03180;IUJ50_RS03945;IUJ50_RS07330;IUJ50_RS07740;IUJ50_RS10125;IUJ50_RS10185;IUJ50_RS11305;IUJ50_RS11315;IUJ50_RS11325;IUJ50_RS11590;IUJ50_RS11595;IUJ50_RS11600;IUJ50_RS11605;IUJ50_RS11820;IUJ50_RS12650;IUJ50_RS13490;IUJ50_RS14725;IUJ50_RS18185;IUJ50_RS18230;IUJ50_RS18245;IUJ50_RS18275;IUJ50_RS19180;IUJ50_RS19205;IUJ50_RS21180;IUJ50_RS22375;IUJ50_RS23185;IUJ50_R…
GO:0051254	positive regulation of RNA metabolic process	11	180	0.613683	IUJ50_RS01155;IUJ50_RS02220;IUJ50_RS04340;IUJ50_RS04390;IUJ50_RS09625;IUJ50_RS11355;IUJ50_RS15255;IUJ50_RS19440;IUJ50_RS20795;IUJ50_RS23225;IUJ50_RS24140
GO:0071103	DNA conformation change	7	115	0.614353	IUJ50_RS00715;IUJ50_RS03160;IUJ50_RS05230;IUJ50_RS12390;IUJ50_RS14725;IUJ50_RS21035;IUJ50_RS22050
GO:0042173	regulation of sporulation resulting in formation of a cellular spore	3	49	0.617906	IUJ50_RS01155;IUJ50_RS09625;IUJ50_RS11355
GO:0044403	symbiosis, encompassing mutualism through parasitism	6	99	0.618447	IUJ50_RS12270;IUJ50_RS13205;IUJ50_RS13210;IUJ50_RS19855;IUJ50_RS20725;IUJ50_RS25400
GO:0006004	fucose metabolic process	2	32	0.61854	IUJ50_RS02660;IUJ50_RS03970
GO:0006567	threonine catabolic process	2	32	0.61854	IUJ50_RS04650;IUJ50_RS18235
GO:0006970	response to osmotic stress	2	32	0.61854	IUJ50_RS02155;IUJ50_RS25400
GO:0030031	cell projection assembly	2	32	0.61854	IUJ50_RS06225;IUJ50_RS13165
GO:0044702	single organism reproductive process	2	32	0.61854	IUJ50_RS20115;IUJ50_RS20200
GO:0051179	localization	83	1321	0.618921	IUJ50_RS00060;IUJ50_RS00065;IUJ50_RS00105;IUJ50_RS00115;IUJ50_RS01150;IUJ50_RS01635;IUJ50_RS01640;IUJ50_RS01645;IUJ50_RS02195;IUJ50_RS02465;IUJ50_RS02470;IUJ50_RS02655;IUJ50_RS02930;IUJ50_RS03160;IUJ50_RS03180;IUJ50_RS03755;IUJ50_RS03870;IUJ50_RS03875;IUJ50_RS03885;IUJ50_RS03945;IUJ50_RS03955;IUJ50_RS05170;IUJ50_RS06215;IUJ50_RS06220;IUJ50_RS06225;IUJ50_RS07020;IUJ50_RS08790;IUJ50_RS09030;IUJ50_R…
GO:0031325	positive regulation of cellular metabolic process	12	197	0.619665	IUJ50_RS01155;IUJ50_RS02220;IUJ50_RS04340;IUJ50_RS04390;IUJ50_RS08790;IUJ50_RS09625;IUJ50_RS11355;IUJ50_RS15255;IUJ50_RS19440;IUJ50_RS20795;IUJ50_RS23225;IUJ50_RS24140
GO:0009144	purine nucleoside triphosphate metabolic process	8	132	0.62007	IUJ50_RS03945;IUJ50_RS10125;IUJ50_RS10185;IUJ50_RS11315;IUJ50_RS11595;IUJ50_RS12650;IUJ50_RS18275;IUJ50_RS19180
GO:0030001	metal ion transport	24	390	0.621125	IUJ50_RS01640;IUJ50_RS02655;IUJ50_RS03180;IUJ50_RS03870;IUJ50_RS03885;IUJ50_RS03945;IUJ50_RS03955;IUJ50_RS06220;IUJ50_RS10120;IUJ50_RS11095;IUJ50_RS11420;IUJ50_RS11820;IUJ50_RS12075;IUJ50_RS13490;IUJ50_RS17550;IUJ50_RS18235;IUJ50_RS19180;IUJ50_RS20820;IUJ50_RS21035;IUJ50_RS21735;IUJ50_RS22515;IUJ50_RS22525;IUJ50_RS24565;IUJ50_RS25225
GO:0009116	nucleoside metabolic process	17	278	0.622	IUJ50_RS03945;IUJ50_RS07330;IUJ50_RS07740;IUJ50_RS10125;IUJ50_RS10185;IUJ50_RS11305;IUJ50_RS11315;IUJ50_RS11325;IUJ50_RS11590;IUJ50_RS11595;IUJ50_RS11600;IUJ50_RS11820;IUJ50_RS12650;IUJ50_RS13490;IUJ50_RS18185;IUJ50_RS18275;IUJ50_RS19180
GO:0006807	nitrogen compound metabolic process	155	2445	0.622799	IUJ50_RS00715;IUJ50_RS01150;IUJ50_RS01640;IUJ50_RS01885;IUJ50_RS01890;IUJ50_RS02100;IUJ50_RS02130;IUJ50_RS02220;IUJ50_RS02410;IUJ50_RS02465;IUJ50_RS02470;IUJ50_RS02615;IUJ50_RS02655;IUJ50_RS02665;IUJ50_RS03160;IUJ50_RS03170;IUJ50_RS03180;IUJ50_RS03340;IUJ50_RS03755;IUJ50_RS03760;IUJ50_RS03765;IUJ50_RS03770;IUJ50_RS03775;IUJ50_RS03780;IUJ50_RS03870;IUJ50_RS03890;IUJ50_RS03905;IUJ50_RS03910;IUJ50_R…
GO:0010604	positive regulation of macromolecule metabolic process	12	198	0.626822	IUJ50_RS01155;IUJ50_RS02220;IUJ50_RS04340;IUJ50_RS04390;IUJ50_RS08790;IUJ50_RS09625;IUJ50_RS11355;IUJ50_RS15255;IUJ50_RS19440;IUJ50_RS20795;IUJ50_RS23225;IUJ50_RS24140
GO:0045935	positive regulation of nucleobase-containing compound metabolic process	11	182	0.628623	IUJ50_RS01155;IUJ50_RS02220;IUJ50_RS04340;IUJ50_RS04390;IUJ50_RS09625;IUJ50_RS11355;IUJ50_RS15255;IUJ50_RS19440;IUJ50_RS20795;IUJ50_RS23225;IUJ50_RS24140
GO:0006275	regulation of DNA replication	8	133	0.6287	IUJ50_RS02220;IUJ50_RS04340;IUJ50_RS04390;IUJ50_RS09095;IUJ50_RS15255;IUJ50_RS19440;IUJ50_RS20795;IUJ50_RS24140
GO:0009199	ribonucleoside triphosphate metabolic process	8	133	0.6287	IUJ50_RS03945;IUJ50_RS10125;IUJ50_RS10185;IUJ50_RS11315;IUJ50_RS11595;IUJ50_RS12650;IUJ50_RS18275;IUJ50_RS19180
GO:1901564	organonitrogen compound metabolic process	112	1778	0.629538	IUJ50_RS00715;IUJ50_RS01150;IUJ50_RS02100;IUJ50_RS02130;IUJ50_RS02220;IUJ50_RS02410;IUJ50_RS02470;IUJ50_RS02655;IUJ50_RS02665;IUJ50_RS03170;IUJ50_RS03180;IUJ50_RS03340;IUJ50_RS03755;IUJ50_RS03760;IUJ50_RS03765;IUJ50_RS03770;IUJ50_RS03775;IUJ50_RS03780;IUJ50_RS03870;IUJ50_RS03910;IUJ50_RS03945;IUJ50_RS03955;IUJ50_RS03970;IUJ50_RS04340;IUJ50_RS04390;IUJ50_RS04650;IUJ50_RS04795;IUJ50_RS04800;IUJ50_R…
GO:0009411	response to UV	1	15	0.630876	IUJ50_RS18185
GO:0015772	oligosaccharide transport	1	15	0.630876	IUJ50_RS12635
GO:0015858	nucleoside transport	1	15	0.630876	IUJ50_RS19005
GO:0061727	methylglyoxal catabolic process to lactate	1	15	0.630876	IUJ50_RS18185
GO:0071236	cellular response to antibiotic	1	15	0.630876	IUJ50_RS02145
GO:0019695	choline metabolic process	3	50	0.631744	IUJ50_RS00715;IUJ50_RS03340;IUJ50_RS05970
GO:0043937	regulation of sporulation	3	50	0.631744	IUJ50_RS01155;IUJ50_RS09625;IUJ50_RS11355
GO:0045595	regulation of cell differentiation	3	50	0.631744	IUJ50_RS01155;IUJ50_RS09625;IUJ50_RS11355
GO:0042908	xenobiotic transport	7	117	0.632754	IUJ50_RS00060;IUJ50_RS02465;IUJ50_RS11900;IUJ50_RS12935;IUJ50_RS15260;IUJ50_RS19145;IUJ50_RS19185
GO:0050789	regulation of biological process	66	1059	0.636208	IUJ50_RS00715;IUJ50_RS01150;IUJ50_RS01155;IUJ50_RS02220;IUJ50_RS02410;IUJ50_RS02440;IUJ50_RS02615;IUJ50_RS02655;IUJ50_RS03945;IUJ50_RS04340;IUJ50_RS04390;IUJ50_RS04440;IUJ50_RS04645;IUJ50_RS05170;IUJ50_RS05970;IUJ50_RS07310;IUJ50_RS07325;IUJ50_RS08790;IUJ50_RS08955;IUJ50_RS09095;IUJ50_RS09625;IUJ50_RS10105;IUJ50_RS10125;IUJ50_RS10185;IUJ50_RS11350;IUJ50_RS11355;IUJ50_RS11430;IUJ50_RS12650;IUJ50_R…
GO:0009060	aerobic respiration	6	101	0.638104	IUJ50_RS02470;IUJ50_RS05160;IUJ50_RS10110;IUJ50_RS10120;IUJ50_RS10125;IUJ50_RS10185
GO:0015840	urea transport	10	167	0.638531	IUJ50_RS01640;IUJ50_RS03160;IUJ50_RS03955;IUJ50_RS06220;IUJ50_RS12065;IUJ50_RS12070;IUJ50_RS12075;IUJ50_RS16805;IUJ50_RS21035;IUJ50_RS22525
GO:0034613	cellular protein localization	4	68	0.644152	IUJ50_RS14725;IUJ50_RS22525;IUJ50_RS24580;IUJ50_RS26260
GO:0070727	cellular macromolecule localization	4	68	0.644152	IUJ50_RS14725;IUJ50_RS22525;IUJ50_RS24580;IUJ50_RS26260
GO:0033865	nucleoside bisphosphate metabolic process	3	51	0.645234	IUJ50_RS11325;IUJ50_RS11820;IUJ50_RS13490
GO:0033875	ribonucleoside bisphosphate metabolic process	3	51	0.645234	IUJ50_RS11325;IUJ50_RS11820;IUJ50_RS13490
GO:0034032	purine nucleoside bisphosphate metabolic process	3	51	0.645234	IUJ50_RS11325;IUJ50_RS11820;IUJ50_RS13490
GO:0034310	primary alcohol catabolic process	3	51	0.645234	IUJ50_RS06220;IUJ50_RS20220;IUJ50_RS24580
GO:0019755	one-carbon compound transport	10	168	0.646111	IUJ50_RS01640;IUJ50_RS03160;IUJ50_RS03955;IUJ50_RS06220;IUJ50_RS12065;IUJ50_RS12070;IUJ50_RS12075;IUJ50_RS16805;IUJ50_RS21035;IUJ50_RS22525
GO:0032502	developmental process	10	168	0.646111	IUJ50_RS01155;IUJ50_RS02470;IUJ50_RS09625;IUJ50_RS10200;IUJ50_RS11355;IUJ50_RS14725;IUJ50_RS20115;IUJ50_RS25225;IUJ50_RS25440;IUJ50_RS26530
GO:0015711	organic anion transport	24	395	0.647004	IUJ50_RS00060;IUJ50_RS01635;IUJ50_RS01640;IUJ50_RS03160;IUJ50_RS03755;IUJ50_RS03955;IUJ50_RS06220;IUJ50_RS08790;IUJ50_RS10200;IUJ50_RS11330;IUJ50_RS11820;IUJ50_RS12075;IUJ50_RS12935;IUJ50_RS13490;IUJ50_RS15260;IUJ50_RS16805;IUJ50_RS19185;IUJ50_RS21035;IUJ50_RS22515;IUJ50_RS22520;IUJ50_RS22525;IUJ50_RS24555;IUJ50_RS24580;IUJ50_RS26260
GO:0045117	azole transport	9	152	0.649604	IUJ50_RS01635;IUJ50_RS01640;IUJ50_RS03955;IUJ50_RS06220;IUJ50_RS12075;IUJ50_RS21035;IUJ50_RS22515;IUJ50_RS22520;IUJ50_RS22525
GO:0045892	negative regulation of transcription, DNA-templated	7	119	0.650654	IUJ50_RS00715;IUJ50_RS05970;IUJ50_RS07325;IUJ50_RS13865;IUJ50_RS16215;IUJ50_RS18280;IUJ50_RS23225
GO:1902679	negative regulation of RNA biosynthetic process	7	119	0.650654	IUJ50_RS00715;IUJ50_RS05970;IUJ50_RS07325;IUJ50_RS13865;IUJ50_RS16215;IUJ50_RS18280;IUJ50_RS23225
GO:1903507	negative regulation of nucleic acid-templated transcription	7	119	0.650654	IUJ50_RS00715;IUJ50_RS05970;IUJ50_RS07325;IUJ50_RS13865;IUJ50_RS16215;IUJ50_RS18280;IUJ50_RS23225
GO:0044765	single-organism transport	79	1268	0.65114	IUJ50_RS00060;IUJ50_RS00065;IUJ50_RS00105;IUJ50_RS00115;IUJ50_RS01150;IUJ50_RS01635;IUJ50_RS01640;IUJ50_RS01645;IUJ50_RS02195;IUJ50_RS02465;IUJ50_RS02470;IUJ50_RS02655;IUJ50_RS02930;IUJ50_RS03160;IUJ50_RS03180;IUJ50_RS03755;IUJ50_RS03870;IUJ50_RS03875;IUJ50_RS03885;IUJ50_RS03945;IUJ50_RS03955;IUJ50_RS05170;IUJ50_RS06215;IUJ50_RS06220;IUJ50_RS06225;IUJ50_RS07020;IUJ50_RS08790;IUJ50_RS09030;IUJ50_R…
GO:0010125	mycothiol biosynthetic process	2	34	0.6518	IUJ50_RS12270;IUJ50_RS24570
GO:0016138	glycoside biosynthetic process	2	34	0.6518	IUJ50_RS12270;IUJ50_RS24570
GO:0022414	reproductive process	2	34	0.6518	IUJ50_RS20115;IUJ50_RS20200
GO:0030030	cell projection organization	2	34	0.6518	IUJ50_RS06225;IUJ50_RS13165
GO:0046916	cellular transition metal ion homeostasis	2	34	0.6518	IUJ50_RS21735;IUJ50_RS26565
GO:0001514	selenocysteine incorporation	1	16	0.65465	IUJ50_RS20615
GO:0006177	GMP biosynthetic process	1	16	0.65465	IUJ50_RS18185
GO:0006302	double-strand break repair	1	16	0.65465	IUJ50_RS12390
GO:0006451	translational readthrough	1	16	0.65465	IUJ50_RS20615
GO:0009109	coenzyme catabolic process	1	16	0.65465	IUJ50_RS19205
GO:0043900	regulation of multi-organism process	1	16	0.65465	IUJ50_RS13205
GO:0015992	proton transport	4	69	0.65564	IUJ50_RS08790;IUJ50_RS11420;IUJ50_RS18265;IUJ50_RS23405
GO:0031328	positive regulation of cellular biosynthetic process	11	186	0.657601	IUJ50_RS01155;IUJ50_RS02220;IUJ50_RS04340;IUJ50_RS04390;IUJ50_RS09625;IUJ50_RS11355;IUJ50_RS15255;IUJ50_RS19440;IUJ50_RS20795;IUJ50_RS23225;IUJ50_RS24140
GO:0000003	reproduction	10	170	0.661009	IUJ50_RS01155;IUJ50_RS02470;IUJ50_RS09625;IUJ50_RS11355;IUJ50_RS14725;IUJ50_RS20115;IUJ50_RS20200;IUJ50_RS25225;IUJ50_RS25440;IUJ50_RS26530
GO:1901657	glycosyl compound metabolic process	19	317	0.661032	IUJ50_RS03945;IUJ50_RS07330;IUJ50_RS07740;IUJ50_RS10125;IUJ50_RS10185;IUJ50_RS11305;IUJ50_RS11315;IUJ50_RS11325;IUJ50_RS11590;IUJ50_RS11595;IUJ50_RS11600;IUJ50_RS11820;IUJ50_RS12270;IUJ50_RS12650;IUJ50_RS13490;IUJ50_RS18185;IUJ50_RS18275;IUJ50_RS19180;IUJ50_RS24570
GO:0015893	drug transport	18	301	0.66225	IUJ50_RS01640;IUJ50_RS02465;IUJ50_RS03160;IUJ50_RS03955;IUJ50_RS06220;IUJ50_RS08790;IUJ50_RS11900;IUJ50_RS12075;IUJ50_RS12935;IUJ50_RS13490;IUJ50_RS15260;IUJ50_RS17550;IUJ50_RS19005;IUJ50_RS19145;IUJ50_RS19185;IUJ50_RS21035;IUJ50_RS21735;IUJ50_RS22525
GO:0009891	positive regulation of biosynthetic process	11	187	0.664649	IUJ50_RS01155;IUJ50_RS02220;IUJ50_RS04340;IUJ50_RS04390;IUJ50_RS09625;IUJ50_RS11355;IUJ50_RS15255;IUJ50_RS19440;IUJ50_RS20795;IUJ50_RS23225;IUJ50_RS24140
GO:0010557	positive regulation of macromolecule biosynthetic process	11	187	0.664649	IUJ50_RS01155;IUJ50_RS02220;IUJ50_RS04340;IUJ50_RS04390;IUJ50_RS09625;IUJ50_RS11355;IUJ50_RS15255;IUJ50_RS19440;IUJ50_RS20795;IUJ50_RS23225;IUJ50_RS24140
GO:0016999	antibiotic metabolic process	5	87	0.665822	IUJ50_RS03170;IUJ50_RS11330;IUJ50_RS14515;IUJ50_RS19215;IUJ50_RS22675
GO:0006144	purine nucleobase metabolic process	2	35	0.667548	IUJ50_RS11590;IUJ50_RS24640
GO:0018364	peptidyl-glutamine methylation	2	35	0.667548	IUJ50_RS18235;IUJ50_RS26540
GO:0030163	protein catabolic process	2	35	0.667548	IUJ50_RS14720;IUJ50_RS19195
GO:1902578	single-organism localization	79	1274	0.670453	IUJ50_RS00060;IUJ50_RS00065;IUJ50_RS00105;IUJ50_RS00115;IUJ50_RS01150;IUJ50_RS01635;IUJ50_RS01640;IUJ50_RS01645;IUJ50_RS02195;IUJ50_RS02465;IUJ50_RS02470;IUJ50_RS02655;IUJ50_RS02930;IUJ50_RS03160;IUJ50_RS03180;IUJ50_RS03755;IUJ50_RS03870;IUJ50_RS03875;IUJ50_RS03885;IUJ50_RS03945;IUJ50_RS03955;IUJ50_RS05170;IUJ50_RS06215;IUJ50_RS06220;IUJ50_RS06225;IUJ50_RS07020;IUJ50_RS08790;IUJ50_RS09030;IUJ50_R…
GO:0006040	amino sugar metabolic process	3	53	0.671157	IUJ50_RS07740;IUJ50_RS18225;IUJ50_RS24640
GO:0016043	cellular component organization	43	705	0.673537	IUJ50_RS00715;IUJ50_RS01640;IUJ50_RS01890;IUJ50_RS02460;IUJ50_RS02655;IUJ50_RS03160;IUJ50_RS03885;IUJ50_RS03890;IUJ50_RS03955;IUJ50_RS04645;IUJ50_RS05230;IUJ50_RS06220;IUJ50_RS06225;IUJ50_RS10105;IUJ50_RS10180;IUJ50_RS11430;IUJ50_RS12075;IUJ50_RS12265;IUJ50_RS12270;IUJ50_RS12390;IUJ50_RS13165;IUJ50_RS13205;IUJ50_RS13210;IUJ50_RS14720;IUJ50_RS14725;IUJ50_RS18225;IUJ50_RS18230;IUJ50_RS18280;IUJ50_R…
GO:0009126	purine nucleoside monophosphate metabolic process	10	172	0.675549	IUJ50_RS03945;IUJ50_RS10125;IUJ50_RS10185;IUJ50_RS11305;IUJ50_RS11315;IUJ50_RS11595;IUJ50_RS12650;IUJ50_RS18185;IUJ50_RS18275;IUJ50_RS19180
GO:0009167	purine ribonucleoside monophosphate metabolic process	10	172	0.675549	IUJ50_RS03945;IUJ50_RS10125;IUJ50_RS10185;IUJ50_RS11305;IUJ50_RS11315;IUJ50_RS11595;IUJ50_RS12650;IUJ50_RS18185;IUJ50_RS18275;IUJ50_RS19180
GO:0010043	response to zinc ion	1	17	0.676898	IUJ50_RS20810
GO:0019301	rhamnose catabolic process	1	17	0.676898	IUJ50_RS02660
GO:0046037	GMP metabolic process	1	17	0.676898	IUJ50_RS18185
GO:0046654	tetrahydrofolate biosynthetic process	1	17	0.676898	IUJ50_RS22865
GO:0051129	negative regulation of cellular component organization	1	17	0.676898	IUJ50_RS20725
GO:0009141	nucleoside triphosphate metabolic process	8	139	0.678169	IUJ50_RS03945;IUJ50_RS10125;IUJ50_RS10185;IUJ50_RS11315;IUJ50_RS11595;IUJ50_RS12650;IUJ50_RS18275;IUJ50_RS19180
GO:0010628	positive regulation of gene expression	11	189	0.678499	IUJ50_RS01155;IUJ50_RS02220;IUJ50_RS04340;IUJ50_RS04390;IUJ50_RS09625;IUJ50_RS11355;IUJ50_RS15255;IUJ50_RS19440;IUJ50_RS20795;IUJ50_RS23225;IUJ50_RS24140
GO:0015698	inorganic anion transport	18	304	0.678973	IUJ50_RS00065;IUJ50_RS01150;IUJ50_RS01640;IUJ50_RS01645;IUJ50_RS03160;IUJ50_RS03955;IUJ50_RS06220;IUJ50_RS09625;IUJ50_RS11350;IUJ50_RS12075;IUJ50_RS13490;IUJ50_RS15260;IUJ50_RS19145;IUJ50_RS21035;IUJ50_RS22510;IUJ50_RS22515;IUJ50_RS22520;IUJ50_RS22525
GO:0042278	purine nucleoside metabolic process	14	239	0.681753	IUJ50_RS03945;IUJ50_RS10125;IUJ50_RS10185;IUJ50_RS11305;IUJ50_RS11315;IUJ50_RS11325;IUJ50_RS11590;IUJ50_RS11595;IUJ50_RS11820;IUJ50_RS12650;IUJ50_RS13490;IUJ50_RS18185;IUJ50_RS18275;IUJ50_RS19180
GO:0015009	corrin metabolic process	2	36	0.682719	IUJ50_RS18235;IUJ50_RS20605
GO:0046140	corrin biosynthetic process	2	36	0.682719	IUJ50_RS18235;IUJ50_RS20605
GO:0006006	glucose metabolic process	3	54	0.68359	IUJ50_RS10120;IUJ50_RS11095;IUJ50_RS11595
GO:0005976	polysaccharide metabolic process	13	223	0.684672	IUJ50_RS01150;IUJ50_RS02100;IUJ50_RS02130;IUJ50_RS12270;IUJ50_RS12640;IUJ50_RS18270;IUJ50_RS18285;IUJ50_RS19165;IUJ50_RS19200;IUJ50_RS23400;IUJ50_RS24780;IUJ50_RS26470;IUJ50_RS26765
GO:0051253	negative regulation of RNA metabolic process	7	123	0.684876	IUJ50_RS00715;IUJ50_RS05970;IUJ50_RS07325;IUJ50_RS13865;IUJ50_RS16215;IUJ50_RS18280;IUJ50_RS23225
GO:0034220	ion transmembrane transport	14	240	0.68783	IUJ50_RS08790;IUJ50_RS10200;IUJ50_RS11330;IUJ50_RS11420;IUJ50_RS11820;IUJ50_RS13490;IUJ50_RS18265;IUJ50_RS22510;IUJ50_RS22515;IUJ50_RS22520;IUJ50_RS22525;IUJ50_RS23405;IUJ50_RS24720;IUJ50_RS25225
GO:0006818	hydrogen transport	4	72	0.688598	IUJ50_RS08790;IUJ50_RS11420;IUJ50_RS18265;IUJ50_RS23405
GO:1901566	organonitrogen compound biosynthetic process	76	1234	0.693353	IUJ50_RS00715;IUJ50_RS02100;IUJ50_RS02130;IUJ50_RS02410;IUJ50_RS02665;IUJ50_RS03180;IUJ50_RS03770;IUJ50_RS03780;IUJ50_RS03870;IUJ50_RS03910;IUJ50_RS03945;IUJ50_RS03955;IUJ50_RS03970;IUJ50_RS04650;IUJ50_RS04805;IUJ50_RS04815;IUJ50_RS05965;IUJ50_RS05970;IUJ50_RS07330;IUJ50_RS07740;IUJ50_RS10105;IUJ50_RS10110;IUJ50_RS10115;IUJ50_RS10125;IUJ50_RS10185;IUJ50_RS10195;IUJ50_RS11095;IUJ50_RS11305;IUJ50_R…
GO:0015748	organophosphate ester transport	10	175	0.696665	IUJ50_RS01635;IUJ50_RS01640;IUJ50_RS03955;IUJ50_RS06220;IUJ50_RS12075;IUJ50_RS19185;IUJ50_RS21035;IUJ50_RS22515;IUJ50_RS22520;IUJ50_RS22525
GO:0009451	RNA modification	13	225	0.697091	IUJ50_RS02615;IUJ50_RS10125;IUJ50_RS12075;IUJ50_RS14725;IUJ50_RS20605;IUJ50_RS20615;IUJ50_RS22525;IUJ50_RS23230;IUJ50_RS24555;IUJ50_RS24580;IUJ50_RS26260;IUJ50_RS26540;IUJ50_RS26680
GO:0009292	genetic transfer	2	37	0.69732	IUJ50_RS01635;IUJ50_RS13490
GO:0046112	nucleobase biosynthetic process	2	37	0.69732	IUJ50_RS11590;IUJ50_RS24640
GO:0000746	conjugation	1	18	0.697718	IUJ50_RS20210
GO:0006305	DNA alkylation	1	18	0.697718	IUJ50_RS26540
GO:0006306	DNA methylation	1	18	0.697718	IUJ50_RS26540
GO:0019684	photosynthesis, light reaction	1	18	0.697718	IUJ50_RS03340
GO:0019700	organic phosphonate catabolic process	1	18	0.697718	IUJ50_RS23695
GO:0042157	lipoprotein metabolic process	1	18	0.697718	IUJ50_RS09030
GO:0042245	RNA repair	1	18	0.697718	IUJ50_RS23230
GO:0042732	D-xylose metabolic process	1	18	0.697718	IUJ50_RS02660
GO:0046292	formaldehyde metabolic process	1	18	0.697718	IUJ50_RS18235
GO:0051235	maintenance of location	1	18	0.697718	IUJ50_RS22865
GO:0009161	ribonucleoside monophosphate metabolic process	11	192	0.698642	IUJ50_RS03945;IUJ50_RS10125;IUJ50_RS10185;IUJ50_RS11305;IUJ50_RS11315;IUJ50_RS11595;IUJ50_RS12650;IUJ50_RS18185;IUJ50_RS18275;IUJ50_RS19180;IUJ50_RS24565
GO:0006323	DNA packaging	4	73	0.699078	IUJ50_RS03160;IUJ50_RS05230;IUJ50_RS21035;IUJ50_RS22050
GO:0045934	negative regulation of nucleobase-containing compound metabolic process	14	242	0.699785	IUJ50_RS00715;IUJ50_RS02220;IUJ50_RS04340;IUJ50_RS04390;IUJ50_RS05970;IUJ50_RS07325;IUJ50_RS13865;IUJ50_RS15255;IUJ50_RS16215;IUJ50_RS18280;IUJ50_RS19440;IUJ50_RS20795;IUJ50_RS23225;IUJ50_RS24140
GO:0006281	DNA repair	16	275	0.699803	IUJ50_RS01640;IUJ50_RS03160;IUJ50_RS03955;IUJ50_RS05870;IUJ50_RS11350;IUJ50_RS12075;IUJ50_RS12385;IUJ50_RS12390;IUJ50_RS14725;IUJ50_RS18185;IUJ50_RS21035;IUJ50_RS22525;IUJ50_RS23225;IUJ50_RS23230;IUJ50_RS23800;IUJ50_RS26545
GO:0044767	single-organism developmental process	9	159	0.702187	IUJ50_RS01155;IUJ50_RS02470;IUJ50_RS09625;IUJ50_RS11355;IUJ50_RS14725;IUJ50_RS20115;IUJ50_RS25225;IUJ50_RS25440;IUJ50_RS26530
GO:0006996	organelle organization	15	259	0.702545	IUJ50_RS00715;IUJ50_RS02460;IUJ50_RS03160;IUJ50_RS04645;IUJ50_RS05230;IUJ50_RS10105;IUJ50_RS12390;IUJ50_RS14725;IUJ50_RS18225;IUJ50_RS18230;IUJ50_RS18280;IUJ50_RS19440;IUJ50_RS21035;IUJ50_RS22050;IUJ50_RS24645
GO:0051173	positive regulation of nitrogen compound metabolic process	11	193	0.705184	IUJ50_RS01155;IUJ50_RS02220;IUJ50_RS04340;IUJ50_RS04390;IUJ50_RS09625;IUJ50_RS11355;IUJ50_RS15255;IUJ50_RS19440;IUJ50_RS20795;IUJ50_RS23225;IUJ50_RS24140
GO:0042455	ribonucleoside biosynthetic process	8	143	0.70882	IUJ50_RS07330;IUJ50_RS07740;IUJ50_RS10125;IUJ50_RS11305;IUJ50_RS11325;IUJ50_RS11820;IUJ50_RS13490;IUJ50_RS18185
GO:0072348	sulfur compound transport	13	227	0.709217	IUJ50_RS01635;IUJ50_RS01640;IUJ50_RS01645;IUJ50_RS03160;IUJ50_RS03955;IUJ50_RS06220;IUJ50_RS12075;IUJ50_RS21035;IUJ50_RS22510;IUJ50_RS22515;IUJ50_RS22520;IUJ50_RS22525;IUJ50_RS24555
GO:0006875	cellular metal ion homeostasis	2	38	0.711362	IUJ50_RS21735;IUJ50_RS26565
GO:0009163	nucleoside biosynthetic process	8	144	0.71618	IUJ50_RS07330;IUJ50_RS07740;IUJ50_RS10125;IUJ50_RS11305;IUJ50_RS11325;IUJ50_RS11820;IUJ50_RS13490;IUJ50_RS18185
GO:0015753	D-xylose transport	8	144	0.71618	IUJ50_RS01640;IUJ50_RS03955;IUJ50_RS06220;IUJ50_RS12075;IUJ50_RS12080;IUJ50_RS13435;IUJ50_RS21035;IUJ50_RS22525
GO:0032973	amino acid export	8	144	0.71618	IUJ50_RS01640;IUJ50_RS03160;IUJ50_RS03955;IUJ50_RS06220;IUJ50_RS12075;IUJ50_RS21035;IUJ50_RS22525;IUJ50_RS24555
GO:0033228	cysteine export	8	144	0.71618	IUJ50_RS01640;IUJ50_RS03160;IUJ50_RS03955;IUJ50_RS06220;IUJ50_RS12075;IUJ50_RS21035;IUJ50_RS22525;IUJ50_RS24555
GO:0042883	cysteine transport	8	144	0.71618	IUJ50_RS01640;IUJ50_RS03160;IUJ50_RS03955;IUJ50_RS06220;IUJ50_RS12075;IUJ50_RS21035;IUJ50_RS22525;IUJ50_RS24555
GO:0008610	lipid biosynthetic process	20	344	0.716766	IUJ50_RS02100;IUJ50_RS02130;IUJ50_RS02460;IUJ50_RS03860;IUJ50_RS03945;IUJ50_RS10110;IUJ50_RS10115;IUJ50_RS10120;IUJ50_RS10125;IUJ50_RS10185;IUJ50_RS12270;IUJ50_RS18270;IUJ50_RS18285;IUJ50_RS19165;IUJ50_RS19180;IUJ50_RS19200;IUJ50_RS19215;IUJ50_RS21205;IUJ50_RS22375;IUJ50_RS23400
GO:1901659	glycosyl compound biosynthetic process	10	178	0.716921	IUJ50_RS07330;IUJ50_RS07740;IUJ50_RS10125;IUJ50_RS11305;IUJ50_RS11325;IUJ50_RS11820;IUJ50_RS12270;IUJ50_RS13490;IUJ50_RS18185;IUJ50_RS24570
GO:0006145	purine nucleobase catabolic process	1	19	0.717201	IUJ50_RS24640
GO:0006268	DNA unwinding involved in DNA replication	1	19	0.717201	IUJ50_RS12390
GO:0006298	mismatch repair	1	19	0.717201	IUJ50_RS11350
GO:0006879	cellular iron ion homeostasis	1	19	0.717201	IUJ50_RS21735
GO:0009416	response to light stimulus	1	19	0.717201	IUJ50_RS18185
GO:0031412	gas vesicle organization	1	19	0.717201	IUJ50_RS14725
GO:0034308	primary alcohol metabolic process	3	57	0.718785	IUJ50_RS06220;IUJ50_RS20220;IUJ50_RS24580
GO:0009086	methionine biosynthetic process	4	75	0.719276	IUJ50_RS03970;IUJ50_RS11590;IUJ50_RS19195;IUJ50_RS23695
GO:0008272	sulfate transport	10	179	0.723478	IUJ50_RS01640;IUJ50_RS01645;IUJ50_RS03955;IUJ50_RS06220;IUJ50_RS12075;IUJ50_RS21035;IUJ50_RS22510;IUJ50_RS22515;IUJ50_RS22520;IUJ50_RS22525
GO:0048523	negative regulation of cellular process	17	296	0.723956	IUJ50_RS00715;IUJ50_RS02220;IUJ50_RS04340;IUJ50_RS04390;IUJ50_RS05170;IUJ50_RS05970;IUJ50_RS07325;IUJ50_RS13865;IUJ50_RS15255;IUJ50_RS16215;IUJ50_RS18280;IUJ50_RS19440;IUJ50_RS20725;IUJ50_RS20795;IUJ50_RS23225;IUJ50_RS24140;IUJ50_RS26685
GO:0046942	carboxylic acid transport	20	346	0.726466	IUJ50_RS00060;IUJ50_RS01640;IUJ50_RS03160;IUJ50_RS03755;IUJ50_RS03955;IUJ50_RS06220;IUJ50_RS08790;IUJ50_RS10200;IUJ50_RS11820;IUJ50_RS12075;IUJ50_RS12935;IUJ50_RS13490;IUJ50_RS15260;IUJ50_RS16805;IUJ50_RS19185;IUJ50_RS21035;IUJ50_RS22525;IUJ50_RS24555;IUJ50_RS24580;IUJ50_RS26260
GO:0043650	dicarboxylic acid biosynthetic process	6	111	0.72696	IUJ50_RS03870;IUJ50_RS03945;IUJ50_RS10125;IUJ50_RS18235;IUJ50_RS19180;IUJ50_RS22865
GO:0009067	aspartate family amino acid biosynthetic process	9	163	0.7299	IUJ50_RS03970;IUJ50_RS04650;IUJ50_RS07740;IUJ50_RS11590;IUJ50_RS15115;IUJ50_RS19195;IUJ50_RS19205;IUJ50_RS23695;IUJ50_RS26680
GO:0006855	drug transmembrane transport	15	264	0.730254	IUJ50_RS01640;IUJ50_RS02465;IUJ50_RS03955;IUJ50_RS06220;IUJ50_RS08790;IUJ50_RS11900;IUJ50_RS12075;IUJ50_RS12935;IUJ50_RS13490;IUJ50_RS15260;IUJ50_RS17550;IUJ50_RS19145;IUJ50_RS19185;IUJ50_RS21035;IUJ50_RS22525
GO:0015849	organic acid transport	20	347	0.731241	IUJ50_RS00060;IUJ50_RS01640;IUJ50_RS03160;IUJ50_RS03755;IUJ50_RS03955;IUJ50_RS06220;IUJ50_RS08790;IUJ50_RS10200;IUJ50_RS11820;IUJ50_RS12075;IUJ50_RS12935;IUJ50_RS13490;IUJ50_RS15260;IUJ50_RS16805;IUJ50_RS19185;IUJ50_RS21035;IUJ50_RS22525;IUJ50_RS24555;IUJ50_RS24580;IUJ50_RS26260
GO:0008156	negative regulation of DNA replication	7	129	0.732082	IUJ50_RS02220;IUJ50_RS04340;IUJ50_RS04390;IUJ50_RS15255;IUJ50_RS19440;IUJ50_RS20795;IUJ50_RS24140
GO:0051053	negative regulation of DNA metabolic process	7	129	0.732082	IUJ50_RS02220;IUJ50_RS04340;IUJ50_RS04390;IUJ50_RS15255;IUJ50_RS19440;IUJ50_RS20795;IUJ50_RS24140
GO:0034655	nucleobase-containing compound catabolic process	6	112	0.734946	IUJ50_RS02665;IUJ50_RS10125;IUJ50_RS11590;IUJ50_RS11595;IUJ50_RS11605;IUJ50_RS19205
GO:0042451	purine nucleoside biosynthetic process	6	112	0.734946	IUJ50_RS10125;IUJ50_RS11305;IUJ50_RS11325;IUJ50_RS11820;IUJ50_RS13490;IUJ50_RS18185
GO:0046129	purine ribonucleoside biosynthetic process	6	112	0.734946	IUJ50_RS10125;IUJ50_RS11305;IUJ50_RS11325;IUJ50_RS11820;IUJ50_RS13490;IUJ50_RS18185
GO:0006026	aminoglycan catabolic process	1	20	0.735433	IUJ50_RS20115
GO:0006089	lactate metabolic process	1	20	0.735433	IUJ50_RS18185
GO:0009966	regulation of signal transduction	1	20	0.735433	IUJ50_RS13205
GO:0015759	beta-glucoside transport	1	20	0.735433	IUJ50_RS12635
GO:0015794	glycerol-3-phosphate transport	1	20	0.735433	IUJ50_RS19185
GO:0017001	antibiotic catabolic process	1	20	0.735433	IUJ50_RS03170
GO:0019420	dissimilatory sulfate reduction	1	20	0.735433	IUJ50_RS03340
GO:0023051	regulation of signaling	1	20	0.735433	IUJ50_RS13205
GO:0042946	glucoside transport	1	20	0.735433	IUJ50_RS12635
GO:0043952	protein transport by the Sec complex	1	20	0.735433	IUJ50_RS17550
GO:0046168	glycerol-3-phosphate catabolic process	1	20	0.735433	IUJ50_RS03870
GO:0006783	heme biosynthetic process	2	40	0.737816	IUJ50_RS20605;IUJ50_RS24645
GO:0030003	cellular cation homeostasis	2	40	0.737816	IUJ50_RS21735;IUJ50_RS26565
GO:0051259	protein oligomerization	3	59	0.740519	IUJ50_RS10180;IUJ50_RS14720;IUJ50_RS14725
GO:0006817	phosphate ion transport	13	233	0.743791	IUJ50_RS01150;IUJ50_RS01640;IUJ50_RS01645;IUJ50_RS03160;IUJ50_RS03955;IUJ50_RS06220;IUJ50_RS09625;IUJ50_RS11350;IUJ50_RS12075;IUJ50_RS21035;IUJ50_RS22515;IUJ50_RS22520;IUJ50_RS22525
GO:0051052	regulation of DNA metabolic process	8	148	0.744387	IUJ50_RS02220;IUJ50_RS04340;IUJ50_RS04390;IUJ50_RS09095;IUJ50_RS15255;IUJ50_RS19440;IUJ50_RS20795;IUJ50_RS24140
GO:0019318	hexose metabolic process	7	131	0.746689	IUJ50_RS02660;IUJ50_RS03970;IUJ50_RS10120;IUJ50_RS11095;IUJ50_RS11595;IUJ50_RS19165;IUJ50_RS23400
GO:0043414	macromolecule methylation	4	78	0.747677	IUJ50_RS18235;IUJ50_RS20605;IUJ50_RS23225;IUJ50_RS26540
GO:0006873	cellular ion homeostasis	2	41	0.750253	IUJ50_RS21735;IUJ50_RS26565
GO:0022607	cellular component assembly	26	450	0.750437	IUJ50_RS01640;IUJ50_RS01890;IUJ50_RS02655;IUJ50_RS03160;IUJ50_RS03885;IUJ50_RS03890;IUJ50_RS03955;IUJ50_RS06220;IUJ50_RS06225;IUJ50_RS10180;IUJ50_RS11430;IUJ50_RS12075;IUJ50_RS13165;IUJ50_RS13205;IUJ50_RS13210;IUJ50_RS14720;IUJ50_RS14725;IUJ50_RS18225;IUJ50_RS19855;IUJ50_RS20200;IUJ50_RS20725;IUJ50_RS21035;IUJ50_RS22525;IUJ50_RS25400;IUJ50_RS26470;IUJ50_RS26765
GO:0009244	lipopolysaccharide core region biosynthetic process	3	60	0.750878	IUJ50_RS18270;IUJ50_RS18285;IUJ50_RS23400
GO:0042737	drug catabolic process	3	60	0.750878	IUJ50_RS03860;IUJ50_RS10195;IUJ50_RS21735
GO:0046401	lipopolysaccharide core region metabolic process	3	60	0.750878	IUJ50_RS18270;IUJ50_RS18285;IUJ50_RS23400
GO:0055085	transmembrane transport	50	839	0.750958	IUJ50_RS00060;IUJ50_RS00105;IUJ50_RS00115;IUJ50_RS01640;IUJ50_RS01645;IUJ50_RS02465;IUJ50_RS02470;IUJ50_RS02930;IUJ50_RS03755;IUJ50_RS03955;IUJ50_RS05170;IUJ50_RS06215;IUJ50_RS06220;IUJ50_RS06225;IUJ50_RS07020;IUJ50_RS08790;IUJ50_RS10200;IUJ50_RS11330;IUJ50_RS11420;IUJ50_RS11820;IUJ50_RS11900;IUJ50_RS12065;IUJ50_RS12070;IUJ50_RS12075;IUJ50_RS12635;IUJ50_RS12935;IUJ50_RS13165;IUJ50_RS13490;IUJ50_R…
GO:0006545	glycine biosynthetic process	1	21	0.752494	IUJ50_RS23695
GO:0006730	one-carbon metabolic process	1	21	0.752494	IUJ50_RS22865
GO:0009255	Entner-Doudoroff pathway through 6-phosphogluconate	1	21	0.752494	IUJ50_RS02660
GO:0010646	regulation of cell communication	1	21	0.752494	IUJ50_RS13205
GO:0019299	rhamnose metabolic process	1	21	0.752494	IUJ50_RS02660
GO:0019568	arabinose catabolic process	1	21	0.752494	IUJ50_RS02660
GO:0032879	regulation of localization	1	21	0.752494	IUJ50_RS05170
GO:0044257	cellular protein catabolic process	1	21	0.752494	IUJ50_RS14720
GO:0046835	carbohydrate phosphorylation	1	21	0.752494	IUJ50_RS23400
GO:0051603	proteolysis involved in cellular protein catabolic process	1	21	0.752494	IUJ50_RS14720
GO:0061678	Entner-Doudoroff pathway	1	21	0.752494	IUJ50_RS02660
GO:0009123	nucleoside monophosphate metabolic process	11	201	0.75431	IUJ50_RS03945;IUJ50_RS10125;IUJ50_RS10185;IUJ50_RS11305;IUJ50_RS11315;IUJ50_RS11595;IUJ50_RS12650;IUJ50_RS18185;IUJ50_RS18275;IUJ50_RS19180;IUJ50_RS24565
GO:0015750	pentose transport	8	150	0.757746	IUJ50_RS01640;IUJ50_RS03955;IUJ50_RS06220;IUJ50_RS12075;IUJ50_RS12080;IUJ50_RS13435;IUJ50_RS21035;IUJ50_RS22525
GO:0046128	purine ribonucleoside metabolic process	13	236	0.760039	IUJ50_RS03945;IUJ50_RS10125;IUJ50_RS10185;IUJ50_RS11305;IUJ50_RS11315;IUJ50_RS11325;IUJ50_RS11595;IUJ50_RS11820;IUJ50_RS12650;IUJ50_RS13490;IUJ50_RS18185;IUJ50_RS18275;IUJ50_RS19180
GO:0033231	carbohydrate export	7	133	0.760729	IUJ50_RS01640;IUJ50_RS03160;IUJ50_RS03955;IUJ50_RS06220;IUJ50_RS12075;IUJ50_RS21035;IUJ50_RS22525
GO:0006808	regulation of nitrogen utilization	3	61	0.760904	IUJ50_RS01155;IUJ50_RS09625;IUJ50_RS11355
GO:0009112	nucleobase metabolic process	3	61	0.760904	IUJ50_RS11590;IUJ50_RS11600;IUJ50_RS24640
GO:0042493	response to drug	19	337	0.761623	IUJ50_RS01640;IUJ50_RS02145;IUJ50_RS02465;IUJ50_RS03160;IUJ50_RS03955;IUJ50_RS06220;IUJ50_RS08790;IUJ50_RS11900;IUJ50_RS12075;IUJ50_RS12935;IUJ50_RS13490;IUJ50_RS15260;IUJ50_RS17550;IUJ50_RS19005;IUJ50_RS19145;IUJ50_RS19185;IUJ50_RS21035;IUJ50_RS21735;IUJ50_RS22525
GO:0009309	amine biosynthetic process	2	42	0.762181	IUJ50_RS05965;IUJ50_RS11600
GO:0042401	cellular biogenic amine biosynthetic process	2	42	0.762181	IUJ50_RS05965;IUJ50_RS11600
GO:0097237	cellular response to toxic substance	2	42	0.762181	IUJ50_RS02145;IUJ50_RS02155
GO:0006555	methionine metabolic process	4	80	0.765364	IUJ50_RS03970;IUJ50_RS11590;IUJ50_RS19195;IUJ50_RS23695
GO:1903825	organic acid transmembrane transport	4	80	0.765364	IUJ50_RS08790;IUJ50_RS10200;IUJ50_RS11820;IUJ50_RS13490
GO:0043215	daunorubicin transport	7	134	0.767536	IUJ50_RS01640;IUJ50_RS03160;IUJ50_RS03955;IUJ50_RS06220;IUJ50_RS12075;IUJ50_RS21035;IUJ50_RS22525
GO:0006072	glycerol-3-phosphate metabolic process	1	22	0.768458	IUJ50_RS03870
GO:0006413	translational initiation	1	22	0.768458	IUJ50_RS20615
GO:0006415	translational termination	1	22	0.768458	IUJ50_RS20615
GO:0030091	protein repair	1	22	0.768458	IUJ50_RS18185
GO:0043241	protein complex disassembly	1	22	0.768458	IUJ50_RS20615
GO:0043624	cellular protein complex disassembly	1	22	0.768458	IUJ50_RS20615
GO:0046653	tetrahydrofolate metabolic process	1	22	0.768458	IUJ50_RS22865
GO:0046688	response to copper ion	1	22	0.768458	IUJ50_RS26565
GO:0052646	alditol phosphate metabolic process	1	22	0.768458	IUJ50_RS03870
GO:0000101	sulfur amino acid transport	8	152	0.770607	IUJ50_RS01640;IUJ50_RS03160;IUJ50_RS03955;IUJ50_RS06220;IUJ50_RS12075;IUJ50_RS21035;IUJ50_RS22525;IUJ50_RS24555
GO:0031324	negative regulation of cellular metabolic process	15	272	0.771116	IUJ50_RS00715;IUJ50_RS02220;IUJ50_RS04340;IUJ50_RS04390;IUJ50_RS05970;IUJ50_RS07325;IUJ50_RS13865;IUJ50_RS15255;IUJ50_RS16215;IUJ50_RS18280;IUJ50_RS19440;IUJ50_RS20725;IUJ50_RS20795;IUJ50_RS23225;IUJ50_RS24140
GO:0009057	macromolecule catabolic process	9	170	0.77416	IUJ50_RS02100;IUJ50_RS02130;IUJ50_RS12640;IUJ50_RS14720;IUJ50_RS19165;IUJ50_RS19195;IUJ50_RS19200;IUJ50_RS20115;IUJ50_RS24780
GO:0090304	nucleic acid metabolic process	67	1119	0.77458	IUJ50_RS00715;IUJ50_RS01640;IUJ50_RS02220;IUJ50_RS02465;IUJ50_RS02470;IUJ50_RS02615;IUJ50_RS03160;IUJ50_RS03890;IUJ50_RS03905;IUJ50_RS03955;IUJ50_RS04340;IUJ50_RS04390;IUJ50_RS04645;IUJ50_RS05870;IUJ50_RS07305;IUJ50_RS09625;IUJ50_RS10105;IUJ50_RS10125;IUJ50_RS10180;IUJ50_RS11350;IUJ50_RS11430;IUJ50_RS12075;IUJ50_RS12385;IUJ50_RS12390;IUJ50_RS13865;IUJ50_RS14725;IUJ50_RS15115;IUJ50_RS15255;IUJ50_R…
GO:0006400	tRNA modification	10	188	0.778016	IUJ50_RS02615;IUJ50_RS10125;IUJ50_RS12075;IUJ50_RS14725;IUJ50_RS20615;IUJ50_RS22525;IUJ50_RS24555;IUJ50_RS24580;IUJ50_RS26260;IUJ50_RS26680
GO:0044238	primary metabolic process	167	2685	0.780149	IUJ50_RS00715;IUJ50_RS01150;IUJ50_RS01635;IUJ50_RS01640;IUJ50_RS02100;IUJ50_RS02130;IUJ50_RS02220;IUJ50_RS02460;IUJ50_RS02465;IUJ50_RS02470;IUJ50_RS02615;IUJ50_RS02655;IUJ50_RS02660;IUJ50_RS02665;IUJ50_RS03160;IUJ50_RS03170;IUJ50_RS03180;IUJ50_RS03185;IUJ50_RS03340;IUJ50_RS03755;IUJ50_RS03760;IUJ50_RS03765;IUJ50_RS03770;IUJ50_RS03775;IUJ50_RS03780;IUJ50_RS03860;IUJ50_RS03870;IUJ50_RS03875;IUJ50_R…
GO:0048518	positive regulation of biological process	13	240	0.780611	IUJ50_RS01155;IUJ50_RS02220;IUJ50_RS04340;IUJ50_RS04390;IUJ50_RS08790;IUJ50_RS09625;IUJ50_RS11355;IUJ50_RS13205;IUJ50_RS15255;IUJ50_RS19440;IUJ50_RS20795;IUJ50_RS23225;IUJ50_RS24140
GO:0009119	ribonucleoside metabolic process	15	274	0.78065	IUJ50_RS03945;IUJ50_RS07330;IUJ50_RS07740;IUJ50_RS10125;IUJ50_RS10185;IUJ50_RS11305;IUJ50_RS11315;IUJ50_RS11325;IUJ50_RS11595;IUJ50_RS11820;IUJ50_RS12650;IUJ50_RS13490;IUJ50_RS18185;IUJ50_RS18275;IUJ50_RS19180
GO:0006351	transcription, DNA-templated	21	375	0.781649	IUJ50_RS02220;IUJ50_RS03905;IUJ50_RS04340;IUJ50_RS04390;IUJ50_RS09625;IUJ50_RS10105;IUJ50_RS13865;IUJ50_RS15255;IUJ50_RS16215;IUJ50_RS18225;IUJ50_RS19440;IUJ50_RS19855;IUJ50_RS20150;IUJ50_RS20795;IUJ50_RS21220;IUJ50_RS23225;IUJ50_RS24140;IUJ50_RS24575;IUJ50_RS25660;IUJ50_RS26465;IUJ50_RS26545
GO:0097659	nucleic acid-templated transcription	21	375	0.781649	IUJ50_RS02220;IUJ50_RS03905;IUJ50_RS04340;IUJ50_RS04390;IUJ50_RS09625;IUJ50_RS10105;IUJ50_RS13865;IUJ50_RS15255;IUJ50_RS16215;IUJ50_RS18225;IUJ50_RS19440;IUJ50_RS19855;IUJ50_RS20150;IUJ50_RS20795;IUJ50_RS21220;IUJ50_RS23225;IUJ50_RS24140;IUJ50_RS24575;IUJ50_RS25660;IUJ50_RS26465;IUJ50_RS26545
GO:0006414	translational elongation	1	23	0.783396	IUJ50_RS20615
GO:1901070	guanosine-containing compound biosynthetic process	1	23	0.783396	IUJ50_RS18185
GO:2000142	regulation of DNA-templated transcription, initiation	1	23	0.783396	IUJ50_RS09625
GO:0009150	purine ribonucleotide metabolic process	14	258	0.785281	IUJ50_RS03945;IUJ50_RS07740;IUJ50_RS10125;IUJ50_RS10185;IUJ50_RS11305;IUJ50_RS11315;IUJ50_RS11325;IUJ50_RS11595;IUJ50_RS11820;IUJ50_RS12650;IUJ50_RS13490;IUJ50_RS18185;IUJ50_RS18275;IUJ50_RS19180
GO:0010558	negative regulation of macromolecule biosynthetic process	14	258	0.785281	IUJ50_RS00715;IUJ50_RS02220;IUJ50_RS04340;IUJ50_RS04390;IUJ50_RS05970;IUJ50_RS07325;IUJ50_RS13865;IUJ50_RS15255;IUJ50_RS16215;IUJ50_RS18280;IUJ50_RS19440;IUJ50_RS20795;IUJ50_RS23225;IUJ50_RS24140
GO:2000113	negative regulation of cellular macromolecule biosynthetic process	14	258	0.785281	IUJ50_RS00715;IUJ50_RS02220;IUJ50_RS04340;IUJ50_RS04390;IUJ50_RS05970;IUJ50_RS07325;IUJ50_RS13865;IUJ50_RS15255;IUJ50_RS16215;IUJ50_RS18280;IUJ50_RS19440;IUJ50_RS20795;IUJ50_RS23225;IUJ50_RS24140
GO:0031327	negative regulation of cellular biosynthetic process	14	259	0.790009	IUJ50_RS00715;IUJ50_RS02220;IUJ50_RS04340;IUJ50_RS04390;IUJ50_RS05970;IUJ50_RS07325;IUJ50_RS13865;IUJ50_RS15255;IUJ50_RS16215;IUJ50_RS18280;IUJ50_RS19440;IUJ50_RS20795;IUJ50_RS23225;IUJ50_RS24140
GO:0009259	ribonucleotide metabolic process	16	293	0.790077	IUJ50_RS03945;IUJ50_RS07740;IUJ50_RS10125;IUJ50_RS10185;IUJ50_RS11305;IUJ50_RS11315;IUJ50_RS11325;IUJ50_RS11595;IUJ50_RS11820;IUJ50_RS12650;IUJ50_RS13490;IUJ50_RS18185;IUJ50_RS18275;IUJ50_RS19180;IUJ50_RS24565;IUJ50_RS24640
GO:0009991	response to extracellular stimulus	6	120	0.792908	IUJ50_RS03160;IUJ50_RS05870;IUJ50_RS10180;IUJ50_RS12385;IUJ50_RS21035;IUJ50_RS22525
GO:0015846	polyamine transport	7	138	0.793361	IUJ50_RS01635;IUJ50_RS01640;IUJ50_RS03955;IUJ50_RS06220;IUJ50_RS12075;IUJ50_RS21035;IUJ50_RS22525
GO:0010605	negative regulation of macromolecule metabolic process	15	277	0.794437	IUJ50_RS00715;IUJ50_RS02220;IUJ50_RS04340;IUJ50_RS04390;IUJ50_RS05970;IUJ50_RS07325;IUJ50_RS13865;IUJ50_RS15255;IUJ50_RS16215;IUJ50_RS18280;IUJ50_RS19440;IUJ50_RS20725;IUJ50_RS20795;IUJ50_RS23225;IUJ50_RS24140
GO:0009890	negative regulation of biosynthetic process	14	260	0.794664	IUJ50_RS00715;IUJ50_RS02220;IUJ50_RS04340;IUJ50_RS04390;IUJ50_RS05970;IUJ50_RS07325;IUJ50_RS13865;IUJ50_RS15255;IUJ50_RS16215;IUJ50_RS18280;IUJ50_RS19440;IUJ50_RS20795;IUJ50_RS23225;IUJ50_RS24140
GO:0006261	DNA-dependent DNA replication	2	45	0.79505	IUJ50_RS12390;IUJ50_RS26545
GO:0009396	folic acid-containing compound biosynthetic process	1	24	0.797374	IUJ50_RS22865
GO:0022411	cellular component disassembly	1	24	0.797374	IUJ50_RS20615
GO:0032984	macromolecular complex disassembly	1	24	0.797374	IUJ50_RS20615
GO:0098657	import into cell	1	24	0.797374	IUJ50_RS01635
GO:0015696	ammonium transport	8	157	0.8006	IUJ50_RS01640;IUJ50_RS03160;IUJ50_RS03955;IUJ50_RS06220;IUJ50_RS08790;IUJ50_RS12075;IUJ50_RS21035;IUJ50_RS22525
GO:1901656	glycoside transport	8	157	0.8006	IUJ50_RS01640;IUJ50_RS03160;IUJ50_RS03955;IUJ50_RS06220;IUJ50_RS12075;IUJ50_RS12635;IUJ50_RS21035;IUJ50_RS22525
GO:0009893	positive regulation of metabolic process	12	227	0.801026	IUJ50_RS01155;IUJ50_RS02220;IUJ50_RS04340;IUJ50_RS04390;IUJ50_RS08790;IUJ50_RS09625;IUJ50_RS11355;IUJ50_RS15255;IUJ50_RS19440;IUJ50_RS20795;IUJ50_RS23225;IUJ50_RS24140
GO:0022900	electron transport chain	5	103	0.801044	IUJ50_RS01885;IUJ50_RS03340;IUJ50_RS03885;IUJ50_RS05160;IUJ50_RS10125
GO:0015850	organic hydroxy compound transport	10	193	0.804819	IUJ50_RS01640;IUJ50_RS03955;IUJ50_RS06220;IUJ50_RS12075;IUJ50_RS13490;IUJ50_RS18240;IUJ50_RS18245;IUJ50_RS18250;IUJ50_RS21035;IUJ50_RS22525
GO:0009089	lysine biosynthetic process via diaminopimelate	2	46	0.805082	IUJ50_RS04650;IUJ50_RS19205
GO:0009311	oligosaccharide metabolic process	7	140	0.805441	IUJ50_RS12640;IUJ50_RS18270;IUJ50_RS18285;IUJ50_RS23400;IUJ50_RS23695;IUJ50_RS24780;IUJ50_RS25400
GO:0015837	amine transport	9	176	0.807791	IUJ50_RS01640;IUJ50_RS03755;IUJ50_RS03955;IUJ50_RS06220;IUJ50_RS08790;IUJ50_RS10200;IUJ50_RS12075;IUJ50_RS21035;IUJ50_RS22525
GO:0006265	DNA topological change	1	25	0.810453	IUJ50_RS00715
GO:0009399	nitrogen fixation	1	25	0.810453	IUJ50_RS14970
GO:0042426	choline catabolic process	1	25	0.810453	IUJ50_RS03340
GO:0006163	purine nucleotide metabolic process	14	264	0.812556	IUJ50_RS03945;IUJ50_RS07740;IUJ50_RS10125;IUJ50_RS10185;IUJ50_RS11305;IUJ50_RS11315;IUJ50_RS11325;IUJ50_RS11595;IUJ50_RS11820;IUJ50_RS12650;IUJ50_RS13490;IUJ50_RS18185;IUJ50_RS18275;IUJ50_RS19180
GO:0015718	monocarboxylic acid transport	13	247	0.813607	IUJ50_RS00060;IUJ50_RS01640;IUJ50_RS03955;IUJ50_RS06220;IUJ50_RS10200;IUJ50_RS11820;IUJ50_RS12075;IUJ50_RS12935;IUJ50_RS13490;IUJ50_RS15260;IUJ50_RS19185;IUJ50_RS21035;IUJ50_RS22525
GO:0000097	sulfur amino acid biosynthetic process	5	105	0.814455	IUJ50_RS03970;IUJ50_RS11590;IUJ50_RS19195;IUJ50_RS20610;IUJ50_RS23695
GO:0022904	respiratory electron transport chain	2	47	0.814677	IUJ50_RS01885;IUJ50_RS05160
GO:0055082	cellular chemical homeostasis	2	47	0.814677	IUJ50_RS21735;IUJ50_RS26565
GO:0032774	RNA biosynthetic process	21	384	0.816326	IUJ50_RS02220;IUJ50_RS03905;IUJ50_RS04340;IUJ50_RS04390;IUJ50_RS09625;IUJ50_RS10105;IUJ50_RS13865;IUJ50_RS15255;IUJ50_RS16215;IUJ50_RS18225;IUJ50_RS19440;IUJ50_RS19855;IUJ50_RS20150;IUJ50_RS20795;IUJ50_RS21220;IUJ50_RS23225;IUJ50_RS24140;IUJ50_RS24575;IUJ50_RS25660;IUJ50_RS26465;IUJ50_RS26545
GO:0007059	chromosome segregation	4	87	0.81974	IUJ50_RS03160;IUJ50_RS05230;IUJ50_RS21035;IUJ50_RS26465
GO:0051172	negative regulation of nitrogen compound metabolic process	14	266	0.821069	IUJ50_RS00715;IUJ50_RS02220;IUJ50_RS04340;IUJ50_RS04390;IUJ50_RS05970;IUJ50_RS07325;IUJ50_RS13865;IUJ50_RS15255;IUJ50_RS16215;IUJ50_RS18280;IUJ50_RS19440;IUJ50_RS20795;IUJ50_RS23225;IUJ50_RS24140
GO:0006508	proteolysis	11	214	0.821729	IUJ50_RS02665;IUJ50_RS03170;IUJ50_RS04795;IUJ50_RS06220;IUJ50_RS14720;IUJ50_RS14725;IUJ50_RS18185;IUJ50_RS18225;IUJ50_RS24640;IUJ50_RS25655;IUJ50_RS25660
GO:0000105	histidine biosynthetic process	3	68	0.822239	IUJ50_RS02665;IUJ50_RS11605;IUJ50_RS18185
GO:0030253	protein secretion by the type I secretion system	8	161	0.822413	IUJ50_RS01640;IUJ50_RS02470;IUJ50_RS03955;IUJ50_RS06215;IUJ50_RS06220;IUJ50_RS12075;IUJ50_RS21035;IUJ50_RS22525
GO:0042866	pyruvate biosynthetic process	1	26	0.822691	IUJ50_RS10125
GO:0043086	negative regulation of catalytic activity	1	26	0.822691	IUJ50_RS20725
GO:0046390	ribose phosphate biosynthetic process	11	215	0.826284	IUJ50_RS07740;IUJ50_RS10125;IUJ50_RS11305;IUJ50_RS11325;IUJ50_RS11595;IUJ50_RS11820;IUJ50_RS13490;IUJ50_RS18185;IUJ50_RS19180;IUJ50_RS24565;IUJ50_RS24640
GO:0048519	negative regulation of biological process	17	319	0.82693	IUJ50_RS00715;IUJ50_RS02220;IUJ50_RS04340;IUJ50_RS04390;IUJ50_RS05170;IUJ50_RS05970;IUJ50_RS07325;IUJ50_RS13865;IUJ50_RS15255;IUJ50_RS16215;IUJ50_RS18280;IUJ50_RS19440;IUJ50_RS20725;IUJ50_RS20795;IUJ50_RS23225;IUJ50_RS24140;IUJ50_RS26685
GO:0006139	nucleobase-containing compound metabolic process	91	1522	0.827031	IUJ50_RS00715;IUJ50_RS01640;IUJ50_RS02220;IUJ50_RS02465;IUJ50_RS02470;IUJ50_RS02615;IUJ50_RS02655;IUJ50_RS02665;IUJ50_RS03160;IUJ50_RS03180;IUJ50_RS03890;IUJ50_RS03905;IUJ50_RS03945;IUJ50_RS03955;IUJ50_RS04340;IUJ50_RS04390;IUJ50_RS04645;IUJ50_RS05870;IUJ50_RS07305;IUJ50_RS07330;IUJ50_RS07740;IUJ50_RS09625;IUJ50_RS10105;IUJ50_RS10125;IUJ50_RS10180;IUJ50_RS10185;IUJ50_RS11305;IUJ50_RS11315;IUJ50_R…
GO:0019634	organic phosphonate metabolic process	8	162	0.82757	IUJ50_RS01640;IUJ50_RS03955;IUJ50_RS06220;IUJ50_RS12075;IUJ50_RS21035;IUJ50_RS22525;IUJ50_RS23695;IUJ50_RS24640
GO:0003008	system process	6	126	0.829658	IUJ50_RS01640;IUJ50_RS03955;IUJ50_RS06220;IUJ50_RS12075;IUJ50_RS21035;IUJ50_RS22525
GO:0007600	sensory perception	6	126	0.829658	IUJ50_RS01640;IUJ50_RS03955;IUJ50_RS06220;IUJ50_RS12075;IUJ50_RS21035;IUJ50_RS22525
GO:0007601	visual perception	6	126	0.829658	IUJ50_RS01640;IUJ50_RS03955;IUJ50_RS06220;IUJ50_RS12075;IUJ50_RS21035;IUJ50_RS22525
GO:0050877	neurological system process	6	126	0.829658	IUJ50_RS01640;IUJ50_RS03955;IUJ50_RS06220;IUJ50_RS12075;IUJ50_RS21035;IUJ50_RS22525
GO:0050953	sensory perception of light stimulus	6	126	0.829658	IUJ50_RS01640;IUJ50_RS03955;IUJ50_RS06220;IUJ50_RS12075;IUJ50_RS21035;IUJ50_RS22525
GO:0006592	ornithine biosynthetic process	1	27	0.834141	IUJ50_RS11325
GO:0030254	protein secretion by the type III secretion system	1	27	0.834141	IUJ50_RS05170
GO:0030321	transepithelial chloride transport	6	127	0.835248	IUJ50_RS01640;IUJ50_RS03955;IUJ50_RS06220;IUJ50_RS12075;IUJ50_RS21035;IUJ50_RS22525
GO:0070633	transepithelial transport	6	127	0.835248	IUJ50_RS01640;IUJ50_RS03955;IUJ50_RS06220;IUJ50_RS12075;IUJ50_RS21035;IUJ50_RS22525
GO:0009306	protein secretion	15	287	0.835975	IUJ50_RS00105;IUJ50_RS00115;IUJ50_RS01640;IUJ50_RS02470;IUJ50_RS03955;IUJ50_RS05170;IUJ50_RS06215;IUJ50_RS06220;IUJ50_RS12075;IUJ50_RS14725;IUJ50_RS21035;IUJ50_RS22525;IUJ50_RS24555;IUJ50_RS24580;IUJ50_RS26260
GO:0030261	chromosome condensation	3	70	0.837107	IUJ50_RS03160;IUJ50_RS05230;IUJ50_RS21035
GO:0032940	secretion by cell	15	288	0.839761	IUJ50_RS00105;IUJ50_RS00115;IUJ50_RS01640;IUJ50_RS02470;IUJ50_RS03955;IUJ50_RS05170;IUJ50_RS06215;IUJ50_RS06220;IUJ50_RS12075;IUJ50_RS14725;IUJ50_RS21035;IUJ50_RS22525;IUJ50_RS24555;IUJ50_RS24580;IUJ50_RS26260
GO:0046903	secretion	15	288	0.839761	IUJ50_RS00105;IUJ50_RS00115;IUJ50_RS01640;IUJ50_RS02470;IUJ50_RS03955;IUJ50_RS05170;IUJ50_RS06215;IUJ50_RS06220;IUJ50_RS12075;IUJ50_RS14725;IUJ50_RS21035;IUJ50_RS22525;IUJ50_RS24555;IUJ50_RS24580;IUJ50_RS26260
GO:0010629	negative regulation of gene expression	7	147	0.843504	IUJ50_RS00715;IUJ50_RS05970;IUJ50_RS07325;IUJ50_RS13865;IUJ50_RS16215;IUJ50_RS18280;IUJ50_RS23225
GO:0001887	selenium compound metabolic process	1	28	0.844855	IUJ50_RS14725
GO:0006206	pyrimidine nucleobase metabolic process	1	28	0.844855	IUJ50_RS11600
GO:0018307	enzyme active site formation	1	28	0.844855	IUJ50_RS03340
GO:0046113	nucleobase catabolic process	1	28	0.844855	IUJ50_RS24640
GO:0046777	protein autophosphorylation	1	28	0.844855	IUJ50_RS10105
GO:0098869	cellular oxidant detoxification	1	28	0.844855	IUJ50_RS02155
GO:1901068	guanosine-containing compound metabolic process	1	28	0.844855	IUJ50_RS18185
GO:0018193	peptidyl-amino acid modification	4	91	0.845883	IUJ50_RS01150;IUJ50_RS04645;IUJ50_RS20605;IUJ50_RS23225
GO:0048473	D-methionine transport	6	129	0.84599	IUJ50_RS01640;IUJ50_RS03955;IUJ50_RS06220;IUJ50_RS12075;IUJ50_RS21035;IUJ50_RS22525
GO:0006566	threonine metabolic process	2	51	0.848972	IUJ50_RS04650;IUJ50_RS18235
GO:0015821	methionine transport	6	130	0.851145	IUJ50_RS01640;IUJ50_RS03955;IUJ50_RS06220;IUJ50_RS12075;IUJ50_RS21035;IUJ50_RS22525
GO:0023014	signal transduction by protein phosphorylation	1	29	0.854879	IUJ50_RS01150
GO:0032269	negative regulation of cellular protein metabolic process	1	29	0.854879	IUJ50_RS20725
GO:1990748	cellular detoxification	1	29	0.854879	IUJ50_RS02155
GO:0009312	oligosaccharide biosynthetic process	5	112	0.855796	IUJ50_RS12640;IUJ50_RS18270;IUJ50_RS18285;IUJ50_RS23400;IUJ50_RS24780
GO:0015871	choline transport	6	131	0.856159	IUJ50_RS01640;IUJ50_RS03955;IUJ50_RS06220;IUJ50_RS12075;IUJ50_RS21035;IUJ50_RS22525
GO:0042940	D-amino acid transport	6	131	0.856159	IUJ50_RS01640;IUJ50_RS03955;IUJ50_RS06220;IUJ50_RS12075;IUJ50_RS21035;IUJ50_RS22525
GO:0032259	methylation	4	93	0.857716	IUJ50_RS18235;IUJ50_RS20605;IUJ50_RS23225;IUJ50_RS26540
GO:0044419	interspecies interaction between organisms	7	150	0.857895	IUJ50_RS10105;IUJ50_RS12270;IUJ50_RS13205;IUJ50_RS13210;IUJ50_RS19855;IUJ50_RS20725;IUJ50_RS25400
GO:0009165	nucleotide biosynthetic process	14	276	0.859416	IUJ50_RS07740;IUJ50_RS10125;IUJ50_RS11305;IUJ50_RS11325;IUJ50_RS11820;IUJ50_RS13490;IUJ50_RS14725;IUJ50_RS18185;IUJ50_RS19180;IUJ50_RS19205;IUJ50_RS21180;IUJ50_RS23185;IUJ50_RS24565;IUJ50_RS24640
GO:1901293	nucleoside phosphate biosynthetic process	14	276	0.859416	IUJ50_RS07740;IUJ50_RS10125;IUJ50_RS11305;IUJ50_RS11325;IUJ50_RS11820;IUJ50_RS13490;IUJ50_RS14725;IUJ50_RS18185;IUJ50_RS19180;IUJ50_RS19205;IUJ50_RS21180;IUJ50_RS23185;IUJ50_RS24565;IUJ50_RS24640
GO:0072522	purine-containing compound biosynthetic process	9	187	0.859518	IUJ50_RS07740;IUJ50_RS10125;IUJ50_RS11305;IUJ50_RS11325;IUJ50_RS11590;IUJ50_RS11820;IUJ50_RS13490;IUJ50_RS18185;IUJ50_RS24640
GO:0009892	negative regulation of metabolic process	15	294	0.861116	IUJ50_RS00715;IUJ50_RS02220;IUJ50_RS04340;IUJ50_RS04390;IUJ50_RS05970;IUJ50_RS07325;IUJ50_RS13865;IUJ50_RS15255;IUJ50_RS16215;IUJ50_RS18280;IUJ50_RS19440;IUJ50_RS20725;IUJ50_RS20795;IUJ50_RS23225;IUJ50_RS24140
GO:0006869	lipid transport	7	151	0.862448	IUJ50_RS01640;IUJ50_RS03955;IUJ50_RS06220;IUJ50_RS09030;IUJ50_RS12075;IUJ50_RS21035;IUJ50_RS22525
GO:0006418	tRNA aminoacylation for protein translation	2	53	0.863868	IUJ50_RS15115;IUJ50_RS24570
GO:0006468	protein phosphorylation	2	53	0.863868	IUJ50_RS01150;IUJ50_RS10105
GO:0000162	tryptophan biosynthetic process	1	30	0.864257	IUJ50_RS11600
GO:0006544	glycine metabolic process	1	30	0.864257	IUJ50_RS23695
GO:0006760	folic acid-containing compound metabolic process	1	30	0.864257	IUJ50_RS22865
GO:0009254	peptidoglycan turnover	1	30	0.864257	IUJ50_RS18225
GO:0009294	DNA mediated transformation	1	30	0.864257	IUJ50_RS01635
GO:0015948	methanogenesis	1	30	0.864257	IUJ50_RS03340
GO:0015975	energy derivation by oxidation of reduced inorganic compounds	1	30	0.864257	IUJ50_RS03340
GO:0018106	peptidyl-histidine phosphorylation	1	30	0.864257	IUJ50_RS01150
GO:0043254	regulation of protein complex assembly	1	30	0.864257	IUJ50_RS09625
GO:0046219	indolalkylamine biosynthetic process	1	30	0.864257	IUJ50_RS11600
GO:0051248	negative regulation of protein metabolic process	1	30	0.864257	IUJ50_RS20725
GO:0006821	chloride transport	6	133	0.865773	IUJ50_RS01640;IUJ50_RS03955;IUJ50_RS06220;IUJ50_RS12075;IUJ50_RS21035;IUJ50_RS22525
GO:0015920	lipopolysaccharide transport	6	133	0.865773	IUJ50_RS01640;IUJ50_RS03955;IUJ50_RS06220;IUJ50_RS12075;IUJ50_RS21035;IUJ50_RS22525
GO:0042953	lipoprotein transport	6	133	0.865773	IUJ50_RS01640;IUJ50_RS03955;IUJ50_RS06220;IUJ50_RS12075;IUJ50_RS21035;IUJ50_RS22525
GO:0010876	lipid localization	7	152	0.866881	IUJ50_RS01640;IUJ50_RS03955;IUJ50_RS06220;IUJ50_RS09030;IUJ50_RS12075;IUJ50_RS21035;IUJ50_RS22525
GO:0044872	lipoprotein localization	6	134	0.870377	IUJ50_RS01640;IUJ50_RS03955;IUJ50_RS06220;IUJ50_RS12075;IUJ50_RS21035;IUJ50_RS22525
GO:0031668	cellular response to extracellular stimulus	5	115	0.87102	IUJ50_RS03160;IUJ50_RS05870;IUJ50_RS12385;IUJ50_RS21035;IUJ50_RS22525
GO:0071496	cellular response to external stimulus	5	115	0.87102	IUJ50_RS03160;IUJ50_RS05870;IUJ50_RS12385;IUJ50_RS21035;IUJ50_RS22525
GO:0034470	ncRNA processing	13	262	0.87185	IUJ50_RS02470;IUJ50_RS02615;IUJ50_RS10125;IUJ50_RS12075;IUJ50_RS14725;IUJ50_RS20605;IUJ50_RS20615;IUJ50_RS22525;IUJ50_RS24555;IUJ50_RS24580;IUJ50_RS26260;IUJ50_RS26540;IUJ50_RS26680
GO:0015942	formate metabolic process	1	31	0.873032	IUJ50_RS26185
GO:0015886	heme transport	6	135	0.874851	IUJ50_RS01640;IUJ50_RS03955;IUJ50_RS06220;IUJ50_RS12075;IUJ50_RS21035;IUJ50_RS22525
GO:0071806	protein transmembrane transport	13	263	0.87516	IUJ50_RS00105;IUJ50_RS00115;IUJ50_RS01640;IUJ50_RS02470;IUJ50_RS03955;IUJ50_RS05170;IUJ50_RS06215;IUJ50_RS06220;IUJ50_RS12075;IUJ50_RS14725;IUJ50_RS17550;IUJ50_RS21035;IUJ50_RS22525
GO:0045333	cellular respiration	8	173	0.876911	IUJ50_RS01885;IUJ50_RS02470;IUJ50_RS03340;IUJ50_RS05160;IUJ50_RS10110;IUJ50_RS10120;IUJ50_RS10125;IUJ50_RS10185
GO:0000154	rRNA modification	2	55	0.87741	IUJ50_RS20605;IUJ50_RS26540
GO:1901264	carbohydrate derivative transport	10	210	0.878127	IUJ50_RS01640;IUJ50_RS03160;IUJ50_RS03955;IUJ50_RS06220;IUJ50_RS12075;IUJ50_RS12635;IUJ50_RS19005;IUJ50_RS19185;IUJ50_RS21035;IUJ50_RS22525
GO:0006364	rRNA processing	3	77	0.88101	IUJ50_RS02470;IUJ50_RS20605;IUJ50_RS26540
GO:0016072	rRNA metabolic process	3	77	0.88101	IUJ50_RS02470;IUJ50_RS20605;IUJ50_RS26540
GO:0015947	methane metabolic process	1	32	0.881241	IUJ50_RS03340
GO:0043447	alkane biosynthetic process	1	32	0.881241	IUJ50_RS03340
GO:0043039	tRNA aminoacylation	2	56	0.883707	IUJ50_RS15115;IUJ50_RS24570
GO:0098662	inorganic cation transmembrane transport	5	118	0.884869	IUJ50_RS08790;IUJ50_RS11420;IUJ50_RS18265;IUJ50_RS23405;IUJ50_RS25225
GO:0032501	multicellular organismal process	6	138	0.887505	IUJ50_RS01640;IUJ50_RS03955;IUJ50_RS06220;IUJ50_RS12075;IUJ50_RS21035;IUJ50_RS22525
GO:0044264	cellular polysaccharide metabolic process	8	176	0.888165	IUJ50_RS12270;IUJ50_RS12640;IUJ50_RS18270;IUJ50_RS18285;IUJ50_RS23400;IUJ50_RS24780;IUJ50_RS26470;IUJ50_RS26765
GO:0006083	acetate metabolic process	1	33	0.888922	IUJ50_RS18225
GO:0006952	defense response	1	33	0.888922	IUJ50_RS12935
GO:0042891	antibiotic transport	1	33	0.888922	IUJ50_RS13490
GO:0044092	negative regulation of molecular function	1	33	0.888922	IUJ50_RS20725
GO:0048583	regulation of response to stimulus	1	33	0.888922	IUJ50_RS13205
GO:0051289	protein homotetramerization	1	33	0.888922	IUJ50_RS10180
GO:0000096	sulfur amino acid metabolic process	5	119	0.889196	IUJ50_RS03970;IUJ50_RS11590;IUJ50_RS19195;IUJ50_RS20610;IUJ50_RS23695
GO:0043038	amino acid activation	2	57	0.889704	IUJ50_RS15115;IUJ50_RS24570
GO:0071840	cellular component organization or biogenesis	51	911	0.889799	IUJ50_RS00715;IUJ50_RS01640;IUJ50_RS01890;IUJ50_RS02460;IUJ50_RS02470;IUJ50_RS02655;IUJ50_RS03160;IUJ50_RS03885;IUJ50_RS03890;IUJ50_RS03945;IUJ50_RS03955;IUJ50_RS04645;IUJ50_RS05230;IUJ50_RS06220;IUJ50_RS06225;IUJ50_RS07740;IUJ50_RS10105;IUJ50_RS10125;IUJ50_RS10180;IUJ50_RS11325;IUJ50_RS11430;IUJ50_RS12075;IUJ50_RS12265;IUJ50_RS12270;IUJ50_RS12390;IUJ50_RS13165;IUJ50_RS13205;IUJ50_RS13210;IUJ50_R…
GO:0016051	carbohydrate biosynthetic process	11	232	0.890917	IUJ50_RS01150;IUJ50_RS10120;IUJ50_RS11095;IUJ50_RS11595;IUJ50_RS12270;IUJ50_RS12640;IUJ50_RS18270;IUJ50_RS18285;IUJ50_RS18870;IUJ50_RS23400;IUJ50_RS24780
GO:0009260	ribonucleotide biosynthetic process	10	214	0.891688	IUJ50_RS07740;IUJ50_RS10125;IUJ50_RS11305;IUJ50_RS11325;IUJ50_RS11820;IUJ50_RS13490;IUJ50_RS18185;IUJ50_RS19180;IUJ50_RS24565;IUJ50_RS24640
GO:0006012	galactose metabolic process	1	34	0.896107	IUJ50_RS19165
GO:0006564	L-serine biosynthetic process	1	34	0.896107	IUJ50_RS23695
GO:0043446	cellular alkane metabolic process	1	34	0.896107	IUJ50_RS03340
GO:0051262	protein tetramerization	1	34	0.896107	IUJ50_RS10180
GO:1901998	toxin transport	1	34	0.896107	IUJ50_RS13490
GO:0051704	multi-organism process	15	306	0.897187	IUJ50_RS01635;IUJ50_RS02145;IUJ50_RS05170;IUJ50_RS09095;IUJ50_RS10105;IUJ50_RS11600;IUJ50_RS12270;IUJ50_RS13205;IUJ50_RS13210;IUJ50_RS13490;IUJ50_RS19855;IUJ50_RS20210;IUJ50_RS20725;IUJ50_RS21205;IUJ50_RS25400
GO:0008033	tRNA processing	10	216	0.897991	IUJ50_RS02615;IUJ50_RS10125;IUJ50_RS12075;IUJ50_RS14725;IUJ50_RS20615;IUJ50_RS22525;IUJ50_RS24555;IUJ50_RS24580;IUJ50_RS26260;IUJ50_RS26680
GO:0006824	cobalt ion transport	6	141	0.899065	IUJ50_RS01640;IUJ50_RS03955;IUJ50_RS06220;IUJ50_RS12075;IUJ50_RS21035;IUJ50_RS22525
GO:0015706	nitrate transport	6	141	0.899065	IUJ50_RS01640;IUJ50_RS03955;IUJ50_RS06220;IUJ50_RS12075;IUJ50_RS21035;IUJ50_RS22525
GO:0043213	bacteriocin transport	6	141	0.899065	IUJ50_RS01640;IUJ50_RS03955;IUJ50_RS06220;IUJ50_RS12075;IUJ50_RS21035;IUJ50_RS22525
GO:0034654	nucleobase-containing compound biosynthetic process	40	735	0.900311	IUJ50_RS02220;IUJ50_RS02665;IUJ50_RS03905;IUJ50_RS04340;IUJ50_RS04390;IUJ50_RS07330;IUJ50_RS07740;IUJ50_RS09625;IUJ50_RS10105;IUJ50_RS10125;IUJ50_RS11305;IUJ50_RS11325;IUJ50_RS11590;IUJ50_RS11595;IUJ50_RS11605;IUJ50_RS11820;IUJ50_RS13490;IUJ50_RS13865;IUJ50_RS14725;IUJ50_RS15255;IUJ50_RS16215;IUJ50_RS18185;IUJ50_RS18225;IUJ50_RS19180;IUJ50_RS19205;IUJ50_RS19440;IUJ50_RS19855;IUJ50_RS20150;IUJ50_R…
GO:0009156	ribonucleoside monophosphate biosynthetic process	5	122	0.901349	IUJ50_RS10125;IUJ50_RS11305;IUJ50_RS18185;IUJ50_RS19180;IUJ50_RS24565
GO:0031167	rRNA methylation	1	35	0.90283	IUJ50_RS20605
GO:0043687	post-translational protein modification	1	35	0.90283	IUJ50_RS03340
GO:0009152	purine ribonucleotide biosynthetic process	7	162	0.905093	IUJ50_RS07740;IUJ50_RS10125;IUJ50_RS11305;IUJ50_RS11325;IUJ50_RS11820;IUJ50_RS13490;IUJ50_RS18185
GO:0009314	response to radiation	3	82	0.905608	IUJ50_RS13205;IUJ50_RS14970;IUJ50_RS18185
GO:0071555	cell wall organization	3	82	0.905608	IUJ50_RS12265;IUJ50_RS12270;IUJ50_RS20115
GO:0022603	regulation of anatomical structure morphogenesis	4	103	0.905918	IUJ50_RS01155;IUJ50_RS09625;IUJ50_RS11355;IUJ50_RS11430
GO:0072521	purine-containing compound metabolic process	16	328	0.907796	IUJ50_RS03945;IUJ50_RS07740;IUJ50_RS10125;IUJ50_RS10185;IUJ50_RS11305;IUJ50_RS11315;IUJ50_RS11325;IUJ50_RS11590;IUJ50_RS11595;IUJ50_RS11820;IUJ50_RS12650;IUJ50_RS13490;IUJ50_RS18185;IUJ50_RS18275;IUJ50_RS19180;IUJ50_RS24640
GO:0006213	pyrimidine nucleoside metabolic process	1	36	0.909119	IUJ50_RS11600
GO:0042594	response to starvation	1	36	0.909119	IUJ50_RS10180
GO:0009127	purine nucleoside monophosphate biosynthetic process	3	83	0.909941	IUJ50_RS10125;IUJ50_RS11305;IUJ50_RS18185
GO:0009168	purine ribonucleoside monophosphate biosynthetic process	3	83	0.909941	IUJ50_RS10125;IUJ50_RS11305;IUJ50_RS18185
GO:0003333	amino acid transmembrane transport	2	61	0.91094	IUJ50_RS08790;IUJ50_RS10200
GO:0006164	purine nucleotide biosynthetic process	7	165	0.914566	IUJ50_RS07740;IUJ50_RS10125;IUJ50_RS11305;IUJ50_RS11325;IUJ50_RS11820;IUJ50_RS13490;IUJ50_RS18185
GO:0006826	iron ion transport	1	37	0.915002	IUJ50_RS22515
GO:1902475	L-alpha-amino acid transmembrane transport	1	37	0.915002	IUJ50_RS08790
GO:0034660	ncRNA metabolic process	15	314	0.916747	IUJ50_RS02470;IUJ50_RS02615;IUJ50_RS10125;IUJ50_RS12075;IUJ50_RS14725;IUJ50_RS15115;IUJ50_RS20605;IUJ50_RS20615;IUJ50_RS22525;IUJ50_RS24555;IUJ50_RS24570;IUJ50_RS24580;IUJ50_RS26260;IUJ50_RS26540;IUJ50_RS26680
GO:0006396	RNA processing	13	278	0.917125	IUJ50_RS02470;IUJ50_RS02615;IUJ50_RS10125;IUJ50_RS12075;IUJ50_RS14725;IUJ50_RS20605;IUJ50_RS20615;IUJ50_RS22525;IUJ50_RS24555;IUJ50_RS24580;IUJ50_RS26260;IUJ50_RS26540;IUJ50_RS26680
GO:0050793	regulation of developmental process	4	106	0.917255	IUJ50_RS01155;IUJ50_RS09625;IUJ50_RS11355;IUJ50_RS11430
GO:0000271	polysaccharide biosynthetic process	7	166	0.917539	IUJ50_RS01150;IUJ50_RS12270;IUJ50_RS12640;IUJ50_RS18270;IUJ50_RS18285;IUJ50_RS23400;IUJ50_RS24780
GO:0009124	nucleoside monophosphate biosynthetic process	5	127	0.919048	IUJ50_RS10125;IUJ50_RS11305;IUJ50_RS18185;IUJ50_RS19180;IUJ50_RS24565
GO:0046451	diaminopimelate metabolic process	2	63	0.920065	IUJ50_RS04650;IUJ50_RS19205
GO:0007154	cell communication	13	280	0.921717	IUJ50_RS01150;IUJ50_RS01155;IUJ50_RS02410;IUJ50_RS03160;IUJ50_RS05870;IUJ50_RS06230;IUJ50_RS09625;IUJ50_RS11350;IUJ50_RS11355;IUJ50_RS12385;IUJ50_RS13150;IUJ50_RS21035;IUJ50_RS22525
GO:0006754	ATP biosynthetic process	1	39	0.925654	IUJ50_RS10125
GO:0015807	L-amino acid transport	1	39	0.925654	IUJ50_RS08790
GO:0019344	cysteine biosynthetic process	1	39	0.925654	IUJ50_RS20610
GO:0044087	regulation of cellular component biogenesis	1	39	0.925654	IUJ50_RS09625
GO:0007165	signal transduction	7	169	0.925928	IUJ50_RS01150;IUJ50_RS01155;IUJ50_RS02410;IUJ50_RS09625;IUJ50_RS11350;IUJ50_RS11355;IUJ50_RS13150
GO:0043603	cellular amide metabolic process	27	530	0.926517	IUJ50_RS03170;IUJ50_RS03780;IUJ50_RS03945;IUJ50_RS04815;IUJ50_RS05965;IUJ50_RS07740;IUJ50_RS10120;IUJ50_RS10125;IUJ50_RS10185;IUJ50_RS10195;IUJ50_RS15115;IUJ50_RS16215;IUJ50_RS18225;IUJ50_RS18235;IUJ50_RS18495;IUJ50_RS19180;IUJ50_RS19195;IUJ50_RS20615;IUJ50_RS22865;IUJ50_RS24555;IUJ50_RS24570;IUJ50_RS24580;IUJ50_RS24640;IUJ50_RS26255;IUJ50_RS26540;IUJ50_RS26680;IUJ50_RS26720
GO:0071702	organic substance transport	50	918	0.926637	IUJ50_RS00060;IUJ50_RS00105;IUJ50_RS00115;IUJ50_RS01635;IUJ50_RS01640;IUJ50_RS01645;IUJ50_RS02195;IUJ50_RS02470;IUJ50_RS03160;IUJ50_RS03755;IUJ50_RS03875;IUJ50_RS03955;IUJ50_RS05170;IUJ50_RS06215;IUJ50_RS06220;IUJ50_RS08790;IUJ50_RS09030;IUJ50_RS10200;IUJ50_RS11330;IUJ50_RS11820;IUJ50_RS12065;IUJ50_RS12070;IUJ50_RS12075;IUJ50_RS12080;IUJ50_RS12635;IUJ50_RS12935;IUJ50_RS13435;IUJ50_RS13490;IUJ50_R…
GO:0042886	amide transport	12	264	0.926922	IUJ50_RS01640;IUJ50_RS03160;IUJ50_RS03955;IUJ50_RS06220;IUJ50_RS11820;IUJ50_RS12065;IUJ50_RS12070;IUJ50_RS12075;IUJ50_RS13490;IUJ50_RS16805;IUJ50_RS21035;IUJ50_RS22525
GO:0009061	anaerobic respiration	3	88	0.92902	IUJ50_RS01885;IUJ50_RS03340;IUJ50_RS10125
GO:0032268	regulation of cellular protein metabolic process	3	88	0.92902	IUJ50_RS08790;IUJ50_RS20615;IUJ50_RS20725
GO:0009605	response to external stimulus	6	151	0.930556	IUJ50_RS03160;IUJ50_RS05870;IUJ50_RS10180;IUJ50_RS12385;IUJ50_RS21035;IUJ50_RS22525
GO:1901135	carbohydrate derivative metabolic process	39	738	0.931648	IUJ50_RS02655;IUJ50_RS02660;IUJ50_RS02665;IUJ50_RS03180;IUJ50_RS03870;IUJ50_RS03945;IUJ50_RS07330;IUJ50_RS07740;IUJ50_RS10125;IUJ50_RS10185;IUJ50_RS11305;IUJ50_RS11315;IUJ50_RS11325;IUJ50_RS11590;IUJ50_RS11595;IUJ50_RS11600;IUJ50_RS11605;IUJ50_RS11820;IUJ50_RS12270;IUJ50_RS12650;IUJ50_RS13490;IUJ50_RS18185;IUJ50_RS18225;IUJ50_RS18230;IUJ50_RS18245;IUJ50_RS18255;IUJ50_RS18270;IUJ50_RS18275;IUJ50_R…
GO:0006399	tRNA metabolic process	12	267	0.933214	IUJ50_RS02615;IUJ50_RS10125;IUJ50_RS12075;IUJ50_RS14725;IUJ50_RS15115;IUJ50_RS20615;IUJ50_RS22525;IUJ50_RS24555;IUJ50_RS24570;IUJ50_RS24580;IUJ50_RS26260;IUJ50_RS26680
GO:0009273	peptidoglycan-based cell wall biogenesis	5	132	0.933895	IUJ50_RS03945;IUJ50_RS07740;IUJ50_RS10125;IUJ50_RS12270;IUJ50_RS22865
GO:0009145	purine nucleoside triphosphate biosynthetic process	1	41	0.934976	IUJ50_RS10125
GO:0009206	purine ribonucleoside triphosphate biosynthetic process	1	41	0.934976	IUJ50_RS10125
GO:0031667	response to nutrient levels	1	41	0.934976	IUJ50_RS10180
GO:0009405	pathogenesis	4	112	0.936345	IUJ50_RS05170;IUJ50_RS10105;IUJ50_RS11600;IUJ50_RS13205
GO:0023052	signaling	7	174	0.938271	IUJ50_RS01150;IUJ50_RS01155;IUJ50_RS02410;IUJ50_RS09625;IUJ50_RS11350;IUJ50_RS11355;IUJ50_RS13150
GO:0044700	single organism signaling	7	174	0.938271	IUJ50_RS01150;IUJ50_RS01155;IUJ50_RS02410;IUJ50_RS09625;IUJ50_RS11350;IUJ50_RS11355;IUJ50_RS13150
GO:0051246	regulation of protein metabolic process	3	91	0.938615	IUJ50_RS08790;IUJ50_RS20615;IUJ50_RS20725
GO:0071554	cell wall organization or biogenesis	7	176	0.942679	IUJ50_RS03945;IUJ50_RS07740;IUJ50_RS10125;IUJ50_RS12265;IUJ50_RS12270;IUJ50_RS20115;IUJ50_RS22865
GO:0042546	cell wall biogenesis	5	136	0.943975	IUJ50_RS03945;IUJ50_RS07740;IUJ50_RS10125;IUJ50_RS12270;IUJ50_RS22865
GO:0009201	ribonucleoside triphosphate biosynthetic process	1	44	0.946821	IUJ50_RS10125
GO:0033692	cellular polysaccharide biosynthetic process	6	158	0.947122	IUJ50_RS12270;IUJ50_RS12640;IUJ50_RS18270;IUJ50_RS18285;IUJ50_RS23400;IUJ50_RS24780
GO:1901678	iron coordination entity transport	6	158	0.947122	IUJ50_RS01640;IUJ50_RS03955;IUJ50_RS06220;IUJ50_RS12075;IUJ50_RS21035;IUJ50_RS22525
GO:0051649	establishment of localization in cell	15	331	0.94824	IUJ50_RS00105;IUJ50_RS00115;IUJ50_RS01640;IUJ50_RS02470;IUJ50_RS03955;IUJ50_RS05170;IUJ50_RS06215;IUJ50_RS06220;IUJ50_RS12075;IUJ50_RS14725;IUJ50_RS21035;IUJ50_RS22525;IUJ50_RS24555;IUJ50_RS24580;IUJ50_RS26260
GO:0071705	nitrogen compound transport	26	528	0.948523	IUJ50_RS01635;IUJ50_RS01640;IUJ50_RS01645;IUJ50_RS03160;IUJ50_RS03755;IUJ50_RS03955;IUJ50_RS06220;IUJ50_RS08790;IUJ50_RS10200;IUJ50_RS11820;IUJ50_RS12065;IUJ50_RS12070;IUJ50_RS12075;IUJ50_RS13490;IUJ50_RS15260;IUJ50_RS16805;IUJ50_RS19005;IUJ50_RS19145;IUJ50_RS21035;IUJ50_RS22510;IUJ50_RS22515;IUJ50_RS22520;IUJ50_RS22525;IUJ50_RS24555;IUJ50_RS24580;IUJ50_RS26260
GO:0006643	membrane lipid metabolic process	1	45	0.95027	IUJ50_RS12270
GO:0006664	glycolipid metabolic process	1	45	0.95027	IUJ50_RS12270
GO:0009247	glycolipid biosynthetic process	1	45	0.95027	IUJ50_RS12270
GO:0046467	membrane lipid biosynthetic process	1	45	0.95027	IUJ50_RS12270
GO:0006461	protein complex assembly	4	118	0.951363	IUJ50_RS01890;IUJ50_RS10180;IUJ50_RS14720;IUJ50_RS14725
GO:0070271	protein complex biogenesis	4	118	0.951363	IUJ50_RS01890;IUJ50_RS10180;IUJ50_RS14720;IUJ50_RS14725
GO:0042273	ribosomal large subunit biogenesis	1	46	0.953496	IUJ50_RS26540
GO:0045229	external encapsulating structure organization	3	97	0.954317	IUJ50_RS12265;IUJ50_RS12270;IUJ50_RS20115
GO:0034637	cellular carbohydrate biosynthetic process	6	162	0.954917	IUJ50_RS12270;IUJ50_RS12640;IUJ50_RS18270;IUJ50_RS18285;IUJ50_RS23400;IUJ50_RS24780
GO:0015716	organic phosphonate transport	8	203	0.955973	IUJ50_RS01640;IUJ50_RS01645;IUJ50_RS03955;IUJ50_RS06220;IUJ50_RS12075;IUJ50_RS21035;IUJ50_RS22515;IUJ50_RS22525
GO:0009142	nucleoside triphosphate biosynthetic process	1	47	0.956514	IUJ50_RS10125
GO:0051260	protein homooligomerization	1	47	0.956514	IUJ50_RS10180
GO:0071822	protein complex subunit organization	5	142	0.956518	IUJ50_RS01890;IUJ50_RS10180;IUJ50_RS14720;IUJ50_RS14725;IUJ50_RS20615
GO:0044085	cellular component biogenesis	36	710	0.95793	IUJ50_RS01640;IUJ50_RS01890;IUJ50_RS02470;IUJ50_RS02655;IUJ50_RS03160;IUJ50_RS03885;IUJ50_RS03890;IUJ50_RS03945;IUJ50_RS03955;IUJ50_RS06220;IUJ50_RS06225;IUJ50_RS07740;IUJ50_RS10125;IUJ50_RS10180;IUJ50_RS11325;IUJ50_RS11430;IUJ50_RS12075;IUJ50_RS12270;IUJ50_RS13165;IUJ50_RS13205;IUJ50_RS13210;IUJ50_RS14720;IUJ50_RS14725;IUJ50_RS18225;IUJ50_RS19855;IUJ50_RS20200;IUJ50_RS20605;IUJ50_RS20615;IUJ50_R…
GO:0043623	cellular protein complex assembly	1	48	0.959337	IUJ50_RS01890
GO:0006289	nucleotide-excision repair	5	144	0.960094	IUJ50_RS01640;IUJ50_RS03955;IUJ50_RS12075;IUJ50_RS21035;IUJ50_RS22525
GO:0009085	lysine biosynthetic process	2	76	0.961057	IUJ50_RS04650;IUJ50_RS19205
GO:0015031	protein transport	16	360	0.962012	IUJ50_RS00105;IUJ50_RS00115;IUJ50_RS01640;IUJ50_RS02470;IUJ50_RS03955;IUJ50_RS05170;IUJ50_RS06215;IUJ50_RS06220;IUJ50_RS12075;IUJ50_RS14725;IUJ50_RS17550;IUJ50_RS21035;IUJ50_RS22525;IUJ50_RS24555;IUJ50_RS24580;IUJ50_RS26260
GO:0006464	cellular protein modification process	13	306	0.964424	IUJ50_RS01150;IUJ50_RS03340;IUJ50_RS04645;IUJ50_RS10105;IUJ50_RS11325;IUJ50_RS18185;IUJ50_RS18235;IUJ50_RS20605;IUJ50_RS23225;IUJ50_RS24555;IUJ50_RS24580;IUJ50_RS26260;IUJ50_RS26540
GO:0036211	protein modification process	13	306	0.964424	IUJ50_RS01150;IUJ50_RS03340;IUJ50_RS04645;IUJ50_RS10105;IUJ50_RS11325;IUJ50_RS18185;IUJ50_RS18235;IUJ50_RS20605;IUJ50_RS23225;IUJ50_RS24555;IUJ50_RS24580;IUJ50_RS26260;IUJ50_RS26540
GO:0009072	aromatic amino acid family metabolic process	3	102	0.964455	IUJ50_RS10110;IUJ50_RS11095;IUJ50_RS11600
GO:0033308	hydroxyectoine transport	6	168	0.96468	IUJ50_RS01640;IUJ50_RS03955;IUJ50_RS06220;IUJ50_RS12075;IUJ50_RS21035;IUJ50_RS22525
GO:0051470	ectoine transport	6	168	0.96468	IUJ50_RS01640;IUJ50_RS03955;IUJ50_RS06220;IUJ50_RS12075;IUJ50_RS21035;IUJ50_RS22525
GO:0051641	cellular localization	15	345	0.965906	IUJ50_RS00105;IUJ50_RS00115;IUJ50_RS01640;IUJ50_RS02470;IUJ50_RS03955;IUJ50_RS05170;IUJ50_RS06215;IUJ50_RS06220;IUJ50_RS12075;IUJ50_RS14725;IUJ50_RS21035;IUJ50_RS22525;IUJ50_RS24555;IUJ50_RS24580;IUJ50_RS26260
GO:0008654	phospholipid biosynthetic process	3	103	0.966211	IUJ50_RS10110;IUJ50_RS10115;IUJ50_RS22375
GO:0009220	pyrimidine ribonucleotide biosynthetic process	1	51	0.966756	IUJ50_RS24640
GO:0040007	growth	2	79	0.967129	IUJ50_RS21180;IUJ50_RS22525
GO:0000270	peptidoglycan metabolic process	4	127	0.967895	IUJ50_RS07740;IUJ50_RS18225;IUJ50_RS20115;IUJ50_RS22865
GO:0030203	glycosaminoglycan metabolic process	4	127	0.967895	IUJ50_RS07740;IUJ50_RS18225;IUJ50_RS20115;IUJ50_RS22865
GO:0009073	aromatic amino acid family biosynthetic process	1	52	0.968916	IUJ50_RS11600
GO:0045184	establishment of protein localization	16	367	0.9692	IUJ50_RS00105;IUJ50_RS00115;IUJ50_RS01640;IUJ50_RS02470;IUJ50_RS03955;IUJ50_RS05170;IUJ50_RS06215;IUJ50_RS06220;IUJ50_RS12075;IUJ50_RS14725;IUJ50_RS17550;IUJ50_RS21035;IUJ50_RS22525;IUJ50_RS24555;IUJ50_RS24580;IUJ50_RS26260
GO:0008104	protein localization	16	369	0.971021	IUJ50_RS00105;IUJ50_RS00115;IUJ50_RS01640;IUJ50_RS02470;IUJ50_RS03955;IUJ50_RS05170;IUJ50_RS06215;IUJ50_RS06220;IUJ50_RS12075;IUJ50_RS14725;IUJ50_RS17550;IUJ50_RS21035;IUJ50_RS22525;IUJ50_RS24555;IUJ50_RS24580;IUJ50_RS26260
GO:0015675	nickel cation transport	6	173	0.971303	IUJ50_RS01640;IUJ50_RS03955;IUJ50_RS06220;IUJ50_RS12075;IUJ50_RS21035;IUJ50_RS22525
GO:0008360	regulation of cell shape	1	54	0.972825	IUJ50_RS11430
GO:0009218	pyrimidine ribonucleotide metabolic process	1	54	0.972825	IUJ50_RS24640
GO:0022604	regulation of cell morphogenesis	1	54	0.972825	IUJ50_RS11430
GO:0016070	RNA metabolic process	37	748	0.973888	IUJ50_RS02220;IUJ50_RS02470;IUJ50_RS02615;IUJ50_RS03905;IUJ50_RS04340;IUJ50_RS04390;IUJ50_RS09625;IUJ50_RS10105;IUJ50_RS10125;IUJ50_RS12075;IUJ50_RS13865;IUJ50_RS14725;IUJ50_RS15115;IUJ50_RS15255;IUJ50_RS16215;IUJ50_RS18225;IUJ50_RS19440;IUJ50_RS19855;IUJ50_RS20150;IUJ50_RS20605;IUJ50_RS20615;IUJ50_RS20795;IUJ50_RS21220;IUJ50_RS22525;IUJ50_RS23225;IUJ50_RS23230;IUJ50_RS24140;IUJ50_RS24555;IUJ50_R…
GO:0043412	macromolecule modification	22	484	0.97465	IUJ50_RS01150;IUJ50_RS02615;IUJ50_RS03340;IUJ50_RS04645;IUJ50_RS10105;IUJ50_RS10125;IUJ50_RS11325;IUJ50_RS12075;IUJ50_RS14725;IUJ50_RS18185;IUJ50_RS18235;IUJ50_RS20605;IUJ50_RS20615;IUJ50_RS22525;IUJ50_RS23225;IUJ50_RS23230;IUJ50_RS23800;IUJ50_RS24555;IUJ50_RS24580;IUJ50_RS26260;IUJ50_RS26540;IUJ50_RS26680
GO:0006644	phospholipid metabolic process	3	109	0.975148	IUJ50_RS10110;IUJ50_RS10115;IUJ50_RS22375
GO:0065009	regulation of molecular function	2	84	0.975284	IUJ50_RS10105;IUJ50_RS20725
GO:0006022	aminoglycan metabolic process	4	133	0.975835	IUJ50_RS07740;IUJ50_RS18225;IUJ50_RS20115;IUJ50_RS22865
GO:0072511	divalent inorganic cation transport	6	178	0.97677	IUJ50_RS01640;IUJ50_RS03955;IUJ50_RS06220;IUJ50_RS12075;IUJ50_RS21035;IUJ50_RS22525
GO:0001510	RNA methylation	1	57	0.97779	IUJ50_RS20605
GO:0006534	cysteine metabolic process	1	57	0.97779	IUJ50_RS20610
GO:0098655	cation transmembrane transport	5	158	0.9785	IUJ50_RS08790;IUJ50_RS11420;IUJ50_RS18265;IUJ50_RS23405;IUJ50_RS25225
GO:0051128	regulation of cellular component organization	3	112	0.978728	IUJ50_RS09625;IUJ50_RS11430;IUJ50_RS20725
GO:0006563	L-serine metabolic process	1	58	0.979235	IUJ50_RS23695
GO:1903509	liposaccharide metabolic process	4	137	0.980064	IUJ50_RS12270;IUJ50_RS18270;IUJ50_RS18285;IUJ50_RS23400
GO:0009103	lipopolysaccharide biosynthetic process	3	114	0.980837	IUJ50_RS18270;IUJ50_RS18285;IUJ50_RS23400
GO:0006221	pyrimidine nucleotide biosynthetic process	1	60	0.98185	IUJ50_RS24640
GO:0008653	lipopolysaccharide metabolic process	3	116	0.982746	IUJ50_RS18270;IUJ50_RS18285;IUJ50_RS23400
GO:0046677	response to antibiotic	3	116	0.982746	IUJ50_RS02145;IUJ50_RS03170;IUJ50_RS15260
GO:0033036	macromolecule localization	17	405	0.983054	IUJ50_RS00105;IUJ50_RS00115;IUJ50_RS01640;IUJ50_RS02470;IUJ50_RS03955;IUJ50_RS05170;IUJ50_RS06215;IUJ50_RS06220;IUJ50_RS09030;IUJ50_RS12075;IUJ50_RS14725;IUJ50_RS17550;IUJ50_RS21035;IUJ50_RS22525;IUJ50_RS24555;IUJ50_RS24580;IUJ50_RS26260
GO:0009070	serine family amino acid biosynthetic process	2	91	0.983501	IUJ50_RS20610;IUJ50_RS23695
GO:0009059	macromolecule biosynthetic process	52	1027	0.984526	IUJ50_RS00715;IUJ50_RS01150;IUJ50_RS02220;IUJ50_RS02465;IUJ50_RS03160;IUJ50_RS03905;IUJ50_RS04340;IUJ50_RS04390;IUJ50_RS07305;IUJ50_RS07740;IUJ50_RS09625;IUJ50_RS10105;IUJ50_RS11430;IUJ50_RS12075;IUJ50_RS12270;IUJ50_RS12385;IUJ50_RS12390;IUJ50_RS12640;IUJ50_RS13865;IUJ50_RS14725;IUJ50_RS15115;IUJ50_RS15255;IUJ50_RS16215;IUJ50_RS18225;IUJ50_RS18235;IUJ50_RS18270;IUJ50_RS18285;IUJ50_RS19440;IUJ50_R…
GO:0006220	pyrimidine nucleotide metabolic process	1	64	0.986137	IUJ50_RS24640
GO:0044038	cell wall macromolecule biosynthetic process	3	121	0.986757	IUJ50_RS07740;IUJ50_RS12270;IUJ50_RS22865
GO:0070589	cellular component macromolecule biosynthetic process	3	121	0.986757	IUJ50_RS07740;IUJ50_RS12270;IUJ50_RS22865
GO:0034645	cellular macromolecule biosynthetic process	51	1018	0.987146	IUJ50_RS00715;IUJ50_RS02220;IUJ50_RS02465;IUJ50_RS03160;IUJ50_RS03905;IUJ50_RS04340;IUJ50_RS04390;IUJ50_RS07305;IUJ50_RS07740;IUJ50_RS09625;IUJ50_RS10105;IUJ50_RS11430;IUJ50_RS12075;IUJ50_RS12270;IUJ50_RS12385;IUJ50_RS12390;IUJ50_RS12640;IUJ50_RS13865;IUJ50_RS14725;IUJ50_RS15115;IUJ50_RS15255;IUJ50_RS16215;IUJ50_RS18225;IUJ50_RS18235;IUJ50_RS18270;IUJ50_RS18285;IUJ50_RS19440;IUJ50_RS19855;IUJ50_R…
GO:0044036	cell wall macromolecule metabolic process	3	125	0.989307	IUJ50_RS07740;IUJ50_RS12270;IUJ50_RS22865
GO:0006023	aminoglycan biosynthetic process	2	99	0.989671	IUJ50_RS07740;IUJ50_RS22865
GO:0006024	glycosaminoglycan biosynthetic process	2	99	0.989671	IUJ50_RS07740;IUJ50_RS22865
GO:0009252	peptidoglycan biosynthetic process	2	99	0.989671	IUJ50_RS07740;IUJ50_RS22865
GO:0006417	regulation of translation	1	70	0.990751	IUJ50_RS20615
GO:0065003	macromolecular complex assembly	5	177	0.991114	IUJ50_RS01890;IUJ50_RS10180;IUJ50_RS11430;IUJ50_RS14720;IUJ50_RS14725
GO:0043933	macromolecular complex subunit organization	6	200	0.991196	IUJ50_RS01890;IUJ50_RS10180;IUJ50_RS11430;IUJ50_RS14720;IUJ50_RS14725;IUJ50_RS20615
GO:0034248	regulation of cellular amide metabolic process	1	71	0.991354	IUJ50_RS20615
GO:0042254	ribosome biogenesis	6	201	0.991588	IUJ50_RS02470;IUJ50_RS06220;IUJ50_RS11325;IUJ50_RS20605;IUJ50_RS20615;IUJ50_RS26540
GO:0010608	posttranscriptional regulation of gene expression	1	72	0.991919	IUJ50_RS20615
GO:0050790	regulation of catalytic activity	1	72	0.991919	IUJ50_RS20725
GO:0000041	transition metal ion transport	8	250	0.993238	IUJ50_RS01640;IUJ50_RS03955;IUJ50_RS06220;IUJ50_RS12075;IUJ50_RS21035;IUJ50_RS22515;IUJ50_RS22525;IUJ50_RS25225
GO:0022613	ribonucleoprotein complex biogenesis	6	206	0.993314	IUJ50_RS02470;IUJ50_RS06220;IUJ50_RS11325;IUJ50_RS20605;IUJ50_RS20615;IUJ50_RS26540
GO:0042398	cellular modified amino acid biosynthetic process	3	135	0.993786	IUJ50_RS00715;IUJ50_RS05970;IUJ50_RS22865
GO:0043604	amide biosynthetic process	15	398	0.994219	IUJ50_RS03780;IUJ50_RS04815;IUJ50_RS07740;IUJ50_RS10195;IUJ50_RS15115;IUJ50_RS18235;IUJ50_RS18495;IUJ50_RS19195;IUJ50_RS20615;IUJ50_RS22865;IUJ50_RS24570;IUJ50_RS26255;IUJ50_RS26540;IUJ50_RS26680;IUJ50_RS26720
GO:0044265	cellular macromolecule catabolic process	1	78	0.994613	IUJ50_RS14720
GO:0015833	peptide transport	6	215	0.995609	IUJ50_RS01640;IUJ50_RS03955;IUJ50_RS06220;IUJ50_RS12075;IUJ50_RS21035;IUJ50_RS22525
GO:1901137	carbohydrate derivative biosynthetic process	20	510	0.99652	IUJ50_RS07330;IUJ50_RS07740;IUJ50_RS10125;IUJ50_RS11305;IUJ50_RS11325;IUJ50_RS11595;IUJ50_RS11820;IUJ50_RS12270;IUJ50_RS13490;IUJ50_RS18185;IUJ50_RS18270;IUJ50_RS18285;IUJ50_RS19180;IUJ50_RS21180;IUJ50_RS22865;IUJ50_RS23185;IUJ50_RS23400;IUJ50_RS24565;IUJ50_RS24570;IUJ50_RS24640
GO:0009069	serine family amino acid metabolic process	2	120	0.99706	IUJ50_RS20610;IUJ50_RS23695
GO:0010467	gene expression	38	859	0.997892	IUJ50_RS02220;IUJ50_RS02470;IUJ50_RS02615;IUJ50_RS03905;IUJ50_RS04340;IUJ50_RS04390;IUJ50_RS09625;IUJ50_RS10105;IUJ50_RS10125;IUJ50_RS12075;IUJ50_RS13865;IUJ50_RS14725;IUJ50_RS15115;IUJ50_RS15255;IUJ50_RS16215;IUJ50_RS18225;IUJ50_RS18235;IUJ50_RS19440;IUJ50_RS19855;IUJ50_RS20150;IUJ50_RS20605;IUJ50_RS20615;IUJ50_RS20795;IUJ50_RS21220;IUJ50_RS22525;IUJ50_RS23225;IUJ50_RS24140;IUJ50_RS24555;IUJ50_R…
GO:0043170	macromolecule metabolic process	96	1852	0.998647	IUJ50_RS00715;IUJ50_RS01150;IUJ50_RS01640;IUJ50_RS02100;IUJ50_RS02130;IUJ50_RS02220;IUJ50_RS02465;IUJ50_RS02470;IUJ50_RS02615;IUJ50_RS02665;IUJ50_RS03160;IUJ50_RS03170;IUJ50_RS03340;IUJ50_RS03890;IUJ50_RS03905;IUJ50_RS03955;IUJ50_RS04340;IUJ50_RS04390;IUJ50_RS04645;IUJ50_RS04795;IUJ50_RS05870;IUJ50_RS06220;IUJ50_RS07305;IUJ50_RS07740;IUJ50_RS09030;IUJ50_RS09625;IUJ50_RS10105;IUJ50_RS10125;IUJ50_R…
GO:0006412	translation	6	242	0.998817	IUJ50_RS15115;IUJ50_RS18235;IUJ50_RS20615;IUJ50_RS24570;IUJ50_RS26255;IUJ50_RS26540
GO:0034622	cellular macromolecular complex assembly	1	101	0.998868	IUJ50_RS01890
GO:0044260	cellular macromolecule metabolic process	83	1669	0.999366	IUJ50_RS00715;IUJ50_RS01150;IUJ50_RS01640;IUJ50_RS02220;IUJ50_RS02465;IUJ50_RS02470;IUJ50_RS02615;IUJ50_RS03160;IUJ50_RS03340;IUJ50_RS03890;IUJ50_RS03905;IUJ50_RS03955;IUJ50_RS04340;IUJ50_RS04390;IUJ50_RS04645;IUJ50_RS05870;IUJ50_RS07305;IUJ50_RS07740;IUJ50_RS09625;IUJ50_RS10105;IUJ50_RS10125;IUJ50_RS10180;IUJ50_RS11325;IUJ50_RS11350;IUJ50_RS11430;IUJ50_RS12075;IUJ50_RS12270;IUJ50_RS12385;IUJ50_R…
GO:0019538	protein metabolic process	30	761	0.999575	IUJ50_RS01150;IUJ50_RS02665;IUJ50_RS03170;IUJ50_RS03340;IUJ50_RS03955;IUJ50_RS04645;IUJ50_RS04795;IUJ50_RS06220;IUJ50_RS09030;IUJ50_RS10105;IUJ50_RS11325;IUJ50_RS14720;IUJ50_RS14725;IUJ50_RS15115;IUJ50_RS18185;IUJ50_RS18225;IUJ50_RS18235;IUJ50_RS19195;IUJ50_RS20605;IUJ50_RS20615;IUJ50_RS23225;IUJ50_RS24555;IUJ50_RS24570;IUJ50_RS24580;IUJ50_RS24640;IUJ50_RS25655;IUJ50_RS25660;IUJ50_RS26255;IUJ50_R…
GO:0043043	peptide biosynthetic process	6	279	0.999824	IUJ50_RS15115;IUJ50_RS18235;IUJ50_RS20615;IUJ50_RS24570;IUJ50_RS26255;IUJ50_RS26540
GO:0044267	cellular protein metabolic process	19	574	0.999858	IUJ50_RS01150;IUJ50_RS03340;IUJ50_RS03955;IUJ50_RS04645;IUJ50_RS10105;IUJ50_RS11325;IUJ50_RS14720;IUJ50_RS15115;IUJ50_RS18185;IUJ50_RS18235;IUJ50_RS20605;IUJ50_RS20615;IUJ50_RS23225;IUJ50_RS24555;IUJ50_RS24570;IUJ50_RS24580;IUJ50_RS26255;IUJ50_RS26260;IUJ50_RS26540
GO:0006575	cellular modified amino acid metabolic process	3	204	0.999885	IUJ50_RS00715;IUJ50_RS05970;IUJ50_RS22865
GO:0006518	peptide metabolic process	6	319	0.99998	IUJ50_RS15115;IUJ50_RS18235;IUJ50_RS20615;IUJ50_RS24570;IUJ50_RS26255;IUJ50_RS26540
GO:0008150	biological_process	138	2871	1	IUJ50_RS01150;IUJ50_RS01635;IUJ50_RS01640;IUJ50_RS01645;IUJ50_RS01885;IUJ50_RS01890;IUJ50_RS02145;IUJ50_RS02155;IUJ50_RS02460;IUJ50_RS02665;IUJ50_RS03170;IUJ50_RS03180;IUJ50_RS03185;IUJ50_RS03760;IUJ50_RS03765;IUJ50_RS03770;IUJ50_RS03775;IUJ50_RS03780;IUJ50_RS03855;IUJ50_RS03860;IUJ50_RS03865;IUJ50_RS03870;IUJ50_RS03875;IUJ50_RS03880;IUJ50_RS03885;IUJ50_RS03890;IUJ50_RS03900;IUJ50_RS03905;IUJ50_R…
