# Supplementary material for: Revealing sRNA expression profiles of NDM-5-producing CRKP and explore the role of sRNA207 in NDM-5-producing CRKP resistance
Source: Microbiol Spectr. 2024 Nov 7;12(12):e01537-24. doi: 10.1128/spectrum.01537-24 (PMC11619380; doi:10.1128/spectrum.01537-24)
Supplement: Table S5 — sRNAs in NDM-5-producing CRKP and CSKP. [file spectrum.01537-24-s0005.xlsx]

## Sheet: S6
Table S5
sRNAs in NDM-5 CRKP and CSKP
id	CSKP_TPM	NDM-5 CRKP_TPM	sRNAMAP_ID	sRNAMAP_Name(click to sRNAMap)	sRNA Rfam Family_name	sRNA Rfam Family_Accession
sRNA101	173.667	185.75	-	-	-	-
sRNA103	866	1073	-	-	-	-
sRNA105	827.333	504	-	-	-	-
sRNA107	137.333	244.75	-	-	-	-
sRNA110	453.333	497	-	-	-	-
sRNA112	1052.67	1044.25	-	-	-	-
sRNA114	639.333	339.5	-	-	-	-
sRNA115	332.667	417.5	-	-	-	-
sRNA117	1874.33	2119.5	-	-	-	-
sRNA118	172	98.75	-	-	-	-
sRNA119	305	264.5	-	-	-	-
sRNA12	431	24.75	-	-	-	-
sRNA120	90.3333	74	-	-	-	-
sRNA122	863	1204.75	-	-	-	-
sRNA125	139	47.75	-	-	-	-
sRNA129	86.3333	69.75	-	-	-	-
sRNA132	502.667	31	-	-	-	-
sRNA134	1248.33	87.75	-	-	-	-
sRNA135	440	193.75	-	-	-	-
sRNA136	811	592.25	-	-	-	-
sRNA137	1109	1292	-	-	-	-
sRNA14	112	0	-	-	-	-
sRNA142	169.333	238.25	-	-	-	-
sRNA144	1772	736.75	-	-	sroC	RF00369
sRNA145	194	164	-	-	-	-
sRNA146	144.667	224.25	-	-	-	-
sRNA150	1130.33	759	-	-	-	-
sRNA151	538.333	566	-	-	-	-
sRNA153	963	2340.25	-	-	-	-
sRNA154	188.667	148	-	-	-	-
sRNA155	257	13.75	-	-	-	-
sRNA156	162.667	8.5	-	-	-	-
sRNA162	1462.33	2923.5	-	-	-	-
sRNA163	302.667	437.75	-	-	-	-
sRNA164	364.333	140.75	-	-	-	-
sRNA166	326.667	501	-	-	-	-
sRNA168	289.667	303.25	-	-	-	-
sRNA169	481.333	883	-	-	-	-
sRNA171	259	250.25	-	-	-	-
sRNA176	164	80.25	-	-	-	-
sRNA183	55.6667	19.25	-	-	-	-
sRNA185	2.66667	5	-	-	-	-
sRNA186	11	9.25	-	-	-	-
sRNA187	17.6667	19.75	sRNAPU0253	<a href="http://srnamap.mbc.nctu.edu.tw/search.php?search_string=NC124" target="_blank">NC124</a>	-	-
sRNA188	20	26	-	-	-	-
sRNA189	19	18.75	-	-	-	-
sRNA19	278	376.5	-	-	-	-
sRNA190	12	16	-	-	-	-
sRNA192	2060	1598.5	-	-	-	-
sRNA196	89.6667	18	-	-	-	-
sRNA198	118	152.5	-	-	-	-
sRNA2	236	261	-	-	-	-
sRNA202	78.3333	32.5	-	-	-	-
sRNA206	213.333	395.5	-	-	-	-
sRNA207	0	229	-	-	-	-
sRNA21	117	126	-	-	-	-
sRNA210	208.667	608.25	-	-	-	-
sRNA212	260.333	449	-	-	-	-
sRNA213	126	145	-	-	-	-
sRNA215	155	490.25	-	-	-	-
sRNA216	1522	4397	-	-	-	-
sRNA217	185	1769.25	-	-	-	-
sRNA218	2286	1067	-	-	-	-
sRNA223	25.6667	21.5	-	-	-	-
sRNA225	12.3333	9	-	-	-	-
sRNA226	16	27.5	sRNAPU0253	<a href="http://srnamap.mbc.nctu.edu.tw/search.php?search_string=NC124" target="_blank">NC124</a>	-	-
sRNA227	22.3333	28	-	-	-	-
sRNA228	18.6667	18.25	-	-	-	-
sRNA229	11.3333	20.5	-	-	-	-
sRNA23	597.333	680.75	-	-	-	-
sRNA232	167	202	-	-	-	-
sRNA234	281.333	579.75	-	-	-	-
sRNA235	2506.67	3216.25	-	-	-	-
sRNA237	131.667	341.75	-	-	-	-
sRNA238	715	570.75	-	-	-	-
sRNA24	555.667	1015.25	-	-	-	-
sRNA241	107.333	162.5	-	-	-	-
sRNA242	259.333	349.75	-	-	-	-
sRNA243	416.333	535	-	-	-	-
sRNA244	711.333	1413.25	-	-	-	-
sRNA245	534	702.25	-	-	-	-
sRNA246	723.667	539.75	-	-	-	-
sRNA247	279.333	271	-	-	-	-
sRNA248	523.333	715.5	-	-	-	-
sRNA25	462	24.5	-	-	-	-
sRNA251	335	57	-	-	-	-
sRNA255	225.333	218.5	-	-	-	-
sRNA256	364	162	-	-	-	-
sRNA257	213	70	-	-	-	-
sRNA258	107	25.5	-	-	-	-
sRNA259	1119	284.25	-	-	-	-
sRNA260	833	1491.75	-	-	-	-
sRNA261	3	4.5	-	-	-	-
sRNA263	11	12	-	-	-	-
sRNA264	19.3333	22	sRNAPU0253	<a href="http://srnamap.mbc.nctu.edu.tw/search.php?search_string=NC124" target="_blank">NC124</a>	-	-
sRNA265	20.3333	29.5	-	-	-	-
sRNA266	13.3333	17.75	-	-	-	-
sRNA267	12.3333	19.5	-	-	-	-
sRNA27	203.667	158.75	-	-	-	-
sRNA271	2639.67	1628	-	-	-	-
sRNA272	1	4.25	-	-	-	-
sRNA273	9.66667	11.5	-	-	-	-
sRNA274	92.6667	111	sRNAPU0253	<a href="http://srnamap.mbc.nctu.edu.tw/search.php?search_string=NC124" target="_blank">NC124</a>	-	-
sRNA275	21.3333	25	-	-	-	-
sRNA276	16	15.75	-	-	-	-
sRNA277	19	23.75	-	-	-	-
sRNA278	596.667	940	-	-	-	-
sRNA279	138	51	-	-	-	-
sRNA280	138	66.75	-	-	-	-
sRNA285	221.667	227.5	-	-	-	-
sRNA286	1	4.75	-	-	-	-
sRNA287	9	12.5	-	-	-	-
sRNA288	19	22.75	sRNAPU0253	<a href="http://srnamap.mbc.nctu.edu.tw/search.php?search_string=NC124" target="_blank">NC124</a>	-	-
sRNA289	19.6667	24	-	-	-	-
sRNA290	19.3333	16.5	-	-	-	-
sRNA291	10.6667	17.5	-	-	-	-
sRNA294	908.333	644.25	-	-	Hrs1	RF02628
sRNA295	106.333	83.5	-	-	-	-
sRNA296	79.6667	270	-	-	-	-
sRNA298	55247.3	90842.8	-	-	CsrC	RF00084
sRNA30	133.667	33.75	-	-	-	-
sRNA301	258	237.25	-	-	-	-
sRNA302	3	1.75	-	-	-	-
sRNA304	10	9.5	-	-	-	-
sRNA305	18	23.75	sRNAPU0253	<a href="http://srnamap.mbc.nctu.edu.tw/search.php?search_string=NC124" target="_blank">NC124</a>	-	-
sRNA306	19.6667	24	-	-	-	-
sRNA307	12	17.25	-	-	-	-
sRNA308	13.3333	18	-	-	-	-
sRNA309	203.667	173.75	-	-	-	-
sRNA31	263.667	214.25	-	-	-	-
sRNA310	34	32.5	-	-	-	-
sRNA311	182.667	170	-	-	-	-
sRNA314	176.333	117.25	-	-	-	-
sRNA316	230.667	0	-	-	-	-
sRNA32	14	360.5	-	-	-	-
sRNA323	201	37.25	-	-	-	-
sRNA326	111	10.25	-	-	-	-
sRNA33	106.333	0	-	-	-	-
sRNA331	160.333	42	-	-	-	-
sRNA333	94	24.5	-	-	-	-
sRNA335	389.333	248	-	-	-	-
sRNA336	242.667	306.25	-	-	-	-
sRNA337	2902.67	3512.75	-	-	-	-
sRNA339	171	55.75	-	-	-	-
sRNA343	173.667	604.25	-	-	-	-
sRNA344	193.667	332	-	-	-	-
sRNA347	117	440.25	-	-	-	-
sRNA349	224.333	446.75	-	-	-	-
sRNA350	196.667	178.25	-	-	-	-
sRNA351	331.667	296	-	-	-	-
sRNA356	14.3333	21.75	-	-	-	-
sRNA357	15.3333	18.25	-	-	-	-
sRNA358	19.3333	21.25	-	-	-	-
sRNA359	16.6667	26.75	sRNAPU0253	<a href="http://srnamap.mbc.nctu.edu.tw/search.php?search_string=NC124" target="_blank">NC124</a>	-	-
sRNA36	97	18.75	-	-	-	-
sRNA360	10	11.75	-	-	-	-
sRNA362	4	4.75	-	-	-	-
sRNA363	235.333	295.75	-	-	-	-
sRNA364	605.667	430	-	-	-	-
sRNA365	1185.33	1122.75	-	-	-	-
sRNA367	69	162.5	-	-	-	-
sRNA369	165	326.5	sRNAG0334	<a href="http://srnamap.mbc.nctu.edu.tw/search.php?search_string=sraH" target="_blank">sraH</a>	ArcZ	RF00081
sRNA375	183	270.25	-	-	-	-
sRNA377	783	253.75	-	-	-	-
sRNA378	939.333	436.5	-	-	-	-
sRNA379	704907	422674	-	-	-	-
sRNA38	80	12.25	-	-	-	-
sRNA382	163.333	330.5	-	-	-	-
sRNA383	165.667	321.5	-	-	-	-
sRNA385	123.667	259	-	-	-	-
sRNA389	367.667	424.25	-	-	-	-
sRNA391	59	412.25	-	-	-	-
sRNA393	570	511.75	-	-	-	-
sRNA398	46	37	-	-	-	-
sRNA40	204.333	34	-	-	-	-
sRNA400	232.667	187.5	-	-	-	-
sRNA403	213.333	87.5	-	-	-	-
sRNA404	100.333	77.75	-	-	-	-
sRNA406	413.667	401	-	-	-	-
sRNA407	63.6667	69	-	-	-	-
sRNA408	640	1530	-	-	-	-
sRNA41	43.3333	206	-	-	-	-
sRNA418	12083.3	4925.25	sRNAPU0154	<a href="http://srnamap.mbc.nctu.edu.tw/search.php?search_string=IS145" target="_blank">IS145</a>	-	-
sRNA419	57	128.75	-	-	-	-
sRNA420	105.333	78	-	-	-	-
sRNA423	497323	632445	sRNAG0898	<a href="http://srnamap.mbc.nctu.edu.tw/search.php?search_string=crsB" target="_blank">crsB</a>	CsrB	RF00018
sRNA424	461649	587402	-	-	CsrB	RF00018
sRNA428	635	956.75	-	-	-	-
sRNA429	79.6667	20.5	-	-	-	-
sRNA430	95.3333	28	-	-	-	-
sRNA435	135.333	144.5	-	-	-	-
sRNA438	333.333	397.75	-	-	-	-
sRNA44	352.667	388	-	-	-	-
sRNA440	87	61.5	-	-	-	-
sRNA441	224.333	287.25	-	-	-	-
sRNA442	169.333	71.75	-	-	-	-
sRNA445	388.667	30.5	-	-	-	-
sRNA446	2.47218e+06	2257512	sRNAPU0228	<a href="http://srnamap.mbc.nctu.edu.tw/search.php?search_string=NC084" target="_blank">NC084</a>	-	-
sRNA449	354.667	300.25	-	-	-	-
sRNA45	197	175.25	-	-	-	-
sRNA450	13.3333	12.75	-	-	-	-
sRNA451	10.6667	19.25	-	-	-	-
sRNA452	21.3333	25.75	-	-	-	-
sRNA453	19.3333	24.75	sRNAPU0253	<a href="http://srnamap.mbc.nctu.edu.tw/search.php?search_string=NC124" target="_blank">NC124</a>	-	-
sRNA454	7.33333	13	-	-	-	-
sRNA455	4.33333	5.75	-	-	-	-
sRNA459	204.333	74.5	-	-	-	-
sRNA46	75.6667	41.75	-	-	-	-
sRNA460	227.333	236.5	-	-	GlmY_tke1	RF00128
sRNA467	361	258.5	-	-	-	-
sRNA468	149.667	363.5	-	-	-	-
sRNA47	348.333	2175.5	sRNAPU0088	<a href="http://srnamap.mbc.nctu.edu.tw/search.php?search_string=IS177" target="_blank">IS177</a>	-	-
sRNA470	589.333	1015.25	-	-	-	-
sRNA472	217	274	-	-	-	-
sRNA478	420.667	494.75	-	-	-	-
sRNA479	300	372.75	-	-	-	-
sRNA480	153.333	162.75	-	-	-	-
sRNA481	1234.67	1490	-	-	-	-
sRNA482	124.333	93.25	-	-	-	-
sRNA483	462.333	644.75	-	-	-	-
sRNA484	57.6667	184.5	-	-	-	-
sRNA485	273.333	697.25	-	-	-	-
sRNA488	145	154.25	-	-	-	-
sRNA49	195.333	246.5	-	-	-	-
sRNA491	223.333	358.75	-	-	-	-
sRNA492	142.667	394.75	-	-	-	-
sRNA493	98.6667	270.5	-	-	-	-
sRNA497	8.66667	283.5	-	-	-	-
sRNA499	67	377.25	-	-	-	-
sRNA50	87	58.75	-	-	-	-
sRNA501	94	56	-	-	-	-
sRNA502	138	88.5	-	-	-	-
sRNA504	426.667	0	-	-	-	-
sRNA505	344	601.25	-	-	-	-
sRNA506	288.667	164.25	-	-	-	-
sRNA507	77.6667	36.25	-	-	-	-
sRNA509	211	352.25	-	-	-	-
sRNA510	97.6667	19.5	-	-	-	-
sRNA512	1557	1952.5	sRNAPU0088	<a href="http://srnamap.mbc.nctu.edu.tw/search.php?search_string=IS177" target="_blank">IS177</a>	-	-
sRNA513	189.667	366.75	-	-	-	-
sRNA518	117	174.75	-	-	-	-
sRNA524	84.6667	15.25	-	-	-	-
sRNA526	609.333	1379.25	-	-	-	-
sRNA527	271.333	299.75	-	-	-	-
sRNA53	67.6667	32.25	-	-	-	-
sRNA56	176.667	206.75	-	-	-	-
sRNA57	491.333	404.5	-	-	-	-
sRNA6	362.667	325.5	-	-	-	-
sRNA61	340.667	250.25	-	-	-	-
sRNA62	80.6667	0	-	-	-	-
sRNA63	480.667	320.25	-	-	-	-
sRNA65	280.333	284.5	-	-	-	-
sRNA68	344	446.5	-	-	-	-
sRNA69	417.333	356	-	-	-	-
sRNA74	481.333	875	-	-	-	-
sRNA76	234	180.5	-	-	-	-
sRNA77	243	16.5	-	-	-	-
sRNA78	364.667	591.75	-	-	-	-
sRNA79	155	291.75	-	-	-	-
sRNA81	124.667	7.75	-	-	-	-
sRNA83	2621.33	3032.75	-	-	-	-
sRNA86	57.6667	13.75	-	-	-	-
sRNA87	106.667	23	-	-	-	-
sA93	2504	0.25	-	-	STnc100	RF02076
sRNA94	240	86.25	-	-	-	-
sRNA97	643.667	385	-	-	-	-
sRNA98	148.667	46.5	-	-	-	-
sRNA2	479.667	1453	-	-	-	-
