# Supplementary material for: Revealing sRNA expression profiles of NDM-5-producing CRKP and explore the role of sRNA207 in NDM-5-producing CRKP resistance
Source: Microbiol Spectr. 2024 Nov 7;12(12):e01537-24. doi: 10.1128/spectrum.01537-24 (PMC11619380; doi:10.1128/spectrum.01537-24)
Supplement: Table S6 — Target mRNA of sRNA207. [file spectrum.01537-24-s0006.xlsx]

## Sheet: S9
Table S6
Target mRNA of sRNA207
sRNA_id	mRNA_id	energy(kcal/mol)	sRNA_position	mRNA_position	sRNA_log2(FC)	sRNA_Pvalue	sRNA_FDR	mRNA_log2(FC)	mRNA_Pvalue	mRNA_FDR	Symbol	Description
NZ_CP064368_predRNA207	IUJ50_RS02105	-18.002	25..135	-2..116	16.4276	5.56e-07	5.64e-05	-3.00751	0.000314555	0.00777641	yciG	RCH13131.1 stress-induced bacterial acidophilic repeat motif family protein [Klebsiella pneumoniae]
NZ_CP064368_predRNA207	IUJ50_RS02655	-14.0282	8..40	-23..10	16.4276	5.56e-07	5.64e-05	9.21499	1.43e-18	4.42e-16	glpR	WP_025861991.1 DeoR/GlpR transcriptional regulator [Klebsiella pneumoniae]
NZ_CP064368_predRNA207	IUJ50_RS07325	-6.25983	9..29	-8..19	16.4276	5.56e-07	5.64e-05	-4.30849	6.56e-10	7.22e-08	ycgZ	AGX37026.1 two-component-system connector protein YcgZ [Klebsiella pneumoniae CG43] [Klebsiella pneumoniae]
NZ_CP064368_predRNA207	IUJ50_RS08830	-15.0256	97..125	-20..10	16.4276	5.56e-07	5.64e-05	5.40538	0.000184445	0.00495749	smf-1	AGT25493.1 fimbrial protein [Klebsiella pneumoniae JM45] [Klebsiella pneumoniae]
NZ_CP064368_predRNA207	IUJ50_RS11600	-10.6433	23..39	-2..14	16.4276	5.56e-07	5.64e-05	3.75457	6.26e-16	1.31e-13	deoA	YP_005224991.1 thymidine phosphorylase [Klebsiella pneumoniae subsp. pneumoniae HS11286] [Klebsiella pneumoniae]
NZ_CP064368_predRNA207	IUJ50_RS13150	-14.5201	103..115	-20..-1	16.4276	5.56e-07	5.64e-05	3.96745	0.00198512	0.0338643	--	SQC62712.1 putative transcriptional regulatory protein [Klebsiella pneumoniae subsp. pneumoniae] [Klebsiella pneumoniae]
NZ_CP064368_predRNA207	IUJ50_RS14515	-13.6671	107..134	-1..26	16.4276	5.56e-07	5.64e-05	1.35611	0.00292048	0.0452422	ilvG	CDL19657.1 Acetolactate synthase large subunit [Klebsiella pneumoniae IS53] [Klebsiella pneumoniae]
