# Supplementary material for: Revealing sRNA expression profiles of NDM-5-producing CRKP and explore the role of sRNA207 in NDM-5-producing CRKP resistance
Source: Microbiol Spectr. 2024 Nov 7;12(12):e01537-24. doi: 10.1128/spectrum.01537-24 (PMC11619380; doi:10.1128/spectrum.01537-24)
Supplement: Table S7 — Blast of smf-1. [file spectrum.01537-24-s0007.xlsx]

## Sheet: Sheet1
Table S7. Blast of smf-1.
Select for downloading or viewing reports	Description	Scientific Name	Max Score	Total Score	Query Cover	E value	Per. Ident	Acc. Len	Accession
Select seq gb|AGT25493.1|	fimbrial protein [Klebsiella pneumoniae JM45]	Klebsiella pneumoniae JM45	376	376	1	3e-131	1	188	AGT25493.1
Select seq ref|WP_004151792.1|	fimbrial protein [Klebsiella]	Klebsiella	375	375	1	5e-131	1	186	WP_004151792.1
Select seq ref|WP_194400935.1|	fimbrial protein [Klebsiella variicola]	Klebsiella variicola	375	375	1	6e-131	0.9946	186	WP_194400935.1
Select seq tpg|HEL4675723.1|	TPA: type 1 fimbrial protein [Klebsiella pneumoniae]	Klebsiella pneumoniae	375	375	1	6e-131	0.9946	186	HEL4675723.1
Select seq gb|MBC4281514.1|	type 1 fimbrial protein [Klebsiella pneumoniae]	Klebsiella pneumoniae	375	375	1	6e-131	0.9946	186	MBC4281514.1
Select seq ref|WP_110204570.1|	fimbrial protein [Klebsiella variicola]	Klebsiella variicola	375	375	1	1e-130	0.9946	186	WP_110204570.1
Select seq ref|WP_012542568.1|	fimbrial protein [Klebsiella]	Klebsiella	375	375	1	1e-130	0.9946	186	WP_012542568.1
Select seq ref|WP_167341407.1|	fimbrial protein [Klebsiella variicola]	Klebsiella variicola	375	375	1	1e-130	0.9946	186	WP_167341407.1
Select seq ref|WP_022064706.1|	fimbrial protein [Klebsiella]	Klebsiella	375	375	1	1e-130	0.9946	186	WP_022064706.1
Select seq ref|WP_211753950.1|	fimbrial protein [Klebsiella variicola]	Klebsiella variicola	374	374	1	1e-130	0.9946	186	WP_211753950.1
Select seq ref|WP_032739249.1|	fimbrial protein [Klebsiella]	Klebsiella	374	374	1	1e-130	0.9946	186	WP_032739249.1
Select seq ref|WP_159373914.1|	fimbrial protein [Klebsiella pneumoniae]	Klebsiella pneumoniae	374	374	1	1e-130	0.9946	186	WP_159373914.1
Select seq tpg|HDH0369914.1|	TPA: type 1 fimbrial protein [Klebsiella variicola subsp. variicola]	Klebsiella variicola subsp. variicola	374	374	1	1e-130	0.9946	186	HDH0369914.1
Select seq ref|WP_064323905.1|	fimbrial protein [Klebsiella variicola]	Klebsiella variicola	374	374	1	2e-130	0.9892	186	WP_064323905.1
Select seq ref|WP_319159842.1|	fimbrial protein [Klebsiella pneumoniae]	Klebsiella pneumoniae	374	374	1	2e-130	0.9946	186	WP_319159842.1
Select seq ref|WP_117102861.1|	fimbrial protein [Klebsiella pneumoniae]	Klebsiella pneumoniae	374	374	1	2e-130	0.9946	186	WP_117102861.1
Select seq ref|WP_289500185.1|	fimbrial protein [Klebsiella pneumoniae]	Klebsiella pneumoniae	374	374	1	2e-130	0.9946	186	WP_289500185.1
Select seq tpg|HCF6573159.1|	TPA: type 1 fimbrial protein [Klebsiella pneumoniae]	Klebsiella pneumoniae	374	374	1	2e-130	0.9946	186	HCF6573159.1
Select seq ref|WP_115466021.1|	fimbrial protein [Klebsiella pneumoniae]	Klebsiella pneumoniae	374	374	1	2e-130	0.9946	186	WP_115466021.1
Select seq ref|WP_318670789.1|	fimbrial protein [Klebsiella pneumoniae]	Klebsiella pneumoniae	374	374	1	2e-130	0.9946	186	WP_318670789.1
Select seq gb|KAB7733535.1|	type 1 fimbrial protein [Klebsiella pneumoniae]	Klebsiella pneumoniae	374	374	1	2e-130	0.9946	186	KAB7733535.1
Select seq gb|ELA0648933.1|	type 1 fimbrial protein [Klebsiella pneumoniae]	Klebsiella pneumoniae	374	374	1	2e-130	0.9946	186	ELA0648933.1
Select seq ref|WP_334656248.1|	fimbrial protein [Klebsiella pneumoniae]	Klebsiella pneumoniae	374	374	1	2e-130	0.9946	186	WP_334656248.1
Select seq ref|WP_191974445.1|	fimbrial protein [Klebsiella pneumoniae]	Klebsiella pneumoniae	374	374	1	2e-130	0.9946	186	WP_191974445.1
Select seq tpg|HDT0848225.1|	TPA: type 1 fimbrial protein [Klebsiella pneumoniae subsp. pneumoniae]	Klebsiella pneumoniae subsp. pneumoniae	374	374	1	2e-130	0.9946	186	HDT0848225.1
scientific name： the species in which this similar sequence is found.query cover：This is the degree to which the sequence searching for matches this sequence (coverage) . The E value is the reliability of the response sequence alignment. The smaller the E value, the higher the reliability.Per. Ident: is the consistency of sequence alignment. Accession is the database number (accession number) of …
