# Supplementary material for: Revealing sRNA expression profiles of NDM-5-producing CRKP and explore the role of sRNA207 in NDM-5-producing CRKP resistance
Source: Microbiol Spectr. 2024 Nov 7;12(12):e01537-24. doi: 10.1128/spectrum.01537-24 (PMC11619380; doi:10.1128/spectrum.01537-24)
Supplement: Table S8 — Primer sequence. [file spectrum.01537-24-s0008.xlsx]

## Sheet: S1
Table S8. primer sequence
Gene	Forward primer (5′-3′)	Reverse primer (5’-3′)	Purpose
sRNA32	TGGGCGATTTCAAAGGCCAGATG	AGGCGGGGCGGATCTTCTAC	qRT-PCR primer sequence
sRNA207	CTCGGGAATACGGCGTAAA	GCGATGGGTAGACAAGGAAAA
sRNA497	AGCAGCGCATCAACGGTCATC	CTGGTGTTCTATGCCTGGCTTGG
sRNA77	AACGCGCCGACGAGACTTTAC	AGGCGTCTGGTATGCTTTATGAAAC
sRNA93	GAGGGGCGACCAGTCAGTTACAG	GGTGCCTCCCGGTGAGCATG
smf-1	GACGCGTGGAGTGACAATTA	GCAATGCTGACGCCATTTAC
rpoB	AAGGCGAATCCAGCTTGTTCAGCC	TGACGTTGCATGTTCGCACCCATCA
pKO3-km	GGATCCTCTAGAGTCGACCGGAGAATGG	GGCCGCGATCCCCGGGTACCGATTAAAC	PCR primer sequence
sRNA207-mutant	TCCATGTCGGCAGAATGCT	TGAGCTCTACCGTCAGTCC
smf-up	CGGTACCCGGGGATCGCGGCCGCTTAGCGTAGAGATACGATTTCATGG	GCCGTGGACAGGGTTTATTTACTCCTCATCACCACGCTT
smf-down	GCGTGGTGATGAGGAGTAAATAAACCCTGTCCACGGCCCC	CGGTCGACTCTAGAGGATCCTTACTGAGGATAATTATGATTCACTACCG
smf-mutant	GGTTTAATCGGTACCCGGGGATCG	GCGCCATTCTCCGGTCGACTCTAG
